# Supplementary material for: Room-tem­per­a­ture crystal structures of [CH(NH2)2]3Sb2X9 (X = Br and I)
Source: Acta Crystallogr C Struct Chem. 2026 Feb 26;82(Pt 3):138–43. doi: 10.1107/S2053229626000811 (PMC12961747; doi:10.1107/S2053229626000811)
Supplement: Supplementary file 1 [file c-82-00138-sup1.cif]

##############################################################################
#                                                                            #
# This CIF contains the data in a paper accepted for publication in          #
# Acta Crystallographica Section C. It conforms to the requirements of       #
# Notes for Authors for Acta Crystallographica Section C, and has been       #
# peer reviewed under the auspices of the IUCr Commission on Journals.       #
#                                                                            #
# Full details of the Crystallographic Information File format               #
# are given in the paper "The Crystallographic Information File (CIF):       #
# a New Standard Archive File for Crystallography" by S. R. Hall, F. H.      #
# Allen and I. D. Brown [Acta Cryst. (1991), A47, 655-685].                  #
#                                                                            #
# The current version of the core CIF dictionary is obtainable from          #
# ftp://ftp.iucr.org/pub/cif_core.dic.                                       #
#                                                                            #
# Software is freely available for graphical display of the structure(s)     #
# in this CIF. For information consult the CIF software page                 #
# http://www.iucr.org/resources/cif/software.                                #
#                                                                            #
# This file may be used for bona fide research purposes within the           #
# scientific community so long as proper attribution is given to the journal # 
# article from which it was obtained.                                        #
#                                                                            #
##############################################################################
data_I
_audit_creation_method
;
Olex2 1.5
(compiled 2025.07.13 svn.rb7424aed for OlexSys, GUI svn.r7314)
;
_database_code_depnum_ccdc_archive     2500813
_chemical_name_systematic     'Triformamidinium nonabromidodiantimony'
_chemical_name_common     'Formamidinium antimony bromide'
_chemical_formula_moiety     'Br9 Sb2, 3(C)'
_chemical_formula_sum     'C3 Br9 Sb2'
_chemical_formula_iupac     '(C1 H5 N2)3 [Sb2 Br9]'
_chemical_formula_weight     998.72
_chemical_melting_point     ?
_space_group_crystal_system     trigonal
_space_group_name_H-M_alt     'P -3 m 1'
_space_group_name_Hall     '-P 3 2"'
loop_
    _space_group_symop_operation_xyz
    'x, y, z'
    '-y, x-y, z'
    '-x+y, -x, z'
    'y, x, -z'
    'x-y, -y, -z'
    '-x, -x+y, -z'
    '-x, -y, -z'
    'y, -x+y, -z'
    'x-y, x, -z'
    '-y, -x, z'
    '-x+y, y, z'
    'x, x-y, z'
_cell_length_a     8.5161(4)
_cell_length_b     8.5161(4)
_cell_length_c     10.0380(4)
_cell_angle_alpha     90
_cell_angle_beta     90
_cell_angle_gamma     120
_cell_volume     630.46(6)
_cell_formula_units_Z     1
_cell_measurement_reflns_used     2382
_cell_measurement_theta_min     4.4010
_cell_measurement_theta_max     52.7050
_cell_measurement_temperature     294.87(10)
_exptl_crystal_description     plate
_exptl_crystal_colour     'clear yellowish yellow'
_exptl_crystal_size_max     0.19
_exptl_crystal_size_mid     0.15
_exptl_crystal_size_min     0.04
_exptl_crystal_density_diffrn     2.630
_exptl_crystal_density_meas     ?
_exptl_crystal_density_method     ?
_exptl_crystal_F_000     435
loop_
    _exptl_crystal_face_index_h
    _exptl_crystal_face_index_k
    _exptl_crystal_face_index_l
    _exptl_crystal_face_perp_dist
    0 4 -2 0.0647
    3 -5 2 0.0678
    -3 5 -2 0.0998
    -3 -2 3 0.0703
    -4 0 3 0.0797
    1 0 6 0.0118
    5 -1 -1 0.0576
    -1 0 -6 0.0253
_exptl_absorpt_coefficient_mu     33.542
_exptl_absorpt_correction_type     multi-scan
_exptl_absorpt_process_details
;
(CrysAlis PRO; Rigaku OD, 2022)
;
_exptl_absorpt_correction_T_min     0.06113
_exptl_absorpt_correction_T_max     1.00000
_diffrn_ambient_temperature     294.87(10)
_diffrn_source     'micro-focus sealed X-ray tube'
_diffrn_radiation_type     'Cu K\a'
_diffrn_radiation_wavelength     1.54184
_diffrn_radiation_monochromator     mirror
_diffrn_measurement_device_type
    'Agilent SuperNova Dual Source diffractometer with a HyPix-Arc 100 detector'
_diffrn_measurement_device     'four-circle diffractometer'
_diffrn_measurement_method     '\w scans'
_diffrn_detector     'Hybrid Pixel Array Detector'
_diffrn_detector_area_resol_mean     10.0000
_diffrn_reflns_number     13069
_diffrn_reflns_av_R_equivalents     0.0887
_diffrn_reflns_av_unetI/netI     0.0237
_diffrn_reflns_theta_min     4.405
_diffrn_reflns_theta_max     76.778
_diffrn_reflns_theta_full     67.684
_diffrn_measured_fraction_theta_max     0.993
_diffrn_measured_fraction_theta_full     1.000
_diffrn_reflns_limit_h_min     -10
_diffrn_reflns_limit_h_max     10
_diffrn_reflns_limit_k_min     -10
_diffrn_reflns_limit_k_max     9
_diffrn_reflns_limit_l_min     -12
_diffrn_reflns_limit_l_max     12
_diffrn_radiation_probe     x-ray
_refine_special_details
;
Data was processed with the <i>CrysAlis PRO</i>
software suite, and the structure was solved with <i>SHELXT</i> (Sheldrick,
2015<i>a</i>) and refined with <i>SHELXL</i> (Sheldrick, 2015<i>b</i>)
within the <i>OLEX2</i> software suite (Dolomanov <i>et al.</i>, 2009).
;
_reflns_number_total     546
_reflns_number_gt     391
_reflns_threshold_expression     'I > 2\s(I)'
_refine_ls_structure_factor_coef     Fsqd
_refine_ls_matrix_type     full
_refine_ls_R_factor_all     0.0807
_refine_ls_R_factor_gt     0.0668
_refine_ls_wR_factor_gt     0.2149
_refine_ls_wR_factor_ref     0.2410
_refine_ls_goodness_of_fit_ref     1.139
_refine_ls_restrained_S_all     1.139
_refine_ls_number_reflns     546
_refine_ls_number_parameters     19
_refine_ls_number_restraints     0
_refine_ls_hydrogen_treatment     undef
_refine_ls_weighting_scheme     calc
_refine_ls_weighting_details
                      'w=1/[\s^2^(Fo^2^)+(0.1581P)^2^] where P=(Fo^2^+2Fc^2^)/3'
_atom_sites_solution_hydrogens     .
_atom_sites_solution_primary     dual
_atom_sites_solution_secondary     ?
_refine_ls_shift/su_max     0.000
_refine_ls_shift/su_mean     0.000
_refine_diff_density_max     1.105
_refine_diff_density_min     -1.034
_refine_ls_extinction_method     none
_refine_ls_extinction_coef     .
loop_
    _atom_type_symbol
    _atom_type_description
    _atom_type_scat_dispersion_real
    _atom_type_scat_dispersion_imag
    _atom_type_scat_source
    'Br' 'Br' -0.6763 1.2805
                         'International Tables Vol C Tables 4.2.6.8 and 6.1.1.4'
    'C' 'C' 0.0181 0.0091
                         'International Tables Vol C Tables 4.2.6.8 and 6.1.1.4'
    'Sb' 'Sb' -0.0562 5.8946
                         'International Tables Vol C Tables 4.2.6.8 and 6.1.1.4'
_computing_data_collection
;
CrysAlis PRO (Rigaku OD, 2022)
;
_computing_cell_refinement
;
CrysAlis PRO (Rigaku OD, 2022)
;
_computing_data_reduction
;
CrysAlis PRO (Rigaku OD, 2022)
;
_computing_structure_solution
;
SHELXT2014 (Sheldrick, 2015<i>a</i>)
;
_computing_structure_refinement
;
SHELXL2025 (Sheldrick, 2015<i>b</i>)
;
_computing_molecular_graphics
;
OLEX2 (Dolomanov <i>et al.</i>, 2009) and
<i>VESTA</i> (Momma & Izumi, 2011)
;
_computing_publication_material
;
OLEX2 (Dolomanov <i>et al.</i>, 2009)
;
loop_
    _atom_site_type_symbol
    _atom_site_label
    _atom_site_fract_x
    _atom_site_fract_y
    _atom_site_fract_z
    _atom_site_U_iso_or_equiv
    _atom_site_adp_type
    _atom_site_calc_flag
    _atom_site_occupancy
    _atom_site_disorder_assembly
    _atom_site_disorder_group
    Sb Sb1 0.3333 0.6667 0.31852(12) 0.1112(8) Uani d 1 . .
    Br Br1 0.5000 1.5000 0.5000 0.1457(11) Uani d 1 . .
    Br Br2 0.6278(3) 0.81392(16) 0.17401(18) 0.1710(12) Uani d 1 . .
    C C1 0.6667 1.3333 0.191(4) 0.21(3) Uani d 1 . .
    C C2 0.0000 0.0000 0.5000 0.22(3) Uani d 1 . .
loop_
    _atom_site_aniso_label
    _atom_site_aniso_U_11
    _atom_site_aniso_U_22
    _atom_site_aniso_U_33
    _atom_site_aniso_U_12
    _atom_site_aniso_U_13
    _atom_site_aniso_U_23
    Sb1 0.1230(10) 0.1230(10) 0.0876(9) 0.0615(5) 0.000 0.000
    Br1 0.1652(19) 0.1652(19) 0.1377(19) 0.1057(19) -0.0055(6) 0.0055(6)
    Br2 0.1663(18) 0.205(2) 0.1289(15) 0.0832(9) 0.0485(12) 0.0242(6)
    C1 0.20(3) 0.20(3) 0.24(7) 0.101(17) 0.000 0.000
    C2 0.24(5) 0.24(5) 0.18(6) 0.12(2) 0.000 0.000
_geom_special_details
;
 All esds (except the esd in the dihedral angle between two l.s. planes)
 are estimated using the full covariance matrix.  The cell esds are taken
 into account individually in the estimation of esds in distances, angles
 and torsion angles; correlations between esds in cell parameters are only
 used when they are defined by crystal symmetry.  An approximate (isotropic)
 treatment of cell esds is used for estimating esds involving l.s. planes.
;
loop_
    _geom_bond_atom_site_label_1
    _geom_bond_atom_site_label_2
    _geom_bond_site_symmetry_2
    _geom_bond_distance
    _geom_bond_publ_flag
    Sb1 Sb1 6_666 6.1195(14) ?
    Sb1 Sb1 5_666 6.1195(14) ?
    Sb1 Sb1 7_566 6.1195(14) ?
    Sb1 Br1 11_445 3.0598(7) ?
    Sb1 Br1 8_566 10.8696(5) ?
    Sb1 Br1 1_545 3.0598(7) ?
    Sb1 Br1 2_775 3.0598(7) ?
    Sb1 Br2 2_665 2.6119(19) ?
    Sb1 Br2 3_565 2.6119(19) ?
    Sb1 Br2 . 2.612(2) ?
    Br1 Sb1 1_565 3.0597(7) ?
    Br1 Sb1 5_666 10.8696(5) ?
    Br1 Sb1 6_666 3.0598(7) ?
loop_
    _geom_angle_atom_site_label_1
    _geom_angle_atom_site_label_2
    _geom_angle_atom_site_label_3
    _geom_angle_site_symmetry_1
    _geom_angle_site_symmetry_3
    _geom_angle
    _geom_angle_publ_flag
    Sb1 Sb1 Sb1 7_566 5_666 88.19(3) ?
    Sb1 Sb1 Sb1 6_666 5_666 88.18(3) ?
    Sb1 Sb1 Sb1 7_566 6_666 88.18(3) ?
    Sb1 Sb1 Br1 5_666 8_566 89.489(7) ?
    Sb1 Sb1 Br1 7_566 8_566 122.428(18) ?
    Sb1 Sb1 Br1 6_666 8_566 34.243(8) ?
    Br1 Sb1 Sb1 2_775 7_566 88.18(3) ?
    Br1 Sb1 Sb1 1_545 5_666 0.0 ?
    Br1 Sb1 Sb1 1_545 7_566 88.19(3) ?
    Br1 Sb1 Sb1 11_445 7_566 0.0 ?
    Br1 Sb1 Sb1 2_775 6_666 0.0 ?
    Br1 Sb1 Sb1 11_445 5_666 88.18(3) ?
    Br1 Sb1 Sb1 11_445 6_666 88.18(3) ?
    Br1 Sb1 Sb1 1_545 6_666 88.18(3) ?
    Br1 Sb1 Sb1 2_775 5_666 88.18(3) ?
    Br1 Sb1 Br1 2_775 1_545 88.18(3) ?
    Br1 Sb1 Br1 2_775 11_445 88.18(3) ?
    Br1 Sb1 Br1 1_545 8_566 89.489(7) ?
    Br1 Sb1 Br1 2_775 8_566 34.243(8) ?
    Br1 Sb1 Br1 11_445 8_566 122.428(18) ?
    Br1 Sb1 Br1 11_445 1_545 88.18(3) ?
    Br2 Sb1 Sb1 2_665 6_666 89.80(4) ?
    Br2 Sb1 Sb1 2_665 7_566 89.80(4) ?
    Br2 Sb1 Sb1 3_565 7_566 89.80(4) ?
    Br2 Sb1 Sb1 . 6_666 89.80(4) ?
    Br2 Sb1 Sb1 . 7_566 177.20(6) ?
    Br2 Sb1 Sb1 . 5_666 89.80(4) ?
    Br2 Sb1 Sb1 3_565 5_666 89.80(4) ?
    Br2 Sb1 Sb1 2_665 5_666 177.20(6) ?
    Br2 Sb1 Sb1 3_565 6_666 177.20(6) ?
    Br2 Sb1 Br1 3_565 2_775 177.20(6) ?
    Br2 Sb1 Br1 . 1_545 89.80(4) ?
    Br2 Sb1 Br1 . 8_566 55.58(4) ?
    Br2 Sb1 Br1 2_665 11_445 89.80(4) ?
    Br2 Sb1 Br1 2_665 2_775 89.80(4) ?
    Br2 Sb1 Br1 . 11_445 177.20(6) ?
    Br2 Sb1 Br1 . 2_775 89.80(4) ?
    Br2 Sb1 Br1 3_565 11_445 89.80(4) ?
    Br2 Sb1 Br1 3_565 1_545 89.80(4) ?
    Br2 Sb1 Br1 2_665 1_545 177.20(6) ?
    Br2 Sb1 Br1 2_665 8_566 89.945(11) ?
    Br2 Sb1 Br1 3_565 8_566 147.72(4) ?
    Br2 Sb1 Br2 2_665 3_565 92.14(8) ?
    Br2 Sb1 Br2 . 3_565 92.14(8) ?
    Br2 Sb1 Br2 2_665 . 92.14(8) ?
    Sb1 Br1 Sb1 1_565 6_666 180.00(4) ?
    Sb1 Br1 Sb1 6_666 5_666 34.243(8) ?
    Sb1 Br1 Sb1 1_565 5_666 145.757(8) ?
_shelx_space_group_comment
;
The symmetry employed for this shelxl refinement is uniquely defined
by the following loop, which should always be used as a source of
symmetry information in preference to the above space-group names.
They are only intended as comments.
;
_shelx_estimated_absorpt_T_min     0.061
_shelx_estimated_absorpt_T_max     0.347
_shelx_hkl_file
;
   0   0   1  363.41   26.96
   0   0  -1  324.01   26.72
   0   0  -1  353.23   26.63
   0   0   1  400.94   26.76
   0   0  -2  802.64   66.05
   0   0   2  917.36   66.22
   0   0  -2 1035.93   66.44
   0   0   3 3986.79  312.11
   0   0  -3 4064.39  311.51
   0   0   3 4592.98  311.19
   0   0  -3 4384.87  312.67
   0   0   3 4262.10  312.66
   0   0   4   13.13    2.74
   0   0  -4   17.62    3.26
   0   0  -4   16.00    2.61
   0   0  -4   23.64    3.94
   0   0  -4   10.80    2.84
   0   0   4   17.81    3.19
   0   0   5  108.77   11.00
   0   0   5  110.92   10.92
   0   0  -5  101.26   10.95
   0   0  -5  134.06   12.09
   0   0  -5  109.58   11.04
   0   0  -5  114.38    9.99
   0   0  -6 2513.88  171.87
   0   0  -6 2323.90  170.08
   0   0   6 2291.23  170.50
   0   0   6 2382.93  170.74
   0   0   6 2346.77  170.99
   0   0   6 2497.57  170.96
   0   0  -6 2388.99  170.24
   0   0   7    3.13    1.86
   0   0   7    9.94    2.85
   0   0   7    5.92    2.44
   0   0   7    8.73    2.67
   0   0   7   10.47    3.04
   0   0  -7   11.24    3.00
   0   0   7    9.09    2.65
   0   0  -7    8.89    3.14
   0   0   8  145.46   14.69
   0   0   8  155.27   15.08
   0   0   8  147.56   14.47
   0   0   8  159.90   15.65
   0   0  -8  155.39   15.91
   0   0  -8  154.58   15.06
   0   0   8  127.88   14.11
   0   0   8  129.99   14.19
   0   0   9   20.56    4.21
   0   0  -9   16.85    4.33
   0   0   9   24.69    5.12
   0   0   9   21.58    4.53
   0   0   9   20.51    4.20
   0   0   9   21.29    4.60
   0   0  -9   18.02    4.84
   0   0 -10    8.76    3.08
   0   0 -10    6.65    2.49
   0   0  10    6.87    2.26
   0   0  10    5.11    2.40
   0   0 -11    3.45    1.71
   0   0 -11    2.54    1.20
   0   0  11    3.96    1.54
   0   0  12    2.42    0.89
   0   0 -12    4.71    1.47
   0   0  12    3.28    1.39
  -1   0  12    4.23    1.23
   1  -1  12   -0.41    1.02
  -1   0  12    1.80    0.95
   0  -1 -12    3.04    0.98
   0  -1 -12    3.95    1.34
  -1   1 -12    3.38    1.31
   1   0 -12    1.48    1.19
  -1   0  11    1.08    1.13
   0   1  11    0.59    1.10
  -1   0  11    1.11    1.15
   0   1  11    0.93    0.87
   1  -1  11    2.09    1.38
  -1   0  11    1.34    1.53
   0  -1 -11    1.00    0.93
   1   0 -11    1.96    1.36
  -1   1 -11    2.58    1.59
   0  -1 -11    0.67    0.89
  -1   1 -11    0.78    0.82
   1   0 -10    4.55    2.24
  -1   1 -10    2.27    1.58
   0   1  10    1.92    1.34
   1   0 -10    0.74    0.99
  -1   0  10    3.07    1.75
   0  -1 -10    0.92    1.48
   1  -1  10    0.74    1.39
   0  -1  -9   49.60    7.59
   1   0  -9   34.75    5.34
   1   0  -9   24.35    5.52
   1  -1   9   30.42    5.52
   1  -1   9   30.68    5.34
  -1   0   9   36.63    6.26
   1  -1   9   29.21    5.13
   0   1   9   29.93    5.04
   0   1   9   22.70    4.67
   1  -1   9   36.00    6.26
   0   1   9   34.71    6.30
  -1   0   9   28.24    5.56
   1   0  -9   31.20    6.16
  -1   1  -9   19.93    4.54
   0  -1  -9   25.77    5.56
  -1   0   9   21.17    4.95
   1   0  -9   35.50    6.03
   0   1   9   31.13    5.16
   1  -1   9   32.37    5.26
  -1   0   9   25.56    5.14
   0   1   9   40.34    5.99
   1  -1   9   31.27    5.50
   0  -1  -8    4.17    2.60
  -1   1  -8    5.42    2.82
   0  -1  -8    5.09    2.71
   1   0  -8    7.45    3.31
   1  -1   8    6.42    2.73
   1  -1   8   11.15    3.12
   0   1   8    6.52    2.55
   0   1   8    6.08    2.39
   1  -1   8    7.21    2.72
  -1   0   8    6.24    2.52
  -1   0   8    8.12    3.17
   0   1   8    6.49    2.76
   1  -1   8    5.48    2.85
  -1   1  -8    9.16    3.10
   0  -1  -8    3.88    2.43
  -1   1  -8    4.47    2.01
  -1   0   8    4.32    2.31
   1   0  -8    3.67    2.13
   1  -1   8   12.42    3.09
   0   1   8    8.42    2.60
   0   1   8    6.09    2.39
   1  -1   8    7.53    2.84
  -1   0   8    5.52    2.24
   1  -1   7  221.46   19.61
  -1   0   7  190.77   18.79
   0  -1  -7  154.39   18.63
   0   1   7  225.66   19.27
   0   1   7  219.31   19.69
   1  -1   7  207.86   19.18
  -1   0   7  210.01   18.81
   0  -1  -7  239.25   20.60
   1   0  -7  229.00   20.89
  -1   0   7  202.66   19.66
   1  -1   7  226.76   20.34
   0   1   7  211.75   19.72
  -1   0   7  222.49   19.00
  -1   0   7  235.53   19.97
   1  -1   7  248.46   20.44
   0  -1  -7  188.52   17.99
   0   1   7  201.16   19.09
   1  -1   7  216.96   19.46
   0   1   7  225.54   20.29
  -1   0   7  219.13   19.72
   1  -1   7  222.60   19.74
  -1   1  -7  213.95   18.91
   0  -1  -7  227.35   20.10
  -1   1  -7  218.72   19.70
  -1   0   7  202.08   19.20
   0   1   7  203.55   19.13
   1   0  -7  232.02   19.88
  -1   1  -7  232.29   20.01
   0  -1  -7  247.67   21.07
  -1   0   6  213.59   19.67
   0   1   6  247.03   21.03
   1  -1   6  239.90   20.58
   1   0  -6  241.74   21.81
  -1   0   6  231.72   21.00
   0   1   6  241.69   21.43
  -1   0   6  220.28   20.32
   1  -1   6  256.10   20.91
  -1   0   6  224.14   20.31
   1  -1   6  213.60   20.09
   0   1   6  234.09   21.54
   1   0  -6  254.82   21.13
   1   0  -6  231.51   20.66
   0   1   6  261.25   21.18
  -1   0   6  200.31   19.72
  -1   1  -6  265.80   20.90
   0  -1  -6  256.01   21.57
  -1   1  -6  231.22   20.50
   0  -1  -6  222.35   20.50
  -1   1  -5   17.98    3.82
  -1   1  -5   13.13    3.18
   0  -1  -5   17.61    3.21
   1   0  -5   15.62    3.49
   0  -1  -5   16.29    3.37
  -1   1  -5   10.16    2.07
   1  -1   5   14.89    3.31
   1   0  -5   13.84    3.40
   0   1   5    8.17    3.06
  -1   0   5    6.97    2.40
  -1   1  -5   17.04    3.72
   0   1   5   14.13    3.13
   1  -1   5   16.09    3.70
   0   1   5   12.14    3.20
   0  -1  -4   69.45    7.69
   1  -1   4   73.46    8.60
   0   1   4   40.92    4.46
  -1   1  -4   87.22    8.21
   0   1   4   70.36    7.92
   1   0  -4   57.19    7.14
   0  -1  -4   55.16    6.50
  -1   1  -4   54.88    7.08
   0   1   4   54.29    6.73
   0  -1  -4   77.93    7.32
  -1   1  -4   64.41    7.42
   0   1   4   52.47    7.14
  -1   0   4   86.68    7.66
   1  -1   4   62.66    7.06
  -1   1  -4   47.17    6.82
   0  -1  -4   58.65    5.79
   1   0  -4   54.90    7.00
   1  -1   4   72.17    6.56
   0   1   4   67.90    8.12
   1  -1   4   71.22    6.95
   1  -1   4   64.29    7.04
  -1   0   4   56.62    6.00
  -1   0   3  194.23   15.70
  -1   1  -3  192.15   16.27
   1  -1   3  180.68   16.26
   1   0  -3  197.40   14.96
   0   1   3  189.36   16.02
   1  -1   3  169.79   15.27
   0   1   3  204.72   16.09
  -1   1  -3  168.29   14.95
   1   0  -3  170.25   15.68
   0  -1  -3  165.94   16.05
  -1   0   3  184.72   16.11
   1  -1   3  202.32   15.46
   0   1   3  212.91   16.75
  -1   1  -3  183.43   16.21
   1  -1   3  192.67   15.96
  -1   0   3  227.25   16.00
   0   1   3  192.11   16.23
   0  -1  -3  141.05   15.01
   0   1   3  214.21   15.74
  -1   1  -3  181.63   16.18
  -1   0   3  223.28   15.90
   0  -1  -3  214.26   16.57
   1   0  -3  180.67   15.79
   1   0  -2    6.12    1.40
   0  -1  -2    4.32    1.22
   0  -1  -2    8.37    2.21
  -1   0   2    3.34    1.57
   1  -1   2    7.09    1.41
   0   1   2    7.94    1.32
  -1   1  -2    6.60    1.62
  -1   1  -2    9.09    1.50
  -1   1  -2    8.52    1.56
   1  -1   2    7.21    1.49
   0  -1  -2    3.84    1.45
   1   0  -2    8.52    1.69
  -1   1  -2    7.06    1.28
   0  -1  -1 2437.80  171.77
   1   0  -1 2466.20  172.19
   1   0  -1 2512.64  172.37
   1  -1   1 2356.66  172.38
   0  -1  -1 2487.16  171.95
   0  -1  -1 2470.51  174.43
  -1   1  -1 2512.30  173.19
   1  -1   1 2491.08  173.35
   1  -1   1 2408.80  172.16
   0   1   1 2479.37  172.20
   1  -1   0  803.92   55.62
   0  -1   0  747.90   55.71
   1   0   0  794.00   55.70
   1   0   0  807.87   55.70
  -1   0   0  797.78   55.75
   0   1   0  789.44   55.67
   0   1   0  855.21   56.92
   0  -1   0  711.01   57.76
   1   0   1 1002.43   65.44
   0  -1   1  945.61   65.46
  -1   1   1  901.26   65.54
  -1   1   1  856.73   67.04
   1  -1  -1  918.43   65.46
   1  -1  -1  913.06   65.37
   0   1  -1  945.26   65.25
   0  -1   1  904.65   68.28
  -1   0  -1  995.50   65.26
   1  -1  -1  913.74   66.74
   0  -1   1  754.95   65.72
  -1   1   1  866.07   66.81
   1  -1  -2  176.52   12.91
   0   1  -2  146.29   13.31
  -1   0  -2  158.67   13.72
  -1   1   2  179.72   15.23
   1   0   2  159.66   13.24
   1   0   2  165.53   12.84
   0  -1   2  178.73   15.23
   1   0   2  148.29   12.60
  -1   1   2  162.53   13.33
   0   1  -2  151.61   13.02
   1  -1  -3    5.40    1.95
   0   1  -3    1.37    1.13
  -1   1   3    1.69    0.88
   1   0   3    2.43    0.61
   1   0   3    1.85    1.43
   0   1  -3    0.69    1.57
   1   0   3    0.60    1.12
   0   1  -3    2.04    1.21
   0   1  -3    2.78    1.56
   1  -1  -3    3.42    1.24
  -1   0  -3    4.47    1.88
  -1   1   3    2.38    1.67
   0  -1   3    2.14    1.39
  -1   0  -3    2.13    1.50
   1  -1  -3    3.70    1.30
   1   0   3    1.00    1.05
   0   1  -3    1.33    1.02
  -1   0  -3    1.71    1.19
  -1   1   3    2.16    1.82
   1   0   3    3.87    1.79
  -1   1   3    1.32    1.64
  -1   0  -3    2.49    1.11
   0  -1   3    3.40    1.38
   0   1  -4   89.24    9.48
   1   0   4  119.00   10.32
  -1   1   4   99.20    8.53
   1  -1  -4   98.45   10.68
   0   1  -4   64.99    6.63
  -1   0  -4  128.45   10.52
   0   1  -4  114.35   10.08
  -1   0  -4   95.86    9.39
   1  -1  -4   81.33    8.84
  -1   1   4  106.52    9.10
  -1   1   4   94.75    9.94
  -1   0  -4  110.53    9.99
   0   1  -4  107.46    9.43
  -1   1   4   91.84   10.25
   1   0   4  114.82    9.77
   1  -1  -4   93.21    9.26
   0  -1   4   94.28    9.46
   1   0   4  105.94   10.54
  -1   1   4   96.47    9.26
   0  -1   4  115.84    9.93
   1   0   4   79.91    9.47
   0   1  -5 1025.07   73.51
  -1   1   5  982.66   73.63
   1  -1  -5  962.46   72.67
  -1   0  -5 1007.16   72.87
   1   0   5 1019.71   72.43
   0  -1   5  979.19   72.76
   0   1  -5  955.20   72.30
  -1   0  -5 1058.71   72.05
   0   1  -5  955.68   72.83
   1  -1  -5 1001.16   72.66
  -1   0  -5  991.06   72.55
  -1   1   5  874.91   71.36
  -1   1   5  973.58   72.35
   0  -1   5 1087.85   73.13
   1   0   5  916.27   72.97
   1   0   5 1058.44   74.12
   1  -1  -6   11.92    4.24
   0   1  -6   23.34    4.19
  -1   0  -6   16.97    3.17
   0  -1   6   20.13    4.04
   1   0   6   16.63    3.69
  -1   1   6   11.43    2.91
   1  -1  -6   23.60    5.05
   0  -1   6   13.55    3.54
   0  -1   6   18.12    3.84
  -1   1   6   22.14    4.65
   0  -1   6   19.96    3.85
   1   0   6   16.69    3.94
   0  -1   6   10.07    3.27
  -1   1   6   15.15    3.63
   1   0   6   14.99    3.53
  -1   0  -6   15.87    3.60
   1   0   6   14.96    3.20
  -1   1   6   15.03    3.71
   0   1  -6   15.14    3.43
   0  -1   6   15.89    3.70
   1  -1  -6   31.98    5.92
  -1   0  -6   15.91    3.83
   0   1  -6   16.09    3.91
   1   0   7  223.93   19.65
   0  -1   7  199.65   19.01
  -1   1   7  178.75   18.59
   1  -1  -7  184.23   19.37
  -1   0  -7  205.42   19.26
   0   1  -7  207.68   18.82
   0   1  -7  219.61   20.05
  -1   0  -7  226.16   19.60
   0   1  -7  217.38   19.54
   1  -1  -7  238.50   20.70
   1   0   7  235.25   20.21
   0  -1   7  230.73   19.66
   1  -1  -7  231.09   21.23
   0  -1   7  213.43   19.83
   1   0   7  206.26   19.25
   1   0   7  215.12   19.13
   0  -1   7  234.95   19.61
   0  -1   7  199.91   19.20
  -1   1   7  207.95   19.93
  -1   0  -7  184.83   17.70
  -1   1   7  237.69   19.12
   1   0   7  237.76   20.37
   0  -1   7  239.32   20.17
  -1   1   7  221.05   19.83
   1   0   7  207.71   19.67
  -1   1   7  208.20   19.61
   0   1  -7  222.40   19.49
   1   0   7  211.44   18.81
  -1   0  -7  221.56   20.08
  -1   0  -8    7.62    2.80
   1  -1  -8    4.36    2.49
   1   0   8    3.87    1.91
   0  -1   8    0.93    1.23
   0  -1   8    0.76    1.23
   1   0   8    4.32    2.13
  -1   1   8   -0.90    1.18
   0  -1   8    0.85    1.59
   1   0   8    2.95    1.68
   1   0   8    2.74    1.90
   0  -1   8    1.83    1.71
  -1   1   8    0.89    1.44
   1  -1  -8    3.80    2.16
   0   1  -8    0.74    1.19
  -1   0  -8    5.22    2.29
  -1   1   8    0.77    1.24
   0  -1   8    6.50    2.39
   1   0   8    2.50    1.90
   0  -1   8    3.34    1.91
  -1   1   8   -0.86    1.13
   1  -1  -8    1.00    1.32
   0   1  -8    0.84    1.10
   1  -1  -9   12.25    3.39
   1  -1  -9   13.08    3.99
  -1   0  -9   12.23    3.98
   0   1  -9   13.71    3.82
   1  -1  -9   14.78    3.95
   0  -1   9    9.98    3.08
  -1   1   9   10.88    3.20
   0   1  -9    8.21    2.85
  -1   1   9   10.51    3.34
   0  -1   9   14.59    3.73
   1   0   9    7.32    2.72
   0  -1   9    9.38    3.34
  -1   1   9    4.49    2.47
   1   0   9   11.16    3.74
  -1   0  -9   12.55    3.51
   1  -1  -9    9.43    3.24
  -1   0  -9    7.87    2.84
   1   0   9   20.57    4.25
   0  -1   9    9.16    3.09
  -1   1   9   10.66    3.17
   0  -1  10    8.21    2.80
   1   0  10    6.99    2.54
   0   1 -10    1.43    1.67
  -1   0 -10    6.86    2.55
  -1   1  10    2.90    1.82
   0  -1  10    6.37    2.31
   1  -1 -10   13.59    3.46
   0   1 -10    7.13    2.64
   0  -1  11    2.96    1.51
  -1   1  11    5.91    2.04
   1  -1 -11    6.04    1.80
  -1   0 -11    6.22    1.88
   1  -1 -11    5.55    2.28
  -1   0 -11    8.60    2.57
   0   1 -11   10.69    2.71
   0   1 -11    6.22    2.08
   1   0  11    8.16    2.11
   0   1 -12    0.36    0.75
   1  -1 -12   -0.38    0.62
  -1   0 -12   -0.22    0.46
  -1   0 -12    1.09    0.90
   0  -1  12    0.22    0.49
  -1   1  12    0.55    0.72
   0  -1  12    0.41    0.75
  -1   1  12    0.32    0.59
  -1  -1   0  165.06   13.20
   1   1   0  199.29   13.35
   1   1   0  161.16   13.84
   2  -1   0  178.08   16.87
   1   1   0  200.29   13.16
  -2   1   0  182.21   15.20
  -2   1   0  217.24   16.90
   1  -2   0  165.37   13.65
   1  -2   0  179.22   12.93
  -1  -1   1  113.28    8.48
   1   1  -1  103.20    8.70
   1   1   1  113.76    8.61
   2  -1  -1  128.24   12.97
   2  -1   1   75.28    9.38
  -1  -1   1  101.83    9.70
   2  -1  -1  110.01    8.74
  -1  -1  -1   90.22   10.15
  -2   1  -1  111.53    9.54
  -2   1   1   85.87   10.22
   1   1   1  113.51    8.21
  -2   1  -1  130.59    8.88
   2  -1   1  102.21    8.29
  -1   2   1  111.02    8.45
  -1   2  -1   97.15    8.10
   1   1  -1  115.38    8.12
   1   1   1  101.45    8.39
   1  -2  -1  102.12    8.42
   1  -2   1   89.17    9.24
   2  -1   1  104.93    8.05
  -1   2   1  105.97    8.54
   1  -2  -1  109.50    7.99
  -1  -1  -2  271.39   25.24
  -1  -1   2  325.28   24.11
   2  -1   2  308.48   25.75
   1  -2   2  322.56   25.04
  -1   2  -2  393.80   25.26
   2  -1   2  309.06   24.30
  -1  -1  -2  383.75   25.65
  -1  -1  -2  305.91   22.50
   1   1   2  363.10   24.05
  -1   2   2  337.51   24.00
  -1   2   2  326.12   24.66
   1  -2   2  325.85   23.72
   2  -1   2  335.85   24.03
   1   1   2  344.25   23.42
   2  -1   2  367.37   24.11
  -1  -1  -2  378.07   26.06
  -2   1  -2  333.09   24.34
  -2   1   2  300.97   26.05
   2  -1  -2  332.52   23.66
   1  -2  -2  321.67   23.82
  -1   2   2  313.59   23.29
  -1   2  -2  351.16   23.64
  -2   1  -2  345.75   23.61
   1   1   2  282.96   22.70
   2  -1   2  317.66   23.84
   2  -1   2  300.12   24.22
  -1  -1   2  304.75   25.42
   2  -1  -2  470.18   28.33
   1  -2  -2  298.60   24.23
   1  -2  -2  393.12   25.34
  -2   1   2  280.79   25.95
   1   1  -2  306.45   24.32
  -2   1   2  334.96   26.42
   1  -2  -2  319.63   23.31
  -1  -1   3 1490.24  110.31
  -2   1  -3 1603.54  109.96
   2  -1   3 1638.64  111.24
   1  -2   3 1472.05  109.46
  -2   1   3 1615.04  111.54
  -1   2   3 1545.32  109.79
   1   1   3 1572.58  110.91
  -1  -1   3 1384.21  110.58
   1  -2   3 1457.09  109.60
  -1   2   3 1521.57  111.70
   1  -2   3 1525.58  111.20
  -1  -1  -3 1543.55  111.95
   1   1   3 1517.54  108.98
  -1   2   3 1611.29  110.10
  -2   1  -3 1681.04  110.72
   2  -1   3 1633.06  110.33
   1   1   3 1536.63  110.11
   2  -1   3 1554.41  110.41
   2  -1   3 1513.51  109.24
   1   1  -3 1335.25  110.65
  -2   1   3 1527.41  111.89
  -1  -1  -3 1832.49  112.14
   2  -1  -3 1558.84  110.21
  -2   1   3 1563.56  111.43
   1   1  -3 1507.53  111.22
   1  -2  -3 1505.52  109.20
  -1   2  -3 1520.42  110.05
  -2   1  -3 1697.76  111.58
  -1  -1  -3 1693.34  109.83
   2  -1  -3 1412.12  108.67
  -2   1   3 1565.66  111.96
   1   1  -3 1361.28  110.74
   2  -1  -3 1460.15  109.37
  -1   2  -3 1520.17  108.59
   1  -2  -3 1640.16  110.50
   1   1   3 1526.29  109.76
  -2   1  -3 1518.59  110.38
  -1  -1  -3 1681.87  111.15
  -1   2   3 1610.50  110.30
   1  -2   3 1505.50  109.28
   2  -1  -3 1657.44  110.81
  -1   2  -3 2021.82  114.04
   1  -2   3 1351.25  110.45
   1  -2  -3 1401.89  111.01
   1  -2  -3 1537.74  109.28
  -1   2  -3 1490.54  109.50
   1   1   3 1658.28  109.77
   1   1   3 1532.36  110.50
  -2   1  -4   35.05    4.70
  -2   1   4   39.79    5.44
   2  -1   4   43.13    5.72
   1  -2   4   47.93    5.84
  -1  -1   4   42.60    5.76
   1  -2   4   29.54    4.97
   1   1   4   37.17    6.13
  -1   2   4   36.14    5.55
  -1   2   4   29.32    5.14
   1   1   4   29.17    4.42
   1   1   4   41.00    6.06
  -2   1  -4   30.10    5.24
   1  -2   4   49.23    5.92
  -1   2   4   44.46    6.79
  -1   2  -4   28.83    4.87
   2  -1  -4   39.01    5.90
   1  -2  -4   39.51    5.48
  -1  -1  -4   42.45    4.83
  -1   2  -4   44.06    5.94
  -1  -1  -4   40.33    5.60
  -2   1   4   42.66    5.57
  -2   1  -4   43.22    6.55
   1   1  -4   31.75    5.97
   1   1  -4   29.38    5.41
   1   1  -4   38.32    5.92
  -2   1  -4   40.84    6.18
   2  -1   4   31.13    4.74
  -1  -1   4   33.88    5.23
   1   1   4   27.62    4.85
   1  -2  -4   30.25    5.72
  -1  -1  -4   44.83    5.67
  -1   2   4   40.27    5.98
  -2   1   4   46.44    6.33
   2  -1  -4   37.89    5.27
  -1   2  -4   33.45    5.33
  -1   2  -4   45.89    5.44
  -1   2  -4   42.94    6.52
  -1   2  -4   33.76    3.76
   1   1   4   47.04    5.41
  -1   2   4   33.49    4.25
   1  -2  -4   49.20    6.88
   1   1   4   44.29    6.19
  -1   2   4   33.81    5.04
  -2   1   5  245.14   21.51
  -1  -1   5  227.44   21.82
   2  -1   5  291.75   22.73
   1  -2   5  291.78   23.48
   1  -2   5  253.60   22.82
   2  -1   5  263.19   22.25
  -1  -1   5  264.83   22.35
   1  -2   5  305.79   22.14
   1  -2  -5  271.41   24.64
  -1   2   5  243.47   23.43
   1   1  -5  278.55   23.33
   1   1   5  254.92   22.23
  -2   1   5  271.64   22.93
  -2   1  -5  274.63   23.64
   2  -1  -5  226.90   23.14
  -1  -1  -5  294.61   22.52
  -1   2  -5  244.18   21.86
   1   1  -5  259.29   23.31
  -1  -1  -5  251.26   21.05
  -2   1  -5  242.93   22.55
  -2   1   5  268.96   21.84
  -1   2  -5  267.40   22.54
  -1  -1  -5  308.57   22.73
  -1   2   5  212.76   22.55
  -2   1  -5  312.98   24.28
  -1   2  -5  252.32   21.83
   1  -2  -5  202.68   22.37
   2  -1  -5  247.70   24.12
  -1   2   5  214.84   21.18
   1   1   5  282.55   21.90
  -2   1  -5  268.13   22.57
  -1   2  -5  318.23   24.18
  -1   2  -5  291.93   22.30
   1   1   5  259.71   23.70
  -1   2   6   13.50    3.63
   1   1   6   14.81    4.05
  -1   2  -6   15.47    3.40
   1  -2  -6   17.86    4.47
  -1  -1  -6   11.22    3.35
  -1  -1   6   11.09    2.99
   1  -2   6    6.03    2.50
  -1  -1  -6   22.51    4.05
   1  -2  -6   14.07    4.13
   2  -1   6   13.64    3.67
   2  -1  -6   16.06    4.50
  -2   1  -6   12.05    3.39
  -1   2  -6   15.09    3.49
  -2   1  -6   11.29    2.72
  -1  -1  -6   18.69    3.69
   2  -1   6   13.60    3.79
   2  -1  -6   11.44    4.36
   1  -2  -6   18.19    4.71
   2  -1  -6   18.01    4.15
   1   1  -6   13.78    3.74
  -1  -1   6   11.55    3.30
  -1  -1   6   12.66    3.05
   1  -2   6   13.31    3.81
   1  -2  -6   16.16    3.39
   1  -2   6   15.32    3.61
   1   1   6   14.25    3.54
   2  -1   6   14.83    3.64
  -1  -1  -6   14.38    3.16
  -1  -1   6   16.11    3.69
  -2   1   6   16.25    3.82
  -1   2   6   17.81    4.32
   1   1   6   13.50    3.82
   2  -1   6   11.69    3.11
  -2   1   6   12.56    3.19
  -1  -1   6   17.97    4.02
   1  -2   6    8.81    3.12
   1  -2   6   17.25    4.16
  -1   2  -6   15.24    3.34
   2  -1  -6   12.19    3.83
  -2   1  -6    8.66    3.05
  -2   1   6   13.64    3.62
   1  -2  -6   16.34    4.52
   1   1   6   12.73    3.13
  -1   2   6   15.91    4.14
   1   1  -6   18.09    4.04
  -1  -1   6   11.85    3.07
  -1   2   6    9.70    2.93
   1   1   6    7.55    2.93
   2  -1   6   17.34    3.76
  -1  -1   6   14.56    3.42
  -1  -1  -7    9.63    3.65
  -1   2  -7   13.66    3.41
  -2   1  -7    8.45    2.81
  -2   1   7    8.69    2.83
   1  -2  -7   11.83    3.62
   1   1   7    7.06    2.81
   1  -2   7   12.08    3.25
  -1  -1   7   12.83    3.32
  -1  -1  -7   10.38    3.09
  -1   2  -7    7.65    2.36
   2  -1  -7    4.41    2.60
  -1   2  -7   10.73    3.15
  -1   2  -7   10.29    3.11
   1   1  -7   15.88    3.95
  -2   1  -7   11.51    3.31
   2  -1   7   10.08    3.03
   1   1  -7    7.93    3.13
   1  -2  -7   13.23    4.03
   2  -1  -7   16.83    4.14
   2  -1  -7    9.99    3.74
  -1  -1   7   12.57    3.51
   2  -1  -7   23.87    4.99
   1  -2   7    6.59    2.85
  -2   1   7   13.23    3.28
  -1  -1  -7    7.98    2.49
   1   1   7    7.35    2.79
   1  -2   7   11.57    3.33
   1  -2  -7    9.20    2.68
   2  -1   7   10.02    3.24
   1   1   7   16.14    3.67
  -2   1   7    9.80    3.17
  -1   2   7   13.91    3.87
  -1  -1   7    7.57    2.90
   1  -2   7   11.68    3.41
  -1  -1   7    6.98    2.52
  -1   2   7   13.32    3.82
   1   1   7   14.22    3.80
   2  -1   7    4.97    2.28
   1  -2   7   15.43    3.72
  -1  -1   7    6.90    2.63
  -2   1   7   12.70    3.29
   1  -2  -7   13.92    4.16
  -2   1  -7    4.43    2.29
   1  -2   7   13.62    3.65
   1   1   7    7.34    2.34
   1   1   7    9.31    3.19
  -1  -1   7    8.22    2.60
  -1   2   7   12.44    3.12
   2  -1   8   40.54    6.53
  -1  -1   8   45.83    6.65
   2  -1  -8   34.12    5.83
   1   1   8   35.53    6.06
   1  -2  -8   53.39    7.69
   1  -2   8   43.33    6.62
   2  -1   8   32.33    5.58
  -2   1  -8   34.05    5.89
  -1   2  -8   32.64    5.35
  -1  -1  -8   44.87    7.35
  -1   2  -8   28.44    5.64
   2  -1  -8   29.55    6.58
  -1   2  -8   39.20    6.65
  -2   1  -8   43.85    6.64
  -1  -1   8   46.35    6.54
   1   1   8   39.04    6.58
  -2   1   8   36.08    6.04
   1   1  -8   41.16    6.99
   2  -1  -8   41.93    6.56
   2  -1  -8   42.35    7.76
   1  -2  -8   39.97    7.14
  -1  -1  -8   55.40    7.83
   2  -1   8   31.17    5.92
   2  -1  -8   44.77    7.24
   1  -2   8   44.21    7.20
  -2   1   8   38.96    6.77
   1  -2   8   46.36    6.88
   1   1   8   38.30    5.97
  -1   2   8   48.14    7.47
   1   1   8   47.57    7.02
   1  -2   8   37.29    6.32
   1  -2  -8   39.57    5.60
   2  -1   8   52.21    7.58
  -1  -1   8   48.29    7.17
  -2   1   8   39.04    5.97
  -1  -1  -8   36.31    5.46
   1  -2   8   42.66    6.89
   2  -1   8   38.17    6.47
  -2   1   8   48.02    6.91
  -1   2   8   35.00    6.54
   1   1   8   40.96    6.88
  -1   2   8   43.95    6.66
   1  -2   8   39.86    6.43
  -1   2  -8   41.34    6.46
  -1  -1   8   44.57    6.89
  -2   1   8   43.64    6.87
  -2   1  -8   45.56    7.14
   1   1  -8   37.56    6.29
   1   1  -8   41.11    6.81
   2  -1  -8   28.95    6.25
   1  -2  -8   34.03    6.69
  -2   1  -8   29.20    5.85
  -1  -1  -8   43.91    7.41
   1  -2  -9   36.13    6.02
  -1  -1   9   34.12    5.82
   1  -2   9   28.55    5.50
   2  -1   9   30.16    5.55
   1   1   9   33.06    5.44
  -2   1  -9   36.93    5.93
  -1  -1  -9   39.91    6.79
   2  -1  -9   27.77    5.85
   1   1  -9   41.47    6.87
  -2   1   9   24.21    4.80
   1  -2   9   28.24    5.80
   2  -1   9   31.56    5.37
   2  -1  -9   39.10    6.48
  -2   1   9   44.04    6.92
  -1   2   9   30.98    5.49
   1   1   9   34.40    5.69
   2  -1   9   34.55    5.99
   1  -2   9   38.81    5.97
  -1  -1   9   34.74    6.21
  -1   2   9   33.84    5.99
  -2   1   9   35.00    5.84
   1   1   9   27.31    5.49
   2  -1   9   34.49    6.00
  -1  -1  -9   37.77    6.80
  -2   1  -9   34.45    6.13
  -1  -1  -9   36.10    6.54
   1  -2  -9   35.50    6.36
   1   1  -9   38.31    6.61
   2  -1  -9   29.03    6.27
   1  -2  -9   36.11    6.56
   2  -1  -9   30.95    5.32
   1  -2  -9   36.95    6.60
  -1   2   9   28.65    5.27
  -2   1   9   40.95    6.52
  -1  -1   9   36.72    6.10
  -1  -1  -9   49.93    7.46
   2  -1  -9   31.39    5.96
  -1   2  -9   39.25    6.03
   1   1  -9   16.88    4.42
   1   1 -10    0.85    1.59
  -1   2  10   -0.70    1.12
  -1  -1  10    0.78    1.26
   1   1  10    1.26    1.31
   2  -1  10    2.10    1.59
   1  -2  10    1.24    1.16
  -1   2  10   -0.75    1.20
  -1  -1 -10    0.86    1.39
   1  -2 -10   -0.89    1.43
   1   1 -10   -0.82    1.70
   1  -2 -10    0.75    1.21
   2  -1 -10   -0.56    0.90
  -2   1 -10   -0.69    1.11
  -1  -1  10    0.91    1.47
   1  -2  10    0.73    1.35
  -1  -1  10    1.53    1.43
   1   1 -10    1.21    1.13
  -1  -1 -10    2.69    1.87
  -1   2  10   -0.67    0.62
   1  -2 -10    1.78    1.66
  -2   1  10    0.78    1.44
  -1   2 -10    0.65    0.86
   1   1  11    9.90    2.51
  -1   2  11    5.84    2.11
   1  -2 -11    6.39    1.96
  -1   2 -11   10.45    2.59
   1  -2 -11    7.59    2.48
   2  -1 -11    9.05    2.74
  -2   1 -11    7.33    2.47
   1   1 -11    9.02    2.57
  -1  -1 -11    6.73    2.37
  -1  -1 -11    7.42    2.37
   2  -1  11    5.56    1.95
   1  -2  11    4.12    2.09
  -1  -1  11    5.83    2.39
  -2   1  11    5.46    2.04
  -2   1  11    7.21    2.13
  -1  -1  11   10.60    2.52
   1   1  11    8.24    1.81
  -1   2  11   12.25    2.63
   1   1 -11   10.03    2.54
  -1   2 -11   10.38    2.55
  -1   2  12    0.22    0.51
  -2   1  12   -0.29    0.60
  -1  -1  12   -0.25    0.53
  -1  -1  12    0.34    0.78
   1  -2  12    0.37    0.70
   1  -2 -12    0.21    0.48
  -1  -1 -12   -0.26    0.42
  -1  -1 -12   -0.25    0.47
   1  -2 -12    0.31    0.58
  -2   1 -12   -0.34    0.64
  -1   2 -12   -0.33    0.61
   2  -1 -12    1.38    0.91
   1   1 -12    0.30    0.63
  -2   2 -12    2.01    0.99
   2   0 -12    2.08    0.96
   0  -2 -12    0.98    0.61
   2  -2  12    0.34    0.95
  -2   0  12    2.17    0.92
  -2   0  11    1.09    1.13
   0   2  11    1.19    0.90
   0   2  11    1.07    1.11
   2   0 -11   -0.52    0.84
  -2   0  11    0.57    1.06
   2  -2  11   -0.98    0.91
  -2   2 -11    0.58    0.94
   2   0 -11    1.72    1.31
   0  -2 -11    0.52    0.97
   0  -2 -11   -1.59    1.21
   2   0 -10   24.93    4.93
   0  -2 -10   27.31    5.07
  -2   2 -10   20.52    4.51
   0  -2 -10   29.71    5.23
   2  -2  10   19.45    4.01
   2   0 -10   33.14    5.55
  -2   0  10   39.52    5.91
   0   2  10   24.95    4.27
   0   2  10   23.78    4.53
   0  -2 -10   23.24    4.99
  -2   0  10   27.06    4.98
  -2   2 -10   16.62    3.59
   2  -2   9    2.51    1.74
  -2   2  -9    0.69    1.11
   2   0  -9   -1.05    1.69
  -2   2  -9   -0.87    1.15
  -2   0   9   -0.78    1.03
   0   2   9   -0.78    1.02
   2   0  -9    3.08    2.70
   0  -2  -9   -0.97    1.80
   2   0  -9    1.02    1.65
   2  -2   9   -0.88    1.64
  -2   0   9    0.96    1.54
   2  -2   9    0.87    1.39
   0   2   9    1.50    1.39
   0   2   9    0.71    1.14
   0   2   9   -0.88    1.42
  -2   0   9    0.94    1.23
   0   2   9    0.71    0.93
   2   0  -9   -0.81    1.07
   0  -2  -9   -1.03    1.36
  -2   2  -9   -0.88    1.63
   0  -2  -8  180.34   21.87
   2  -2   8  247.52   22.46
  -2   2  -8  197.40   20.74
   2   0  -8  321.07   25.38
  -2   2  -8  261.26   22.70
   0   2   8  255.02   22.53
  -2   0   8  267.25   23.15
  -2   0   8  274.68   22.61
   0  -2  -8  292.90   24.14
   2   0  -8  280.18   24.81
   2   0  -8  298.02   24.94
   2  -2   8  255.20   23.44
   0  -2  -8  247.63   21.60
  -2   0   8  280.79   23.46
   0   2   8  202.59   21.56
  -2   0   8  218.55   21.52
   2  -2   8  272.87   23.19
   0   2   8  243.86   22.05
   0   2   8  239.91   22.81
  -2   0   8  279.02   23.15
   2  -2   8  266.28   23.13
  -2   2  -8  275.36   23.01
   0  -2  -8  294.34   24.86
   0   2   8  224.17   21.70
  -2   2  -8  231.76   22.09
   0  -2  -8  297.47   24.28
   2   0  -8  212.06   22.34
  -2   0   7   35.49    5.70
   0  -2  -7   38.88    6.44
   2   0  -7   38.12    5.89
   0  -2  -7   38.73    6.63
   2  -2   7   29.73    5.10
   2   0  -7   37.29    6.91
  -2   2  -7   20.32    4.91
   2  -2   7   33.27    5.94
   2   0  -7   37.24    5.90
   2   0  -7   36.97    7.17
   0  -2  -7   35.91    6.37
   0  -2  -7   40.63    6.72
  -2   2  -7   37.02    5.99
   2  -2   7   48.51    6.82
  -2   0   7   30.54    5.64
  -2   0   7   33.50    5.42
   0   2   7   36.23    5.97
   0   2   7   32.34    5.98
   0  -2  -7   24.36    4.82
   2  -2   7   30.64    5.66
  -2   0   7   44.54    6.54
   0   2   7   37.53    6.78
  -2   2  -7   26.89    5.26
   0  -2  -7   42.46    6.94
   0   2   7   26.48    5.54
   0  -2  -6   42.91    6.86
  -2   2  -6   51.84    7.24
  -2   0   6   36.06    5.82
   2  -2   6   47.26    6.77
   2   0  -6   64.60    9.18
   0  -2  -6   41.52    6.81
   2   0  -6   28.07    6.35
   2  -2   6   35.34    6.44
   0   2   6   29.53    5.81
  -2   2  -6   34.04    6.01
  -2   0   6   55.65    6.83
   2  -2   6   45.34    6.53
  -2   0   6   46.18    6.09
   0  -2  -6   40.56    5.96
  -2   0   6   54.94    7.00
  -2   0   6   38.85    5.97
   2  -2   6   34.40    5.90
   0   2   6   39.97    7.18
  -2   2  -6   36.49    6.06
   2   0  -6   42.63    7.53
  -2   2  -6   38.22    6.26
   0   2   6   37.91    6.68
  -2   0   6   34.04    5.57
   2  -2   6   46.76    6.20
   0  -2  -6   45.64    6.91
   0   2   6   46.68    7.85
  -2   0   5  397.16   29.97
   2  -2   5  360.15   30.20
   0   2   5  353.11   31.47
  -2   2  -5  326.29   30.30
   0   2   5  322.06   29.31
   0  -2  -5  504.01   31.50
   2   0  -5  412.42   32.47
   0   2   5  302.96   29.88
  -2   2  -5  314.82   30.04
  -2   0   5  396.91   30.04
   2   0  -5  358.26   30.67
  -2   2  -5  458.76   31.90
   0   2   5  369.47   30.69
   2  -2   4  329.69   27.65
  -2   0   4  398.16   28.76
   0   2   4  365.56   28.93
   2  -2   4  435.56   29.05
   0   2   4  372.26   29.66
  -2   2  -4  356.76   29.14
   0   2   4  360.70   27.94
   0  -2  -4  279.07   27.40
   0  -2  -4  497.75   30.96
  -2   2  -4  367.27   29.25
   2   0  -4  321.18   27.98
  -2   2  -4  318.33   27.48
   0   2   4  352.88   28.54
   2   0  -4  414.24   30.70
  -2   0   4  355.94   28.71
   2   0  -4  373.93   28.28
   0  -2  -4  481.13   30.85
  -2   2  -4  373.50   29.59
   2   0  -4  317.78   27.54
   0   2   4  354.32   28.67
  -2   0   3  192.32   16.23
   0   2   3  199.28   15.37
   2  -2   3  171.72   15.99
   0   2   3  202.75   14.71
  -2   2  -3  197.74   15.84
   2  -2   3  179.16   15.66
   0   2   3  180.85   15.66
   0  -2  -3  148.89   13.83
   2   0  -3  200.47   15.85
   0  -2  -3  234.85   18.17
   2   0  -3  166.76   14.79
  -2   2  -3  188.76   14.77
   2   0  -3  190.71   14.54
  -2   0   3  171.63   15.76
  -2   2  -3  190.97   15.08
   2   0  -3  201.30   16.46
  -2   2  -3  185.80   15.17
   0   2   3  184.10   15.04
  -2   0   2 9425.91  647.89
   0   2   2 9739.46  645.84
   0  -2  -2 9662.36  644.72
   2  -2   2 8825.99  645.27
   2  -2   2 9131.04  646.17
   2  -2   2 8293.96  645.98
   0   2   2 9609.64  645.65
   0  -2  -2 7660.40  647.52
   2   0  -2 9372.96  645.75
   2   0  -2 8803.62  645.49
   0   2   2 8808.21  645.29
   2   0  -2 8966.34  645.42
  -2   0   2 8273.46  645.92
  -2   2  -2 9999.00  645.72
  -2   2  -2 9612.53  646.86
  -2   2  -2 9081.06  645.37
   2   0  -2 9724.82  645.31
   0   2   2 9828.24  645.52
  -2   0   1  266.95   21.80
   2   0  -1  299.89   21.54
   0   2   1  309.33   21.13
   2   0  -1  267.23   21.02
   2  -2   1  292.21   21.05
  -2   2  -1  317.78   23.94
   0  -2  -1  228.54   22.53
   0   2   1  294.36   21.19
   2   0  -1  297.48   21.38
   0  -2  -1  300.30   21.28
   2   0  -1  316.86   21.26
   2  -2   1  292.00   21.61
   2  -2   1  276.40   21.15
   2  -2   1  259.03   21.69
  -2   0   0  143.29   12.39
  -2   0   0  162.81   12.72
   2   0   0  158.55   11.69
   2   0   0  163.16   10.92
   2  -2   0  151.19   11.04
  -2   2   0  126.07   10.78
   2  -2   0  171.49   11.63
   0   2   0  148.20   11.35
   0  -2   0  133.77   11.64
   0   2   0  124.46   11.48
   0   2   0  168.74   11.73
  -2   0   0  146.21   11.51
   0  -2   0  145.36   15.16
   0   2   0  168.50   12.77
  -2   2   1 2895.93  213.68
   0  -2   1 3304.29  213.10
  -2   2   1 3101.23  213.00
  -2   2   1 2753.78  214.63
   0  -2   1 3312.08  220.10
   2  -2  -1 3145.90  213.14
  -2   2   1 3035.70  217.10
   2   0   1 3183.15  213.36
   0   2  -1 3146.98  216.83
  -2   0  -1 2627.14  214.13
   2   0   1 3275.69  213.49
   0   2  -1 2690.14  215.12
   0  -2   1 2490.59  214.05
   0  -2   2    2.50    1.09
  -2   0  -2    0.95    0.89
   2   0   2    7.28    2.21
   0  -2   2    1.66    1.46
   2   0   2    1.82    0.77
  -2   2   2    2.51    1.29
  -2   2   2    1.95    2.00
   2   0   2    1.00    0.62
   0   2  -2    0.64    1.33
   2  -2  -2    2.06    0.83
   2  -2  -2    1.87    0.66
  -2   0  -2    0.50    0.93
  -2   0  -2    1.07    1.11
   0   2  -2    1.85    2.11
   2   0   2    0.55    0.69
   0  -2   2    2.19    1.08
   0   2  -2    1.30    0.52
  -2   2   2    0.64    1.46
   2   0   2    0.44    0.93
   0  -2   3  163.72   14.72
  -2   0  -3  139.22   13.76
   0  -2   3  150.54   13.47
   0  -2   3  176.47   13.47
   2   0   3  156.44   12.90
   2   0   3  165.91   13.59
  -2   2   3  193.08   16.00
  -2   0  -3  191.34   14.68
  -2   0  -3  136.14   14.25
   2  -2  -3  126.39   12.00
  -2   2   3  147.34   14.28
   2  -2  -3  144.96   12.72
   0   2  -3  158.44   12.88
   0   2  -3  173.84   14.83
   0   2  -3  189.60   13.73
  -2   0  -3  136.68   14.06
  -2   2   3  148.72   14.45
   2  -2  -3  148.86   12.79
  -2   2   3  160.77   14.04
   2   0   3  128.74   12.74
   0  -2   3  145.24   14.85
   0   2  -3  211.47   17.40
   2   0   3  153.34   14.61
   2   0   4 4102.80  287.69
   0  -2   4 4044.92  287.12
   0  -2   4 4835.03  286.48
  -2   2   4 4109.60  285.54
   0  -2   4 3972.10  286.38
  -2   0  -4 3723.47  285.94
  -2   0  -4 3976.29  287.49
   2   0   4 4396.37  287.65
   2  -2  -4 3931.27  286.28
  -2   2   4 3893.17  286.68
  -2   2   4 3914.62  287.85
  -2   0  -4 4183.87  287.55
   0   2  -4 4545.22  287.20
   2  -2  -4 3949.35  286.31
  -2   2   4 3916.86  288.13
   0   2  -4 4193.35  285.46
  -2   0  -4 4064.76  287.33
  -2   2   4 3621.05  284.25
   2   0   4 4026.79  287.98
  -2   0  -5   73.51    9.44
  -2   0  -5   68.35    8.29
   2  -2  -5   57.76    8.94
   0   2  -5   62.95    7.11
  -2   2   5   67.14    9.38
   2  -2  -5   50.24    8.24
   0   2  -5   54.84    7.79
  -2   2   5   57.80    7.76
  -2   0  -5   74.64    8.25
   0  -2   5   51.45    7.68
  -2   2   5   60.65    7.01
   0  -2   5   71.81    9.24
   2   0   5   63.55    8.49
   2   0   6  268.86   22.73
   2   0   6  240.28   22.29
   0  -2   6  224.17   20.96
   2  -2  -6  150.94   20.90
   2   0   6  224.87   21.50
  -2   0  -6  266.60   21.33
   2  -2  -6  194.90   21.93
   0   2  -6  230.81   21.25
   2  -2  -6  237.56   23.05
   2  -2  -6  271.01   24.75
   0  -2   6  271.29   21.89
   0  -2   6  254.43   22.12
   0  -2   6  211.24   20.47
  -2   0  -6  227.53   20.47
  -2   2   6  241.83   22.85
   2  -2  -6  240.47   20.82
   2   0   6  272.83   22.76
   2   0   6  259.34   21.74
  -2   2   6  240.81   21.37
   2  -2  -6  236.64   23.77
  -2   2   6  262.92   23.11
  -2   0  -6  253.92   21.73
   0   2  -6  238.82   21.30
   0  -2   6  223.06   21.46
  -2   2   6  251.75   20.16
   0  -2   6  264.67   22.49
   2   0   6  254.06   22.16
  -2   0  -7   66.92    9.53
   2   0   7   74.21    9.88
   2  -2  -7   83.96   10.64
   2  -2  -7   53.29    9.26
   0  -2   7   76.87    9.61
   2   0   7   85.18   10.00
  -2   0  -7   70.76    9.28
   0   2  -7   69.23    9.57
   0   2  -7   85.38   10.18
   2  -2  -7   70.74   10.08
   2  -2  -7   92.77   11.12
   2  -2  -7   80.30   11.43
   0  -2   7   70.05    9.46
   0  -2   7   80.18    9.94
  -2   0  -7   73.69    8.64
  -2   2   7   92.30   10.88
   2   0   7   91.97   10.72
   2   0   7   82.46    9.83
  -2   2   7   80.69    9.76
   2  -2  -7   81.71   11.27
  -2   0  -7   94.92   10.74
   0   2  -7   78.99    9.72
   2   0   7   84.39   10.30
  -2   0  -8   20.47    4.99
   2  -2  -8   16.07    4.50
   0  -2   8   25.96    5.02
  -2   0  -8   23.67    4.84
   0   2  -8   19.54    4.62
   2  -2  -8   22.97    4.99
   2   0   8   27.57    5.22
   0  -2   8   27.11    5.43
  -2   2   8   18.41    4.79
  -2   0  -8   15.09    3.41
   0  -2   8   26.02    5.19
   2   0   8   16.25    4.30
  -2   2   8   14.40    3.56
  -2   2   8   14.34    3.85
   2   0   8   16.97    4.29
   2   0   8   22.69    4.93
  -2   2   8   28.38    5.38
   0   2  -8   20.81    4.58
   2  -2  -8   12.16    4.21
   0  -2   8   19.66    4.45
   0   2  -8   26.93    5.19
   2  -2  -8   21.18    4.85
   2  -2  -8   23.39    5.61
   0  -2   9    7.51    2.65
   2   0   9    7.87    2.81
  -2   0  -9    8.14    3.21
   0  -2   9    8.60    3.02
   0  -2   9   10.20    3.23
   2   0   9    8.65    3.18
  -2   2   9    5.36    2.44
  -2   2   9   14.70    3.62
   2   0   9   18.24    4.17
   2  -2  -9    6.95    2.85
   0   2  -9   10.62    3.36
   0   2  -9   13.51    3.31
  -2   2   9   12.99    3.48
  -2   2   9    6.22    2.32
  -2   0  -9    9.67    3.31
   2  -2  -9    9.26    3.00
   2  -2  -9   11.66    3.87
   0   2  -9   10.84    3.52
  -2   2  10   41.10    6.02
   0  -2  10   29.39    5.15
   2   0  10   34.13    5.36
   2   0  10   44.20    6.14
  -2   2  10   36.33    5.49
  -2   2  10   26.77    5.07
  -2   0 -10   30.87    5.61
   2  -2 -10   32.31    5.25
  -2   0 -10   32.71    5.74
   2  -2 -10   32.45    5.94
   0   2 -10   39.98    6.04
  -2   0 -10   40.97    6.19
   2   0  11    0.42    0.79
   0  -2  11    0.91    1.12
  -2   2  11   -0.53    0.98
   0   2 -11    2.74    1.44
   2   0  11    0.37    0.76
   0  -2  11   -0.66    1.23
  -2   2  11    0.46    0.74
   0   2 -11   -0.53    0.70
  -2   0 -11    0.56    1.05
   2  -2 -11    0.41    0.66
   2  -2 -11    0.65    1.05
  -2   2  12    1.58    0.90
   0   2 -12    2.98    1.02
   0  -2  12    1.41    1.00
   0   2 -12    2.19    0.96
  -2   0 -12    3.04    0.99
  -2   0 -12    2.13    0.94
  -2  -1  12    0.22    0.54
  -3   1  12   -0.46    0.57
  -3   2 -12    0.56    0.63
  -1  -2 -12    0.22    0.50
   3  -1 -12    0.26    0.41
   3  -2  12    0.24    0.39
   2  -3  12    0.26    0.41
  -2  -1  11    3.95    1.60
  -3   1  11    2.48    1.53
  -1   3  11    2.45    1.14
  -1   3  11    3.23    1.55
   1   2  11    1.44    1.26
  -3   2 -11    2.20    1.54
   2   1 -11    3.20    1.47
   3  -1 -11    4.37    1.69
  -1  -2 -11    1.96    1.37
   1  -3 -11    2.64    1.36
  -2   3 -11    3.08    1.51
   1  -3 -11    3.44    1.65
   2  -3  11   -0.58    1.20
   3  -2  11    2.12    1.19
  -2  -1  11    0.54    0.72
   2  -3  11    3.57    1.56
   2   1 -11    1.99    1.31
  -3   1  10    1.25    1.01
   1  -3 -10    0.71    1.15
  -1  -2 -10   -0.78    1.25
   3  -1 -10    0.82    1.88
  -2   3 -10    0.70    1.72
   2   1 -10   -0.71    1.48
   1  -3 -10    0.76    1.58
   3  -2  10   -0.55    1.02
   2  -3  10    0.70    1.31
   3  -1 -10    0.74    1.54
   2   1 -10    1.58    1.65
   1   2  10    0.57    0.91
  -3   1  10    1.51    1.40
  -1   3  10    1.26    1.31
   3  -2  10   -0.68    1.09
  -2  -1  10    0.75    1.56
   1   2  10    1.37    1.43
  -1   3  10    0.68    1.27
  -3   2 -10   -0.62    0.81
  -1   3  10    1.20    1.25
  -3   1  10   -0.75    0.70
  -1  -2 -10    1.59    1.66
   3  -2  10    0.65    1.47
  -2  -1  10    0.83    1.09
  -3   1  10    0.65    1.05
  -2  -1   9   33.75    6.62
  -3   1   9   39.26    6.42
   3  -2   9   35.24    6.07
   2  -3   9   40.58    6.44
   1  -3  -9   57.22    7.64
  -3   2  -9   30.03    5.29
  -2   3  -9   34.77    5.86
  -2   3  -9   50.25    6.99
  -3   2  -9   33.98    5.87
   3  -1  -9   42.53    7.06
   2   1  -9   46.09    7.25
  -2  -1   9   47.30    6.75
  -3   1   9   38.04    6.31
   1   2   9   39.26    6.30
   2   1  -9   34.47    6.23
   1  -3  -9   38.96    6.59
   1  -3  -9   52.25    7.55
   3  -1  -9   58.36    8.40
   3  -2   9   35.92    5.89
   2  -3   9   42.93    6.90
   2   1  -9   33.89    6.47
   3  -1  -9   36.45    6.56
   1  -3  -9   37.05    5.45
  -1   3   9   30.24    5.56
   1   2   9   39.71    6.14
  -1  -2  -9   40.32    5.80
   3  -2   9   50.75    7.25
  -3   1   9   41.86    6.90
  -3   1   9   29.51    5.33
  -2  -1   9   45.97    7.10
  -1   3   9   38.40    6.27
   1   2   9   31.28    5.87
  -3   1   9   36.84    6.34
  -1  -2  -9   51.35    7.48
  -1   3   9   31.75    5.67
   1  -3  -9   38.51    6.78
  -2  -1   9   41.05    6.63
  -2   3  -9   42.47    6.30
   3  -1  -9   31.08    6.03
  -1  -2  -9   56.82    8.34
   2   1  -9   34.12    5.84
  -3   2  -9   33.86    6.23
   3  -1  -8    2.23    1.80
   2   1  -8    3.82    2.18
  -1  -2  -8    4.62    3.04
  -3   2  -8    2.75    2.10
   2  -3   8    3.48    1.99
   3  -1  -8    3.18    2.10
  -1  -2  -8    3.99    2.46
  -3   1   8    0.97    1.57
  -2  -1   8    2.35    2.19
   1  -3  -8    4.39    2.70
  -2   3  -8    3.04    1.51
   3  -2   8    5.46    2.41
  -1  -2  -8    3.21    2.23
  -2   3  -8    2.63    1.83
  -3   2  -8    0.86    1.61
  -2   3  -8    2.65    2.02
   3  -1  -8    5.83    3.07
   2   1  -8    6.93    3.23
   3  -2   8    8.41    3.02
   1  -3  -8    3.13    2.17
   3  -1  -8    2.46    1.71
   3  -1  -8    1.26    2.63
   1  -3  -8    5.12    2.70
   2   1  -8    1.10    1.46
   3  -1  -8    2.25    2.10
   2   1  -8    3.54    2.91
   2  -3   8    1.03    1.67
   3  -2   8    2.91    2.22
  -3   1   8    1.69    1.58
  -2  -1   8    3.87    2.38
  -3   1   8    0.98    2.24
   2  -3   8    5.34    2.35
  -1  -2  -8    2.41    1.68
   1  -3  -8    7.60    2.55
  -1   3   8    2.94    2.24
   1   2   8    3.67    2.26
   3  -2   8    3.92    2.58
   3  -2   8    2.79    1.94
  -3   1   8    4.01    2.11
   1   2   8    2.90    2.02
  -1   3   8    0.99    1.60
  -2   3  -8    0.77    1.24
  -2  -1   8    0.95    1.53
  -3   2  -8    3.60    2.22
  -1   3   8    3.71    2.12
   1  -3  -8    2.19    2.04
  -3   1   8    1.93    1.80
  -1  -2  -8    4.97    2.62
  -1   3   8    0.79    1.64
  -3   1   8    2.74    1.91
  -2  -1   8   -0.88    0.84
   1   2   8    3.76    2.32
   1   2   7  130.81   15.86
  -1  -2  -7  160.60   16.37
  -2   3  -7  135.55   14.00
   2  -3   7  149.84   14.79
   3  -2   7  135.35   15.07
  -1  -2  -7  134.10   15.00
   1  -3  -7  100.50   14.60
   3  -1  -7  137.11   14.76
  -1  -2  -7  175.52   16.26
   2  -3   7  147.14   13.78
   3  -1  -7  147.28   16.70
   2   1  -7  161.39   17.02
  -2   3  -7  132.43   14.39
  -1  -2  -7  166.23   15.37
  -3   2  -7  131.77   14.52
   3  -1  -7  117.92   14.29
   1  -3  -7  138.01   15.86
   2   1  -7  160.24   16.89
   3  -1  -7  132.69   16.65
   2  -3   7  153.02   16.01
  -2  -1   7  150.79   15.38
   3  -1  -7  158.26   17.03
  -3   1   7  140.21   14.93
   1   2   7  141.17   14.60
   2  -3   7  154.24   15.11
   3  -2   7  151.15   15.20
  -3   1   7  157.00   15.04
  -1  -2  -7  138.38   14.47
   1  -3  -7  146.74   14.47
  -3   1   7  148.25   14.59
   1   2   7  115.86   14.66
   3  -2   7  161.87   15.60
  -1   3   7  110.84   14.62
   3  -1  -7  133.51   15.76
  -1   3   7  119.71   14.76
  -2   3  -7  134.23   13.94
  -3   2  -7  107.78   13.93
  -3   1   7  170.13   15.68
   1  -3  -7  164.44   17.06
  -1   3   7  132.57   14.47
  -3   1   7  142.06   14.75
  -2  -1   7  156.97   15.01
  -2  -1   7  147.78   14.95
   1   2   6   13.04    4.16
  -1   3   6   10.86    3.48
  -1   3   6   16.85    4.77
  -1  -2  -6   18.55    4.43
  -2   3  -6   28.64    5.62
  -2   3  -6   21.48    3.98
   1  -3  -6   38.45    6.32
   3  -1  -6   22.38    4.75
  -1  -2  -6   21.56    4.48
   3  -2   6   33.20    5.92
   2  -3   6   16.70    3.50
  -2   3  -6   18.24    4.14
  -3   2  -6   21.44    4.90
   3  -1  -6   22.78    5.84
   2   1  -6   21.50    5.52
  -2   3  -6   24.02    4.47
  -3   2  -6   10.01    3.49
   2  -3   6   22.97    4.64
   3  -2   6   14.21    4.07
   3  -1  -6   15.80    4.10
   2   1  -6   29.48    6.37
   3  -2   6   17.41    5.13
   1  -3  -6   17.16    4.85
   2  -3   6   30.25    7.26
   3  -1  -6   14.46    5.04
   3  -1  -6   10.83    4.53
   1   2   6   14.47    4.57
  -2  -1   6   15.27    3.93
   2  -3   6   21.07    4.32
   3  -2   6   16.34    4.02
   2  -3   6   13.06    4.04
  -1  -2  -6   23.02    4.51
  -2  -1   6   11.52    3.41
   1  -3  -6   20.15    4.37
  -3   1   6   17.74    4.01
  -3   2  -6   11.01    2.93
  -3   1   6   20.52    4.38
  -1  -2  -6   16.84    3.26
  -1   3   6    7.99    3.40
  -3   1   6   23.86    4.32
   1   2   6   14.23    4.25
   3  -2   6   30.62    5.52
  -2  -1   6   16.20    3.88
  -3   1   6   22.26    4.24
  -2   3  -6   11.66    3.22
   1   2   6   17.78    4.09
  -2  -1   6   21.55    4.41
  -3   1   6   20.14    4.37
  -1   3   6   12.76    4.48
   3  -1  -6   20.16    4.78
   2   1  -6   14.24    3.85
  -1   3   5   44.97    6.55
  -1  -2  -5   46.93    6.56
   3  -2   5   64.95    8.53
   1   2   5   39.11    6.65
  -1   3   5   48.14    6.71
  -2   3  -5   27.54    5.41
   2   1  -5   35.41    6.71
  -3   2  -5   43.00    7.01
  -2   3  -5   37.91    6.42
   3  -1  -5   40.29    7.20
  -1  -2  -5   54.80    7.20
   2  -3   5   52.13    9.49
   3  -1  -5   40.98    6.93
   3  -2   5   55.83    8.75
   1   2   5   37.90    7.11
   3  -1  -5   39.48    7.11
  -1  -2  -5   43.66    6.19
   1  -3  -5   47.63    7.01
  -2  -1   5   49.64    6.77
   3  -2   5   44.54    6.48
  -2  -1   5   40.97    6.43
   2  -3   5   36.44    6.08
  -3   1   5   58.13    7.23
   1  -3  -5   46.79    8.03
  -2   3  -5   46.04    5.93
  -3   2  -5   43.13    6.74
  -2   3  -5   62.18    8.48
  -3   2  -5   32.73    6.24
   1  -3  -5   53.72    8.81
  -1   3   5   28.00    5.88
  -2  -1   5   40.41    6.31
  -2   3  -5   32.81    5.86
   2   1  -5   45.78    6.10
   1   2   5   35.02    5.88
   2   1  -5   45.84    8.16
  -3   1   5   55.74    7.15
   3  -1  -5   40.78    6.38
   1   2   5   35.99    6.72
  -3   1   5   46.96    6.78
  -1   3   5   35.24    6.16
  -2  -1   5   44.86    6.50
  -2  -1   5   44.84    6.59
  -1   3   5   44.32    7.68
   1   2   5   37.69    6.65
  -3   2  -5   38.10    6.81
   1   2   4   10.39    2.14
   2  -3   4   20.50    4.38
  -3   2  -4   10.89    3.11
  -1   3   4   10.36    2.59
   1  -3  -4    8.65    2.00
   2   1  -4   12.62    2.48
   1  -3  -4    8.84    3.25
  -2   3  -4   12.11    2.49
  -2   3  -4    9.92    2.55
  -2   3  -4   14.64    3.81
  -2  -1   4    7.70    2.46
   2   1  -4   12.30    2.30
   1  -3  -4    9.15    3.18
   1   2   4   11.87    2.64
  -2   3  -4    9.65    1.93
  -1   3   4    9.66    2.56
  -3   2  -4    8.88    2.57
   2   1  -4   14.91    4.10
  -3   1   4   20.41    3.83
  -1  -2  -4   20.00    4.05
  -3   2  -4   10.67    3.10
   2   1  -4    7.43    2.69
  -2   3  -4    8.77    2.42
   3  -1  -4   11.15    3.19
  -3   1   4    9.34    3.22
  -3   2  -4   10.03    2.32
   3  -2   4    7.41    3.17
   1   2   4    7.59    2.43
  -3   1   4    7.23    3.31
  -1   3   4   14.19    2.94
  -2  -1   4    9.23    2.95
   1   2   4    9.43    2.65
  -1   3   4   11.53    2.59
   3  -2   3  542.58   41.38
  -2   3  -3  525.99   41.35
   2  -3   3  579.87   43.13
   3  -2   3  514.80   41.14
  -1   3   3  506.71   41.85
  -1  -2  -3  651.31   44.49
   1   2   3  557.08   41.06
   2  -3   3  517.84   41.00
   2   1  -3  580.66   40.23
  -2   3  -3  498.69   41.01
  -2   3  -3  581.95   43.99
   3  -1  -3  526.57   40.49
   1  -3  -3  497.90   42.05
  -3   2  -3  524.60   40.29
  -3   2  -3  518.79   41.17
   1  -3  -3  599.10   41.61
   1  -3  -3  578.21   41.15
  -3   2  -3  559.10   41.09
  -3   1   3  584.25   42.43
   2   1  -3  598.18   42.86
   2   1  -3  551.58   41.66
   2   1  -3  519.13   41.35
  -1  -2  -3  684.99   44.63
   3  -1  -3  510.01   40.80
  -3   1   3  605.01   43.37
   1   2   3  546.77   41.12
  -2  -1   3  567.92   41.35
  -2  -1   3  497.25   41.96
  -1   3   3  560.72   40.59
  -3   1   3  561.23   43.24
   1   2   3  511.84   40.75
  -1   3   3  558.21   40.32
   3  -2   3  504.47   42.06
   2  -3   2  346.08   30.15
   2   1  -2  409.15   28.30
   3  -2   2  357.56   28.44
  -2   3  -2  358.18   28.56
   1  -3  -2  411.68   28.38
   1   2   2  366.27   28.75
   3  -2   2  353.56   29.45
  -3   2  -2  393.79   27.81
  -1   3   2  409.70   28.98
  -1  -2  -2  369.29   30.75
   2  -3   2  378.21   28.49
  -1   3   2  370.81   29.18
  -1  -2  -2  409.15   27.68
   2  -3   2  379.74   30.25
   3  -2   2  412.37   29.12
   3  -1  -2  393.96   28.62
   3  -2   2  362.95   28.43
  -1   3   2  355.07   27.68
  -3   2  -2  409.12   28.63
   2  -3   2  384.52   30.35
  -1  -2  -2  545.03   30.98
  -2   3  -2  337.90   28.56
   2   1  -2  390.79   29.16
  -1   3   2  379.79   28.24
  -3   1   2  311.20   29.42
   1  -3  -2  388.23   28.44
   1   2   2  367.87   28.77
  -1  -2  -2  477.48   33.93
   3  -1  -2  372.66   28.77
   2   1  -2  375.13   28.79
  -3   1   2  428.07   32.64
  -3   2  -2  345.45   28.77
   2   1  -2  367.11   29.11
  -2  -1   2  376.29   29.58
  -3   1   2  386.88   32.31
  -2  -1   2  372.74   28.62
  -2  -1   2  556.18   34.84
   1   2   2  402.71   29.04
  -1   3   2  388.38   28.40
   1   2   2  388.53   28.95
  -3   2  -1 1713.19  122.93
   2  -3   1 1656.60  123.42
   2   1  -1 1748.04  122.06
   2  -3   1 1533.75  123.19
  -1  -2  -1 1702.16  123.52
   1  -3  -1 1812.55  122.66
   3  -2   1 1883.63  122.91
   3  -2   1 1753.09  122.24
   1   2   1 1785.78  122.56
   3  -1  -1 1791.45  122.36
   2   1  -1 1739.08  122.91
   1   2   1 1735.83  122.59
   1   2   1 1779.97  122.77
  -2  -1   1 1917.09  129.01
  -1  -2  -1 1524.44  122.96
  -2  -1   1 1812.22  122.89
  -3   1   1 1728.73  126.58
  -1   3   1 1836.88  122.10
   3  -1  -1 1808.53  123.21
  -1  -2  -1 1559.44  126.76
   2   1  -1 1808.00  122.30
  -3   1   1 1877.00  126.75
  -3   2  -1 1828.13  125.03
   2   1  -1 1728.47  122.96
  -1  -2  -1 1776.15  127.60
  -2   3  -1 1774.80  122.69
   3  -2   1 1787.91  122.35
   2  -3   1 1714.34  125.78
  -1   3   1 1606.21  124.11
   2  -3   1 1513.92  121.61
   3  -1   0    3.88    0.78
  -2   3   0    3.13    0.86
   1  -3   0    3.92    1.21
   2  -3   0    2.41    0.94
   2  -3   0    6.77    1.50
  -3   2   0    4.01    1.88
   3  -2   0    3.09    0.84
   3  -1   0    2.11    3.93
  -1   3   0    5.06    1.14
   2  -3   0    5.72    2.52
  -1  -2   0    3.53    2.46
   1   2   0    2.76    0.77
  -1   3   0    0.97    2.03
   2   1   0    3.75    1.00
   1   2   0    4.63    1.20
   2   1   0    7.96    1.62
  -1  -2   0    2.03    1.10
  -3   1   0    6.47    2.11
  -2  -1   0    3.90    1.08
  -2  -1   0    7.48    1.97
  -2  -1   0    8.12    3.28
   3  -1   0    5.47    1.39
   2   1   0    4.53    1.20
  -2  -1   0    9.27    2.84
  -3   1   0   10.66    2.75
   1   2   0    4.34    0.63
   1   2   0    5.48    1.34
  -3   2   0    6.19    2.62
  -1  -2   0    5.55    2.09
   1  -3   1    3.92    0.96
  -2   3   1    2.78    1.10
  -3   2   1    2.84    2.10
   2  -3  -1    5.56    1.35
   1  -3   1    2.18    1.17
   2  -3  -1    3.02    0.94
   2   1   1    6.44    1.26
  -2   3   1    4.55    1.09
   3  -1   1    3.21    2.64
  -3   1  -1    2.73    1.08
   2  -3  -1    2.56    2.11
   2   1   1    2.67    1.01
   3  -1   1    6.55    1.31
   3  -2  -1    8.99    1.46
  -1  -2   1    2.10    0.87
   1   2  -1    1.65    0.38
   2  -3  -1    4.45    0.87
  -1   3  -1    1.19    2.23
  -1   3  -1    5.41    1.28
  -3   2   1    5.81    1.91
   2   1   1    2.23    1.09
  -2  -1  -1    5.78    1.95
   1   2  -1    3.07    1.23
   3  -2  -1    4.30    1.20
   1   2  -1    2.97    1.09
  -1  -2   1    4.12    1.14
  -3   2   1   -2.07    3.97
  -2  -1  -1    5.52    2.55
   1   2  -1    7.02    1.60
  -3   1  -1    2.39    1.12
   2   1   1    3.16    0.89
   2   1   1    3.04    1.08
  -1  -2   1    4.15    1.24
  -2  -1  -1    3.64    1.29
  -1  -2   1    5.15    2.00
  -2  -1  -1    6.70    2.47
  -3   1  -1    3.64    1.37
   2   1   1    4.89    1.29
   3  -1   1    0.73    1.54
   3  -1   2   55.20    5.53
   2   1   2   66.07    5.19
   1  -3   2   51.26    7.02
   3  -1   2   62.40    5.78
  -2   3   2   56.28    7.04
  -3   2   2   52.15    7.95
  -2   3   2   49.87    5.52
   1   2  -2   59.83    4.94
   1  -3   2   50.59    5.33
  -3   1  -2   62.42    5.28
   3  -1   2   58.51    5.70
  -1  -2   2   46.52    6.33
   3  -2  -2   60.19    5.64
  -1   3  -2   72.30   10.11
   3  -1   2   50.48    6.80
   2  -3  -2   52.63    6.95
  -2   3   2   52.89    4.89
  -3   2   2   51.42    7.64
  -3   1  -2   60.71    6.62
   1   2  -2   55.11    6.42
  -2  -1  -2   53.69    7.01
   1   2  -2   58.06    6.45
  -3   2   2   45.62    8.16
   3  -2  -2   54.67    5.78
  -2  -1  -2   68.36    8.11
   3  -2  -2   55.71    5.75
   1   2  -2   54.82    6.50
  -1  -2   2   65.22    6.42
   2   1   2   55.08    6.23
  -3   1  -2   61.39    6.35
  -1  -2   2   50.66    7.89
  -2  -1  -2   60.15    7.66
   3  -1   2   66.20    8.72
  -2  -1  -2   58.54    5.70
   3  -1   2   63.96    8.15
   2   1   2   62.01    6.24
   2   1   3  123.14   11.39
   3  -1   3  141.60   12.33
   1  -3   3  133.95   13.99
   3  -1   3  141.62   11.60
   2   1   3  143.70   11.22
  -2  -1  -3  177.31   14.46
  -2   3   3  109.16   11.64
  -2   3   3  134.81   14.10
  -1   3  -3  127.30   10.80
  -1   3  -3  110.06   10.58
   3  -1   3  119.04   11.64
  -2   3   3  128.45   12.72
   1   2  -3  136.67   10.62
   2  -3  -3  128.26   11.91
   3  -2  -3  126.68   11.29
  -1   3  -3  205.58   17.24
  -3   1  -3  136.93   12.71
   2  -3  -3  133.40   11.54
   1   2  -3  108.65   10.21
  -2  -1  -3  154.90   13.13
  -3   2   3  142.64   14.60
   1   2  -3  132.78   13.17
  -3   2   3  124.79   14.40
   3  -2  -3  134.52   11.65
   1   2  -3  134.72   13.49
   1   2  -3  126.01   12.70
  -3   2   3  156.75   14.98
   3  -2  -3  116.53   11.49
   2   1   3  127.85   12.71
   3  -1   3  160.21   14.51
  -2   3   3  120.21   11.00
  -1  -2   3  146.97   13.01
  -3   1  -3  136.54   12.22
  -1  -2   3  136.30   11.88
  -2  -1  -3  126.31   13.14
  -1  -2   3  194.62   17.38
   2   1   3  123.81   12.14
   2   1   4  374.31   30.43
  -2   3   4  428.62   33.14
   1  -3   4  465.81   32.78
   3  -1   4  418.63   30.72
   3  -1   4  375.17   30.15
  -3   1  -4  353.81   30.73
  -2  -1  -4  425.42   30.74
   1   2  -4  371.77   32.02
  -2   3   4  359.76   30.83
   2  -3  -4  412.63   30.85
  -1   3  -4  292.15   29.24
  -3   2   4  414.59   32.89
  -1   3  -4  373.12   29.71
  -1   3  -4  599.17   35.83
  -2   3   4  362.67   29.98
   1  -3   4  361.41   28.83
  -2  -1  -4  465.86   32.13
   3  -2  -4  356.53   30.34
  -3   2   4  400.29   32.14
   2  -3  -4  313.70   28.70
   1   2  -4  386.11   32.66
  -1   3  -4  290.07   28.91
  -1   3  -4  414.40   31.35
   3  -2  -4  364.91   30.34
  -3   1  -4  366.49   31.61
   2   1   4  364.20   31.14
  -2   3   4  348.76   29.31
   2   1   4  388.61   31.84
  -3   1  -4  371.12   30.40
  -1  -2   4  408.11   30.96
  -2   3   4  361.33   29.86
   3  -1   4  433.58   31.78
  -1  -2   4  378.02   31.72
  -3   2   4  423.77   32.36
   1  -3   5  464.65   30.96
  -2   3   5  380.53   31.46
  -3   1  -5  315.51   30.47
   2   1   5  353.36   30.60
  -1   3  -5  495.91   33.00
  -1   3  -5  410.91   29.85
   3  -1   5  460.65   32.93
   2   1   5  350.97   31.23
   2  -3  -5  266.11   28.25
  -3   2   5  383.91   30.60
  -2  -1  -5  444.74   31.01
  -2   3   5  305.94   30.03
  -3   1  -5  337.45   30.77
   2  -3  -5  351.51   31.50
   3  -2  -5  323.51   29.48
   3  -2  -5  321.82   30.34
   2  -3  -5  391.22   32.02
  -1  -2   5  323.37   29.44
   1  -3   5  319.39   29.55
   3  -2  -5  356.49   31.13
  -1  -2   5  355.69   30.08
   2   1   5  366.51   32.69
   1  -3   5  324.83   28.99
  -3   2   5  443.85   31.92
   2  -3  -5  337.44   30.19
   3  -1   5  408.24   31.12
  -2  -1  -5  373.99   29.66
   2   1   5  360.45   30.88
  -2   3   5  337.34   30.57
  -1   3  -5  328.32   28.39
   3  -2  -5  360.80   30.22
  -3   1  -5  340.82   30.59
   1   2  -5  382.33   31.41
   2  -3  -5  376.00   32.19
  -2   3   5  306.10   30.39
  -2  -1  -5  404.57   29.81
  -3   2   5  421.06   31.83
  -3   2   5  393.81   30.72
  -1  -2   5  354.00   30.21
  -3   1  -5  289.69   28.19
   3  -1   5  362.50   30.02
  -1  -2   5  394.82   31.17
   1  -3   6   13.52    3.25
  -2   3   6    9.49    3.47
   2   1   6   13.39    3.94
  -1  -2   6    9.43    3.06
   2  -3  -6   12.43    3.99
   3  -2  -6   12.03    3.94
   1  -3   6   14.10    3.60
   2  -3  -6    7.97    3.42
   3  -2  -6   11.11    3.87
   2   1   6   11.87    3.57
   3  -1   6    9.57    3.35
  -2  -1  -6    7.15    2.54
  -3   1  -6    8.34    3.14
  -3   1  -6   13.25    3.55
   3  -2  -6   10.26    3.83
  -1   3  -6   14.53    3.59
   1   2  -6   12.10    3.75
   2   1   6    7.95    3.00
   3  -1   6   12.40    3.79
   3  -2  -6   12.24    4.25
   1   2  -6   13.87    3.86
   3  -2  -6   21.05    4.84
   2  -3  -6   13.58    4.24
   2  -3  -6   11.22    4.24
   3  -2  -6    8.72    3.73
  -1  -2   6    8.97    3.20
   1  -3   6    8.50    3.24
  -2  -1  -6    7.82    2.71
   1  -3   6   11.16    3.47
  -3   2   6    6.69    2.75
   2  -3  -6   20.87    4.34
  -1  -2   6    7.43    2.82
  -3   1  -6    8.12    2.66
   3  -1   6   11.44    3.61
  -2   3   6    9.26    3.38
   3  -1   6    9.02    2.93
  -3   2   6    7.74    2.62
   2   1   6    5.92    2.69
  -1  -2   6    6.40    2.64
  -1   3  -6    5.56    2.18
  -3   2   6    6.84    2.81
  -2   3   6    4.67    2.95
  -2   3   6   11.67    2.94
  -1  -2   6   14.91    3.74
   3  -1   6   12.10    3.57
  -3   2   6   11.29    3.17
   2   1   6   14.53    4.15
   2   1   7   18.75    4.99
  -2  -1  -7   35.10    6.41
   2  -3  -7   23.72    5.54
  -1  -2   7   25.56    5.19
   2  -3  -7   32.19    6.36
   1  -3   7   30.50    5.55
   3  -1   7   29.42    5.84
   2   1   7   29.23    5.45
  -2  -1  -7   37.04    6.26
  -3   1  -7   34.56    5.67
   1   2  -7   42.41    7.07
  -1   3  -7   23.40    4.97
  -2  -1  -7   38.93    6.13
  -3   1  -7   23.37    4.45
   3  -2  -7   23.41    5.72
  -1   3  -7   28.16    5.50
   2   1   7   34.79    6.04
   3  -1   7   25.01    5.58
   2  -3  -7   27.40    6.38
   3  -2  -7   28.36    6.07
   3  -2  -7   25.77    6.55
   2  -3  -7   19.86    5.46
   1   2  -7   36.84    6.54
   1  -3   7   30.52    5.91
  -1  -2   7   25.64    5.44
   3  -2  -7   33.73    6.61
   3  -1   7   38.07    6.55
   1  -3   7   34.55    6.36
  -2  -1  -7   29.62    5.21
  -2   3   7   29.53    6.38
   2  -3  -7   34.88    5.57
  -1  -2   7   29.01    5.58
  -3   2   7   36.97    6.38
   2   1   7   28.13    5.98
  -3   1  -7   15.73    3.78
  -3   2   7   30.05    5.29
  -2   3   7   28.79    5.56
   3  -1   7   36.52    6.05
   2   1   7   22.74    5.21
  -3   1  -7   38.57    6.39
   2  -3  -7   31.25    6.70
  -2   3   7   18.91    5.13
  -1  -2   7   21.21    4.87
  -3   2   7   32.38    6.03
   1   2  -7   25.02    5.50
  -1   3  -7   27.52    5.31
   3  -2  -7   25.65    6.17
  -1   3  -7   28.44    4.74
  -1  -2   7   36.84    6.06
  -3   1  -8    8.75    3.17
  -2  -1  -8    5.37    3.04
   2  -3  -8    4.41    2.56
  -1  -2   8    1.19    2.53
   1  -3   8   10.54    3.10
  -1  -2   8    2.69    2.10
   2   1   8    4.82    2.17
   3  -2  -8   10.29    3.07
  -3   1  -8    4.24    2.28
  -2  -1  -8    3.98    2.32
  -1   3  -8   10.20    3.26
  -2  -1  -8    6.93    2.42
   3  -2  -8    8.67    3.38
  -1   3  -8   10.17    3.14
   3  -1   8    8.51    3.08
   3  -2  -8    9.62    3.26
   2  -3  -8   12.47    3.77
   3  -2  -8   12.82    4.33
   2  -3  -8   12.59    4.15
   1   2  -8    3.98    2.31
   1  -3   8   12.03    3.64
   3  -2  -8    7.99    2.98
   3  -1   8    9.08    3.01
   2  -3  -8    4.88    2.00
  -3   2   8    9.06    2.91
  -2   3   8   11.16    3.56
   1  -3   8    9.30    3.16
   3  -1   8    2.98    2.12
  -1  -2   8    7.41    2.77
  -3   2   8    7.74    3.02
   2   1   8   10.56    3.26
  -2  -1  -8    6.75    2.46
   2   1   8    8.10    3.05
  -2   3   8    4.44    2.38
  -3   2   8    6.32    2.48
   3  -1   8    4.45    2.24
  -1  -2   8    9.16    2.99
  -2   3   8    7.90    3.08
  -3   2   8    3.85    2.42
   1   2  -8   16.52    4.21
  -1   3  -8   14.09    3.60
   2  -3  -8    6.89    3.41
  -3   1  -8   15.23    4.09
   2   1   8    3.77    2.20
  -1  -2   8    9.27    3.07
   3  -1   9   -0.80    1.28
   3  -2  -9    0.69    1.29
   2   1   9   -0.66    1.07
   2  -3  -9   -0.95    0.89
  -1  -2   9   -1.09    1.01
   1  -3   9    0.82    1.32
   3  -1   9    0.66    1.23
  -3   1  -9   -0.80    1.28
  -2  -1  -9    1.97    2.04
  -1   3  -9    0.86    1.14
   3  -2  -9    0.93    1.51
   1   2  -9   -0.99    1.30
  -3   2   9   -0.78    1.62
   2   1   9    0.84    1.36
  -2  -1  -9    0.85    1.37
   1   2  -9   -0.88    1.16
  -1   3  -9   -0.81    1.31
   2  -3  -9   -0.99    1.84
   2  -3  -9   -0.90    1.45
   3  -2  -9    1.08    1.75
   3  -2  -9   -1.54    1.44
   1  -3   9   -0.94    1.23
  -3   2   9   -0.90    1.67
   2   1   9    3.33    1.73
  -1  -2   9    0.87    1.62
  -3   2   9   -0.69    1.12
  -2   3   9    1.73    1.40
   1  -3   9    0.79    1.28
   3  -1   9   -0.89    1.43
  -2  -1  -9   -0.61    0.99
   3  -1   9   -0.83    1.09
  -3   2   9    0.71    0.94
  -2   3   9   -0.80    1.05
   2   1   9   -0.82    1.52
  -2   3   9    0.84    1.10
  -3   2   9    0.89    1.65
  -1   3  -9   -0.83    1.34
   2  -3  -9    1.00    1.62
   3  -2  -9   -0.96    1.27
  -2  -1  -9    1.02    1.64
  -3   1  -9    0.94    0.87
   3  -1  10   10.85    2.86
   2  -3 -10   12.93    2.97
  -3   1 -10   17.08    3.67
   1   2 -10   14.94    3.64
   1  -3  10   12.32    2.94
  -1  -2  10   15.71    3.52
  -3   2  10   18.34    3.86
   3  -1  10   14.12    3.33
   2   1  10   17.08    3.51
  -2   3  10   12.31    3.20
   2   1  10   15.45    3.56
  -2   3  10   14.26    3.39
   3  -1  10   11.12    3.01
  -1   3 -10   15.29    3.61
  -2  -1 -10   20.17    3.87
   3  -2 -10   21.56    4.57
   1   2 -10   10.80    3.03
   2  -3 -10   12.74    3.43
  -3   1 -10   13.06    3.31
   2  -3 -10   21.56    4.31
   3  -2 -10   10.15    2.66
  -3   2  10   13.53    3.00
  -2   3  10    8.63    2.72
  -2  -1 -10   14.85    3.62
  -1   3 -10   14.93    3.36
  -3   2  10   14.52    3.44
  -3   2  11    1.98    1.23
   3  -1  11    4.14    1.54
  -2   3  11    2.32    1.23
   2   1  11    1.45    0.90
  -1  -2  11    2.81    1.31
  -3   1 -11   -0.52    0.98
  -2  -1 -11    1.44    1.19
   3  -2 -11    2.36    1.45
  -2  -1 -11    1.58    1.04
   2  -3 -11    1.61    1.23
   2  -3 -11    1.78    1.10
   1   2 -11    1.72    0.99
  -1   3 -11    4.23    1.58
   2   1  11    2.29    1.36
  -2   3  11    2.05    1.09
   1   2 -11    0.50    1.05
  -1   3 -11    1.03    1.17
   3  -1  11    1.85    1.04
   1  -3  11    1.20    1.37
  -1  -2  11    2.35    1.64
  -3   2  12    0.69    0.57
  -2  -1 -12    1.32    0.68
   3  -2 -12    0.28    0.45
   1  -3  12    0.52    0.51
  -1  -2  12    0.27    0.43
   1  -3  12    0.28    0.53
  -3   0  11    2.73    1.27
   0   3  11    3.10    1.37
   0  -3 -11    0.94    1.07
  -3   3 -11    1.53    1.16
   3  -3  11    0.49    1.01
   3  -3  11    1.23    1.01
  -3   0  11   -0.39    0.63
   3   0 -11    3.12    1.44
  -3   0  10    9.37    2.62
   3   0 -10    3.61    2.04
   0  -3 -10    6.68    2.51
   3  -3  10    3.08    1.65
   3   0 -10    3.76    1.88
  -3   0  10    7.18    2.43
   0   3  10    6.26    2.03
   0  -3 -10    5.71    1.71
   0   3  10    2.66    1.67
  -3   3 -10    7.09    2.08
  -3   0  10    0.69    1.84
   3  -3  10    5.65    2.13
  -3   0  10    3.64    1.94
   0  -3 -10    4.48    2.11
   0   3   9   14.35    3.38
  -3   0   9   13.76    3.57
   3   0  -9   10.79    3.50
   0  -3  -9   13.07    3.76
   3  -3   9    5.98    2.75
   3   0  -9   13.04    3.92
  -3   0   9   10.09    3.39
   3  -3   9   14.30    3.75
   0   3   9   10.37    3.21
  -3   3  -9   13.10    3.37
   3   0  -9    8.17    3.24
  -3   3  -9    9.93    3.08
  -3   0   9   13.75    3.70
   0   3   9   12.03    2.95
   0  -3  -9   14.03    3.87
  -3   3  -9   10.20    2.98
  -3   0   9    8.37    3.21
   3  -3   9   18.32    3.86
   0  -3  -9    6.56    2.86
  -3   0   8   60.33    9.07
   3  -3   8   67.61    8.99
   0  -3  -8   47.87    8.50
   3  -3   8   67.96    8.15
  -3   3  -8   60.84    8.42
   3   0  -8   75.15   10.39
  -3   0   8   73.77    9.46
   0   3   8   66.16    8.80
   3   0  -8   66.22   10.15
   3   0  -8   63.02    9.69
   3  -3   8   58.44    8.96
  -3   0   8   85.74   10.12
   0  -3  -8   77.26    9.05
   0   3   8   52.74    8.08
   3  -3   8   67.48    8.88
  -3   0   8   78.09    9.22
   0   3   8   56.33    8.09
   0   3   8   55.07    8.66
  -3   0   8   55.88    8.55
   0   3   8   48.82    7.74
   0  -3  -8   86.16   10.34
  -3   3  -8   53.04    7.95
  -3   3  -8   54.84    7.99
   3   0  -8   62.70    9.15
   0   3   7    9.18    3.70
  -3   3  -7    9.65    2.95
   0  -3  -7   12.25    3.92
   3   0  -7    8.11    3.45
  -3   0   7    5.41    2.72
   0  -3  -7    5.55    2.79
   3   0  -7   17.60    4.58
   3  -3   7   12.31    3.25
   3   0  -7    8.22    3.87
  -3   3  -7   10.41    3.34
   3  -3   7    7.65    2.87
   3   0  -7    8.08    3.59
   3   0  -7   16.75    5.22
   3  -3   7    3.66    2.47
  -3   0   7   11.77    3.69
   0  -3  -7    6.08    2.74
  -3   0   7   10.36    3.16
   0   3   7    5.87    2.94
  -3   0   7    8.19    2.80
  -3   3  -7    5.42    2.72
   0   3   7    3.84    2.26
  -3   0   7   14.24    3.79
   0  -3  -7    7.92    3.38
  -3   0   7   11.00    3.35
   0  -3  -6   26.31    5.48
   3   0  -6   17.58    4.59
  -3   3  -6   26.10    5.72
   0  -3  -6    8.66    3.84
  -3   0   6   21.58    4.73
   3   0  -6   34.12    6.43
   3  -3   6   20.59    4.26
   0  -3  -6   23.69    5.52
   0   3   6   20.40    4.92
  -3   3  -6   16.24    4.47
  -3   3  -6   22.19    4.85
   3   0  -6   26.74    6.61
   3  -3   6   33.55    5.88
   3  -3   6   24.80    6.49
   3   0  -6   13.95    4.69
   0   3   6   27.95    6.12
   3   0  -6   24.85    6.29
  -3   0   6   26.63    4.95
   3  -3   6   41.95    6.02
  -3   0   6   30.30    5.50
   0  -3  -6   25.51    4.82
   0   3   6   16.26    4.74
   0  -3  -6   36.62    4.99
  -3   0   6   31.70    5.61
   0   3   6   15.56    4.35
   0   3   6   31.51    6.66
   0   3   5   16.65    4.48
   0  -3  -5   23.67    5.52
   3  -3   5   15.24    3.60
   0   3   5   16.52    3.96
  -3   3  -5   14.15    3.89
   3   0  -5   12.70    3.99
   0  -3  -5   18.54    4.33
  -3   3  -5   11.81    3.86
   3   0  -5   14.63    3.56
   3  -3   5    5.21    3.06
   3  -3   5   17.75    4.31
   3   0  -5   13.04    3.89
   3  -3   5   12.61    4.23
   3  -3   5   28.42    6.20
   0   3   5   16.54    4.51
   3   0  -5   13.47    4.22
   0  -3  -5   18.57    3.67
  -3   0   5   12.02    3.39
   0  -3  -5   13.06    4.09
   0   3   5    9.43    2.89
  -3   3  -5   11.12    2.71
   0   3   5   15.88    3.97
  -3   0   5   13.65    3.39
  -3   0   5   16.63    3.83
  -3   0   5   12.25    3.32
   3  -3   5   10.09    3.08
   0  -3  -5   14.51    3.67
  -3   0   4   49.41    6.71
   0   3   4   44.98    5.88
   0   3   4   37.52    5.03
   3  -3   4   38.28    6.07
  -3   3  -4   40.82    6.20
   0   3   4   43.11    6.49
   0  -3  -4   59.10    8.06
  -3   0   4   34.90    5.57
  -3   3  -4   36.45    5.03
   3   0  -4   35.99    5.80
   0  -3  -4   50.75    7.24
  -3   3  -4   38.81    5.59
   0  -3  -4   45.32    6.93
   0   3   4   33.95    5.23
   0   3   3  728.59   52.91
  -3   0   3  667.15   54.13
  -3   0   3  689.70   53.24
   3  -3   3  716.56   54.57
  -3   3  -3  764.96   53.56
   0  -3  -3  743.89   51.26
   0   3   3  691.43   53.02
   3  -3   3  655.10   53.84
   0   3   3  739.36   53.62
   0  -3  -3  769.84   57.20
   3   0  -3  680.17   53.05
   0  -3  -3  715.36   53.10
   3   0  -3  669.96   53.03
  -3   3  -3  719.46   53.82
   0  -3  -3  773.39   55.54
  -3   3  -3  678.40   52.61
  -3   3  -3  761.85   53.29
   3   0  -3  721.35   52.49
   0   3   3  712.66   52.65
  -3   0   2  601.45   46.54
  -3   0   2  593.17   43.24
  -3   0   2  542.24   44.24
   3  -3   2  552.75   44.56
   3  -3   2  619.97   44.29
   3   0  -2  625.50   43.11
   0   3   2  649.53   43.89
   3  -3   2  534.06   42.89
   0   3   2  628.06   43.64
   0  -3  -2  637.85   42.61
   3   0  -2  604.57   43.37
   0  -3  -2  576.98   46.98
   0   3   2  591.42   43.24
   3   0  -2  576.17   43.58
  -3   0   2  552.24   44.67
   3   0  -2  558.19   42.89
   0  -3  -2  598.27   42.75
  -3   3  -2  658.55   43.67
   0  -3  -2  462.36   44.40
   3  -3   2  541.91   42.72
  -3   3  -2  608.39   45.70
   0   3   2  607.74   43.34
  -3   0   1  476.77   36.22
  -3   0   1  550.97   35.38
   3   0  -1  515.01   35.65
   3  -3   1  470.67   36.87
   3  -3   1  487.04   36.44
   3  -3   1  489.61   35.72
   0  -3  -1  560.10   36.26
   0  -3  -1  508.40   37.98
   3   0  -1  499.35   35.82
   0   3   1  505.40   35.84
   0   3   1  510.95   35.61
  -3   0   1  536.78   38.76
   3   0  -1  483.12   36.16
   0  -3  -1  416.10   35.65
   0   3   1  435.69   35.32
   3  -3   1  485.63   35.41
  -3   0   1  424.48   35.79
  -3   3  -1  515.06   40.15
   3   0  -1  471.88   35.62
  -3   0   0   41.11    3.98
  -3   0   0   44.47    6.14
   0  -3   0   42.71    4.75
   3  -3   0   48.17    4.60
   3   0   0   37.01    3.52
   3  -3   0   41.22    4.72
   0   3   0   49.03    4.62
   0   3   0   40.21    4.01
   3   0   0   43.41    4.60
   0   3   0   26.81    3.14
   0   3   0   43.88    4.02
  -3   0   0   38.62    5.76
  -3   0   0   35.45    4.84
  -3   3   0   50.12    8.34
   3   0   0   44.64    4.18
   3   0   0   38.70    4.38
   3   0   1   17.83    3.48
  -3   0  -1    7.86    2.54
  -3   3   1   10.92    2.44
  -3   3   1   11.06    1.74
   0  -3   1   16.78    2.09
   0   3  -1   13.09    2.52
   0   3  -1   12.50    2.35
   3   0   1   15.53    2.36
  -3   0  -1   18.78    3.86
   3   0   1   18.94    2.42
  -3   3   1   10.45    4.48
   3  -3  -1   12.38    1.86
   3   0   1   15.45    2.75
  -3   0  -2    4.21    1.21
  -3   0  -2    1.35    1.26
   0  -3   2    3.24    1.69
   3   0   2    5.24    2.30
   3   0   2    2.48    0.86
   3   0   2    2.97    0.95
  -3   3   2    0.58    1.09
   0  -3   2    1.15    0.72
  -3   0  -2    0.63    1.03
   0   3  -2    3.04    1.60
   0   3  -2    1.27    1.18
  -3   0  -2    1.52    1.42
  -3   3   2    4.35    2.48
   3   0   2    1.02    0.72
   0   3  -2    0.76    0.45
   3  -3  -2    1.97    0.88
   3   0   2   -0.60    1.13
   0  -3   3 1069.38   71.61
  -3   0  -3 1010.28   69.93
  -3   0  -3  844.22   66.03
   0  -3   3 1011.66   68.97
  -3   0  -3 1255.62   70.95
   3   0   3  926.20   67.58
   3   0   3 1019.31   67.27
   0   3  -3  990.22   70.53
   0   3  -3  867.13   69.14
  -3   3   3  973.35   70.20
  -3   0  -3  874.89   69.63
  -3   3   3  991.05   69.96
   0   3  -3  922.90   66.97
   0   3  -3  886.31   65.65
   3  -3  -3  856.83   67.03
  -3   3   3  987.53   70.69
   3   0   3  936.31   70.05
   3   0   4  102.68   11.13
  -3   0  -4  116.80   12.36
   3   0   4   95.02   10.14
  -3   3   4   86.02   11.84
   0   3  -4   95.24    9.57
  -3   0  -4   83.85   10.98
   3  -3  -4  104.15   10.61
   0   3  -4  104.33   11.45
  -3   0  -4  107.16   11.97
   0   3  -4  129.85   13.23
  -3   3   4  110.11   12.32
   3   0   4  121.26   13.07
   0  -3   4   96.15   11.05
  -3   0  -4  118.20   12.26
   3   0   4  100.76   12.42
   0  -3   4  122.89   12.47
  -3   0  -5  297.95   28.99
   3   0   5  343.15   28.67
   3  -3  -5  427.54   32.26
   3  -3  -5  363.60   30.24
   0  -3   5  297.49   27.02
   3   0   5  280.63   27.94
   0   3  -5  325.07   27.78
  -3   3   5  283.27   28.82
  -3   0  -5  353.33   28.68
   3  -3  -5  285.90   27.58
   3  -3  -5  359.01   29.34
   0  -3   5  289.75   27.47
   0  -3   5  366.76   28.54
   3  -3  -5  283.56   27.56
  -3   0  -5  277.98   27.20
   3   0   5  365.21   28.39
   0  -3   5  402.51   31.30
   0   3  -5  339.49   28.45
  -3   0  -5  317.33   27.80
  -3   3   5  303.45   29.11
   0  -3   5  393.59   30.65
   3   0   5  350.98   28.95
   3  -3  -6    1.27    2.04
   0  -3   6   13.37    3.42
   3  -3  -6    1.29    1.20
   3   0   6   17.08    4.33
   0   3  -6    1.80    1.45
   0   3  -6    1.03    0.96
  -3   0  -6    0.94    1.51
   3  -3  -6   -1.18    1.55
  -3   3   6    0.91    1.47
   3   0   6   -1.03    1.92
   3  -3  -6    2.87    2.31
   3  -3  -6    7.24    3.18
   0  -3   6    0.94    1.74
   3   0   6    2.18    1.76
  -3   0  -6    0.84    1.11
   0  -3   6    1.01    1.88
   3   0   6    2.55    1.58
   0  -3   6   -1.12    1.47
  -3   3   6    0.81    1.30
  -3   3   6    1.16    1.87
   3   0   6    2.99    1.86
  -3   3   6    0.90    1.46
   0  -3   6   -1.15    1.52
   3   0   6   13.80    3.78
   0  -3   7   27.48    4.87
   3  -3  -7   22.90    5.59
   0  -3   7   23.38    5.16
   3  -3  -7   16.67    5.15
   3   0   7   23.44    5.25
   0   3  -7   23.84    5.33
  -3   0  -7   23.88    4.74
   3  -3  -7   26.56    5.79
   3   0   7   25.66    5.45
   3  -3  -7   22.19    6.19
   3  -3  -7   18.36    5.44
   0  -3   7   22.54    4.98
   0  -3   7   17.86    4.59
  -3   0  -7   28.31    4.98
  -3   3   7   27.12    5.91
   3   0   7   14.77    4.21
  -3   3   7   26.99    4.92
   3   0   7   22.26    4.69
  -3   3   7   18.69    4.93
   0   3  -7   20.48    4.87
  -3   0  -7   17.56    4.56
   3   0   7   18.60    4.54
  -3   0  -8    4.11    2.55
   0  -3   8    6.35    2.82
   0  -3   8    1.17    2.46
  -3   0  -8    9.12    3.19
   0   3  -8    5.09    2.70
  -3   0  -8    5.11    2.17
   3  -3  -8    5.10    3.16
   3  -3  -8    4.24    2.63
   0   3  -8    5.29    2.34
   0  -3   8    4.96    2.28
  -3   3   8    3.97    2.63
  -3   0  -8    5.58    2.08
   0  -3   8    1.85    1.95
   3   0   8    7.84    2.90
  -3   3   8    4.66    2.07
   3   0   8    4.25    2.39
  -3   3   8    5.94    2.78
   0   3  -8    5.86    2.59
   3   0   8    2.66    1.87
   3   0   8    4.72    2.65
  -3   3   9   17.92    4.53
   0   3  -9   35.76    6.00
  -3   3   9   25.09    5.18
   0  -3   9   40.68    6.06
   3   0   9   31.20    5.47
  -3   3   9   26.65    4.84
  -3   0  -9   18.99    4.50
   3  -3  -9   26.17    5.65
   3  -3  -9   31.53    5.47
   3   0   9   25.38    4.65
   0  -3   9   29.73    5.30
   0  -3   9   26.61    5.82
  -3   3  10    0.68    0.89
  -3   0 -10   -0.71    1.14
  -3   3  10    0.68    1.27
   3   0  10   -0.64    0.84
   0  -3  10   -0.63    1.44
  -3   3  10    0.52    0.84
   3   0  10   -0.62    0.81
  -3   0 -10    0.72    0.94
   3  -3 -10   -0.81    1.31
   0   3 -10    0.62    1.28
  -3   0 -10    0.65    1.35
   3  -3 -10    1.03    1.27
   3   0  10    0.49    0.92
   0  -3  10   -0.85    1.94
   3  -3 -10   -0.61    0.99
   0   3 -11    4.30    1.70
   3  -3 -11    4.31    1.39
  -3   0 -11    3.93    1.46
   0   3 -11    6.96    1.67
   3   0  11    5.12    1.27
   0  -3  11    5.66    2.07
  -3   3  11    5.03    1.93
   3   0  11    5.68    1.69
   0  -3  12   -0.24    0.44
   2   2   0 3452.14  239.23
  -2   4   0 3223.14  246.98
   2  -4   0 3210.09  246.82
  -4   2   0 3310.16  243.27
  -2  -2   0 2894.75  243.58
   2   2   0 3623.23  240.41
   2   2   0 3488.28  240.28
   2  -4   0 3458.02  240.58
   4  -2   0 3418.21  239.01
  -2  -2   0 3839.20  252.31
  -2  -2   0 3192.60  241.08
  -4   2   0 3373.41  243.47
   2  -4  -1  199.41   20.86
  -2   4  -1  228.77   23.08
   2   2  -1  202.98   15.14
   4  -2   1  199.08   15.66
   2  -4   1  200.39   20.13
  -2   4   1  186.05   19.79
  -2   4  -1  185.06   15.90
  -4   2  -1  219.23   16.53
   2   2   1  216.07   16.46
   2   2  -1  200.34   16.63
  -2  -2   1  135.65   16.09
  -4   2   1  194.30   19.36
  -4   2  -1  188.43   16.97
   4  -2  -1  198.70   16.40
   2   2  -1  196.02   15.00
   2   2   1  207.18   15.48
  -4   2   1  194.06   20.14
  -2  -2  -1  250.68   22.81
   2   2  -1  180.74   16.23
  -4   2   1  163.15   15.96
   2   2   1  199.69   16.37
   2  -4  -1  215.55   16.29
   4  -2   1  209.95   16.07
   2  -4   1  213.82   15.75
   4  -2  -1  197.64   15.59
   2  -4   1  193.23   17.01
   4  -2   1  184.56   15.35
   2   2   1  196.71   15.73
  -2   4   1  192.50   15.97
  -2  -2   1  197.51   18.48
  -4   2   1  214.19   20.57
  -2  -2   1  205.14   24.23
  -2  -2  -1  187.25   16.40
  -4   2  -1  181.57   16.95
  -2  -2   1  216.61   16.44
  -2  -2  -1  172.19   20.45
   2  -4   2  111.79   11.88
  -2   4  -2   89.92    9.62
   4  -2   2  104.76    9.56
  -2  -2   2   89.49   10.39
   2  -4  -2  133.10   13.14
  -2   4  -2  130.78   15.43
  -4   2  -2  128.67    9.79
  -4   2  -2  117.48   10.48
   4  -2   2   80.11   10.00
  -2   4   2  116.92    9.22
   2   2   2  103.55   10.05
  -2  -2  -2  144.85   15.04
   4  -2  -2  107.16   10.38
  -4   2   2  109.28   13.59
   2   2  -2  109.74    9.48
   2   2  -2  104.91   10.46
  -2   4   2   93.06    8.12
   2   2  -2  105.45   10.40
  -2   4   2  100.97    8.87
  -4   2  -2  130.33   11.12
  -4   2   2   94.11   11.08
  -2   4   2  101.32    9.60
   4  -2   2  111.43    9.86
  -2   4   2  100.13   10.44
   4  -2  -2  123.80    9.82
  -2  -2  -2  122.96   11.95
   2  -4   2  107.27   11.56
   2   2   2  101.15    8.31
   2   2  -2  107.59    8.72
   2  -4  -2   96.74    9.44
   2   2   2  118.85   10.11
   2  -4   2   97.71    9.33
   2   2   2  110.68   10.33
  -4   2   2  135.39   14.83
  -2  -2   2  108.17   13.56
  -4   2  -2   86.88    9.15
  -2  -2  -2  104.03    9.88
  -2  -2   2  124.01   13.44
  -2  -2   2  122.10   10.81
  -4   2  -3  210.96   17.48
   2  -4  -3  205.04   18.98
  -4   2  -3  223.67   19.06
  -2   4  -3  217.44   17.49
   2  -4   3  206.10   18.82
  -2   4  -3  330.00   25.15
   2   2  -3  226.23   19.36
  -4   2  -3  193.71   18.64
   2   2  -3  241.28   20.33
  -4   2   3  246.65   20.61
   4  -2   3  204.39   20.00
  -2   4   3  197.95   17.10
   2   2   3  201.34   18.35
  -2  -2  -3  248.36   21.51
   4  -2  -3  187.33   17.88
   4  -2  -3  200.71   18.91
   2   2  -3  218.48   18.59
  -4   2   3  258.83   22.67
   2   2  -3  231.38   19.70
  -2  -2   3  227.12   19.80
  -2  -2   3  263.87   23.60
  -4   2   3  274.28   23.16
   2   2   3  219.75   18.98
  -2   4   3  201.16   17.52
  -4   2  -3  226.53   18.72
  -2  -2  -3  240.12   21.53
   2   2  -3  211.49   16.90
  -2   4   3  178.08   19.32
   2  -4  -4   26.03    4.28
   4  -2  -4   30.39    4.79
  -2   4  -4   21.82    3.75
  -2   4   4   30.32    5.16
  -2   4  -4   37.14    7.29
   4  -2   4   27.33    5.94
   2  -4   4   32.37    4.99
   2   2   4   21.47    4.45
  -4   2  -4   36.22    6.15
  -2   4  -4   18.27    3.83
  -2  -2  -4   36.62    6.15
   4  -2  -4   28.72    5.01
   4  -2  -4   26.23    5.47
  -2  -2   4   38.77    6.72
  -2   4   4   24.71    4.31
   4  -2   4   32.10    5.95
  -4   2   4   28.66    5.97
  -4   2  -4   26.92    4.60
   2   2   4   26.94    5.07
  -2  -2   4   30.51    5.83
   4  -2   4   22.93    4.85
   4  -2  -4   24.06    4.53
   2  -4   4   36.15    7.60
   2  -4  -4   21.62    4.55
   4  -2  -4   30.98    5.25
   2   2   4   21.45    5.07
   2  -4  -4   22.18    5.26
  -2  -2  -4   25.89    4.89
   2  -4   4   25.90    4.35
  -2  -2   4   27.13    4.69
   4  -2   4   30.89    5.62
  -2  -2  -4   20.80    4.35
  -2  -2   4   23.90    5.36
  -2   4   4   30.04    5.28
  -4   2   4   31.10    5.55
   2   2  -4   43.29    7.32
  -4   2  -4   20.03    4.49
   2   2   4   23.71    4.60
  -2   4   4   26.19    4.77
   2   2  -4   30.02    4.04
  -2   4   4   34.36    6.66
  -2  -2  -4   40.85    7.37
   4  -2   4   21.32    4.34
  -4   2  -4   36.35    6.09
   2  -4   4   44.10    7.45
  -4   2  -5   48.16    8.05
  -2   4   5   50.24    8.46
  -2   4   5   53.21    7.86
   2  -4   5   76.60    9.19
   2   2  -5   42.10    5.96
  -2   4  -5   70.28    9.87
   4  -2  -5   43.04    7.18
   2  -4  -5   57.77    8.95
   4  -2  -5   57.54   10.11
   2  -4   5   53.87    7.36
   4  -2  -5   43.22    7.76
  -2  -2   5   23.91    5.65
   2  -4   5   56.24    7.11
   2   2   5   27.18    6.33
  -2  -2  -5   58.37    7.51
   4  -2   5   68.42    9.73
   2   2   5   28.03    5.71
  -2   4  -5   41.41    6.26
   2   2  -5   47.81    8.41
  -2   4  -5   46.81    7.30
   4  -2  -5   48.51    7.93
  -4   2   5   41.46    7.30
   2   2  -5   52.34    8.75
   4  -2  -5   45.64    6.71
   2  -4   5   56.51    9.38
   4  -2   5   41.21    7.42
   4  -2   5   44.92    7.03
   2  -4  -5   51.68    8.55
   4  -2   5   37.12    6.76
   4  -2  -5   40.90    7.16
   2   2  -5   41.50    6.88
   2  -4  -5   47.53    7.27
   2  -4   5   61.60   10.68
   4  -2   5   59.51    9.00
   4  -2  -5   45.34    7.78
   2   2   5   65.56    9.56
  -2  -2  -5   44.56    6.79
  -2  -2   5   39.87    6.78
   2  -4   5   43.45    7.01
   2  -4  -5   45.75    7.75
   4  -2   5   56.27    7.78
  -4   2   5   70.93    8.54
  -2  -2  -5   55.06    7.16
  -2  -2   5   56.03    7.92
  -2   4  -5   30.00    5.80
  -2  -2   5   42.17    6.89
  -2   4   5   38.14    6.99
   2  -4  -5   62.99    8.93
  -4   2   5   62.41    8.19
  -4   2  -5   34.45    5.81
  -2   4   5   41.76    6.75
   2   2   5   36.12    7.12
  -2  -2   5   68.95    8.52
  -4   2   5   68.45    8.80
  -2  -2   5   50.09    7.96
   2   2   6  324.16   33.96
  -2   4   6  478.23   36.54
   2  -4   6  453.17   33.77
  -4   2  -6  390.95   35.60
   4  -2  -6  335.93   34.29
  -2   4  -6  510.92   37.22
   2   2  -6  388.38   33.23
   2  -4  -6  565.07   38.04
   2  -4   6  392.93   33.21
  -2  -2   6  361.50   33.74
   4  -2   6  348.14   34.00
   2  -4  -6  347.22   34.21
   4  -2  -6  434.53   35.14
   2   2   6  343.44   33.05
  -2  -2  -6  456.43   34.03
   4  -2   6  481.73   36.46
   2  -4   6  440.95   32.95
   2   2   6  422.03   35.09
   2   2  -6  406.28   35.19
  -2  -2  -6  510.22   35.67
   4  -2  -6  369.68   35.80
   2   2  -6  496.98   37.72
  -2   4   6  287.23   32.91
  -4   2  -6  383.00   34.83
  -2   4  -6  410.13   33.66
   4  -2  -6  424.03   34.54
   2  -4  -6  341.76   35.54
   2   2  -6  431.09   35.15
   2  -4  -6  319.50   34.19
   4  -2   6  413.58   35.36
   4  -2  -6  470.63   37.46
  -2  -2   6  370.63   33.58
   4  -2  -6  347.77   35.39
   2   2   6  352.55   35.43
   2  -4   6  300.09   33.25
  -4   2   6  460.18   34.50
   4  -2   6  449.49   34.61
   2  -4  -6  517.68   35.85
  -2  -2  -6  560.26   35.05
  -2   4   6  350.68   34.34
  -2  -2  -6  394.08   32.22
   2   2   6  362.84   34.20
   2   2  -6  413.80   35.87
   2   2  -6  531.87   38.63
   2  -4  -6  376.78   36.11
  -4   2  -6  338.22   33.90
  -2   4   6  351.88   32.91
  -2   4   7    9.74    3.40
   2   2   7   18.69    4.82
  -2  -2  -7    5.85    2.95
   4  -2  -7    8.40    3.74
  -2  -2  -7    5.40    2.91
   2  -4  -7    6.39    3.42
   4  -2  -7    8.85    3.48
  -2  -2   7   13.50    4.47
   2  -4  -7    6.37    3.41
   2  -4   7    8.01    2.94
  -2  -2  -7    9.73    3.20
   2  -4   7    9.87    2.78
  -4   2  -7   13.63    3.79
  -2   4  -7    6.40    2.76
  -2  -2  -7   21.73    4.95
   4  -2  -7    8.58    3.58
   2   2  -7   14.20    4.38
   4  -2  -7   12.76    3.76
   4  -2   7   13.24    4.15
   4  -2  -7   14.13    4.89
   2   2  -7   16.88    4.73
   2  -4  -7    9.08    3.68
   2  -4  -7   10.13    4.13
   4  -2  -7    9.53    4.06
   2  -4   7   10.75    3.80
   2  -4  -7   13.12    3.55
   4  -2   7    9.06    3.31
  -2  -2  -7    9.20    3.27
  -2  -2   7   10.09    3.44
  -4   2  -7    7.82    2.47
  -4   2   7   12.38    3.71
  -4   2   7   12.64    3.78
   2  -4   7   14.72    4.26
   2   2   7    9.53    3.87
  -2   4   7    4.57    2.68
   4  -2   7    9.02    3.29
  -4   2   7   10.64    3.54
  -4   2  -7    7.38    3.60
  -2   4   7    6.15    3.10
   2   2  -7    7.72    3.14
   2  -4  -7   12.60    4.91
  -2   4  -7    3.49    2.43
  -2  -2   7   13.52    3.87
   2   2   7    6.55    2.94
  -2  -2  -8   49.34    7.92
   4  -2  -8   36.10    7.25
  -4   2  -8   35.24    6.55
   2  -4  -8   43.35    7.62
   2  -4   8   42.29    6.61
   4  -2  -8   35.44    6.32
  -2  -2   8   24.40    6.25
   4  -2   8   41.50    6.55
  -2  -2  -8   50.59    7.52
  -2   4  -8   43.32    6.76
  -2   4  -8   51.24    7.59
   4  -2  -8   53.98    8.39
  -4   2  -8   32.39    5.99
   2   2  -8   36.53    7.06
   4  -2  -8   27.28    5.63
   4  -2   8   23.16    5.43
   2   2  -8   35.44    6.62
   4  -2  -8   48.60    8.68
   2  -4  -8   44.30    7.39
   2  -4  -8   30.84    6.49
   2   2  -8   27.33    6.51
   4  -2  -8   36.58    6.80
   2  -4   8   51.31    7.60
  -4   2   8   37.00    6.71
  -2  -2   8   39.93    6.78
  -2   4   8   36.57    7.00
   2  -4  -8   43.91    6.47
   2   2   8   34.25    6.33
   4  -2   8   40.83    6.85
  -2  -2  -8   40.59    6.51
  -4   2   8   42.26    6.77
   4  -2   8   43.93    6.71
  -2   4   8   46.24    7.20
   2   2   8   36.07    6.40
   2   2   8   37.50    6.49
  -2  -2   8   40.79    6.62
  -4   2   8   39.53    6.61
  -4   2   8   41.54    6.74
  -2  -2  -8   30.23    5.81
  -2   4   8   32.37    6.39
  -2   4  -8   33.11    6.12
  -4   2  -8   38.12    6.68
   2   2  -9    0.77    1.02
   2  -4  -9    1.72    1.60
   4  -2   9   -0.65    1.21
   4  -2  -9    1.71    1.78
  -4   2   9   -0.84    1.11
  -2  -2  -9    0.82    1.32
  -2   4   9   -0.81    1.07
  -2   4  -9    0.80    1.29
   2   2  -9   -0.94    1.75
  -2   4  -9    0.84    1.36
   4  -2   9    0.65    1.05
   2   2   9   -0.80    1.05
  -2  -2   9    3.81    2.13
  -4   2   9    1.61    1.50
   2  -4   9    0.76    1.23
   2  -4   9    0.92    1.21
   4  -2   9    0.77    1.24
   2  -4  -9    1.90    1.98
  -2  -2   9    3.14    2.39
   2   2 -10    3.16    1.57
  -2   4 -10    4.17    1.86
   2  -4 -10   10.07    2.81
   2   2 -10    2.77    1.73
   2  -4  10    4.51    1.82
  -4   2  10    5.21    2.12
  -2   4  10    4.07    1.81
  -2   4  10    3.00    1.70
  -2  -2 -10    2.15    1.23
   4  -2  10    8.31    2.55
   2   2  10    4.33    1.77
  -2  -2  10    3.91    1.94
  -4   2  10    3.21    1.60
  -2   4  10    7.98    2.20
   2   2  10    9.94    2.57
  -4   2 -10    6.09    2.21
  -4   2  10    5.89    2.00
  -2  -2  10    3.84    1.77
   2  -4  10    1.44    1.19
   4  -2 -10    9.91    2.42
   4  -2  10    2.21    1.39
   2  -4  10    5.20    1.88
   2   2 -11    1.64    1.08
   4  -2 -11    1.91    1.18
  -2   4  11    1.56    0.87
   2   2  11    1.83    1.08
  -4   2  11    1.58    1.22
  -2   4  11    2.15    1.06
   2   2  11    1.45    0.78
  -2  -2  11    1.21    1.06
  -4   2 -11   -0.45    0.93
  -2   4 -11    0.36    0.58
  -2  -2 -11    0.39    0.82
   2  -4  11    0.44    1.01
   4  -2  11    1.62    0.85
  -2  -2  11    0.46    0.85
   2  -4 -11    1.21    1.13
  -1   4  11    0.27    0.63
  -3  -1  11    1.13    0.86
  -4   1  11   -0.36    0.59
  -1   4  11    0.34    0.71
   1   3  11    0.73    0.76
   4  -1 -11    1.26    0.88
   4  -1 -11    1.99    1.11
   3   1 -11    1.12    0.69
   3   1 -11    1.93    1.02
   3  -4  11    0.36    0.67
   4  -3  11    1.00    0.82
  -3  -1  11    1.03    0.85
   4  -3  11    0.67    0.77
   3  -4  11   -0.34    0.63
  -3   4 -11    0.39    0.74
  -4   3 -11    1.81    1.26
  -1  -3 -11    0.37    0.78
   1  -4 -11    1.19    0.91
  -1  -3 -10    3.17    1.57
   3   1 -10    2.78    1.38
   1  -4 -10    4.61    2.03
  -3   4 -10    5.45    2.11
   3  -4  10    4.81    1.94
   3   1 -10    2.04    1.55
   4  -3  10    2.46    1.38
   4  -1 -10    1.31    1.37
  -1  -3 -10    0.44    0.83
  -4   1  10    1.85    1.41
   1   3  10    0.87    0.99
  -1   4  10    1.57    1.20
  -3  -1  10    1.26    1.56
   1   3  10    2.35    1.55
  -3  -1  10    1.92    1.27
  -1   4  10    2.91    1.54
  -4   3 -10    2.63    1.30
   3  -4  10    3.94    1.74
   4  -3  10    2.22    1.46
   3  -4  10    0.64    1.34
  -3  -1  10    0.67    1.66
  -4   1  10    1.91    1.19
   1   3   9    8.50    2.82
  -3  -1   9    9.16    2.94
  -4   1   9    5.89    2.64
   3   1  -9    5.02    2.25
   4  -1  -9    5.62    2.92
   4  -3   9    6.08    2.49
   1  -4  -9    9.72    2.78
  -4   1   9    6.11    2.40
  -1   4   9    4.64    2.21
  -1  -3  -9    5.74    2.36
   1   3   9    4.96    2.03
  -3   4  -9    7.31    2.66
  -4   3  -9    8.11    2.56
   4  -3   9    4.29    1.94
  -1   4   9   10.18    2.83
  -4   1   9   11.01    3.18
  -3   4  -9    9.97    2.80
  -4   3  -9    4.91    2.33
  -1  -3  -9    8.93    2.76
   4  -3   9    5.31    2.28
   3  -4   9    6.75    2.46
  -1  -3  -8    4.62    2.63
  -4   3  -8    6.26    2.63
   4  -1  -8    1.19    1.57
   3   1  -8    1.00    1.61
   4  -1  -8    3.57    2.20
  -1  -3  -8    1.08    2.26
   1  -4  -8    2.31    2.15
   3  -4   8    1.74    1.62
  -3  -1   8    1.17    1.54
   4  -3   8    0.80    1.30
   3  -4   8    3.45    1.70
  -3   4  -8    4.58    2.41
   4  -1  -8    5.01    2.61
  -4   3  -8    3.74    2.14
   3   1  -8    6.00    3.35
   4  -3   8    8.38    3.01
   4  -1  -8    5.30    3.49
   3   1  -8    5.43    2.86
   1  -4  -8    1.02    2.33
   3  -4   8    7.21    2.88
   3   1  -8    2.46    2.29
   4  -1  -8    1.21    1.60
  -1  -3  -8    4.50    2.22
  -3  -1   8    6.83    2.73
   1  -4  -8    6.94    2.55
  -1   4   8    3.09    2.35
   4  -3   8    0.93    1.51
  -4   1   8    0.91    1.48
  -4   1   8    1.95    1.82
   1   3   8   -0.94    1.25
  -4   1   8    3.52    2.17
  -1   4   8   -1.06    1.71
   1   3   8    3.04    1.89
  -3  -1   8    0.97    1.56
  -1   4   8    1.94    1.81
  -1  -3  -8    5.88    2.74
  -4   3  -8    3.78    2.49
  -4   1   8    4.83    2.54
   1  -4  -8    3.27    2.03
  -3   4  -8   -0.77    1.76
  -1   4   8    1.68    1.75
  -3  -1   8    6.73    2.83
  -4   1   8    3.90    2.40
   1   3   8    1.96    1.83
   3   1  -7   44.07    7.96
  -1  -3  -7   80.84   10.22
   4  -1  -7   58.77    9.60
   3  -4   7   57.17    8.11
  -3  -1   7   28.71    7.39
   4  -3   7   77.95    9.85
  -4   1   7   35.35    7.04
   1  -4  -7   59.29    9.53
  -1  -3  -7   64.07    9.36
   4  -1  -7   57.90    9.15
   3  -4   7   52.42    7.43
  -1  -3  -7   85.88   10.43
   4  -3   7   61.87    8.34
  -4   3  -7   60.40    8.93
  -4   3  -7   61.61    8.97
   4  -1  -7   64.65   10.41
   3   1  -7   49.21    9.14
  -3   4  -7   48.46    7.85
   1   3   7   41.05    8.03
  -3  -1   7   65.55    8.86
  -4   1   7   74.22    9.44
  -3  -1   7   53.45    8.22
  -1   4   7   59.88    8.71
   1  -4  -7   65.76    9.64
   4  -1  -7   56.92   10.22
   3   1  -7   46.86    8.54
  -4   1   7   78.62    9.71
   3   1  -7   64.52   10.57
   4  -1  -7   62.75   10.35
   1  -4  -7   65.32    8.78
  -1  -3  -7   68.85    8.93
  -3  -1   7   56.53    8.52
  -4   1   7   55.29    8.33
   4  -3   7   59.91    8.70
   1   3   7   48.53    8.49
  -1   4   7   57.95    9.37
  -3   4  -7   45.35    7.37
  -4   3  -7   59.28    8.85
  -4   1   7   52.14    8.13
  -1   4   7   38.30    7.70
  -1  -3  -7   70.84    9.44
   1  -4  -7   61.93    9.64
   1   3   7   43.92    8.59
  -1   4   7   53.24    9.57
  -1   4   6   16.47    5.36
   1   3   6   13.39    4.66
  -1   4   6   17.55    4.24
   3   1  -6   19.58    4.63
  -1  -3  -6   20.56    4.75
   4  -1  -6   17.99    4.89
  -4   3  -6   20.25    5.28
  -3  -1   6   17.94    4.67
  -4   1   6    9.90    3.22
   1  -4  -6   34.61    6.86
   4  -1  -6   29.35    6.65
  -1  -3  -6   18.21    5.12
   4  -3   6   22.26    4.63
   3  -4   6   23.13    4.50
  -1  -3  -6   21.75    5.07
  -3   4  -6   10.40    3.83
  -3   4  -6   16.37    4.16
  -4   3  -6   10.74    3.88
   3   1  -6   11.73    4.69
   4  -1  -6   15.91    5.01
   3  -4   6   22.58    4.95
   4  -3   6   20.53    5.13
   1  -4  -6   23.49    6.02
   4  -1  -6   21.24    5.52
   3  -4   6   21.03    6.22
   4  -3   6   13.82    4.62
   3   1  -6   20.67    5.27
  -1   4   6   23.90    5.75
   1   3   6   15.62    5.09
   4  -1  -6   17.98    5.88
   3   1  -6   17.18    5.58
  -3  -1   6   17.20    4.39
  -4   1   6   24.09    4.98
   1  -4  -6   21.29    5.14
   3  -4   6   23.00    4.70
   4  -3   6   21.92    5.01
  -1  -3  -6   16.37    4.16
  -4   1   6   21.49    4.68
   1   3   6   16.82    4.77
  -1  -3  -6   19.82    4.14
  -3  -1   6   20.74    4.45
  -1  -3  -6   22.84    5.45
  -3   4  -6   25.15    5.13
  -4   3  -6    5.79    3.11
  -1   4   6   22.94    5.27
   1  -4  -6   11.10    4.27
  -4   1   6   22.44    4.88
  -3  -1   6   18.83    4.50
  -4   3  -5  209.20   20.50
   3  -4   5  252.21   20.49
  -1   4   5  229.98   22.23
   4  -1  -5  203.57   19.27
  -1  -3  -5  244.85   20.50
   3   1  -5  186.53   18.09
  -3   4  -5  267.13   22.94
  -4   3  -5  182.64   20.13
   4  -1  -5  185.33   20.61
  -3  -1   5  132.85   17.54
   1  -4  -5  261.55   22.63
   3  -4   5  256.04   20.61
   4  -3   5  188.71   19.77
   1   3   5  172.17   18.60
  -1   4   5  170.19   18.31
   3  -4   5  203.74   18.82
  -1  -3  -5  256.48   21.75
   4  -3   5  283.34   22.33
   4  -3   5  208.58   19.54
  -1  -3  -5  258.73   20.92
  -1   4   5  202.10   18.78
   4  -1  -5  198.32   20.00
  -4   3  -5  186.68   19.89
   3   1  -5  199.32   20.80
   4  -3   5  165.61   18.81
   1  -4  -5  184.84   21.09
   3  -4   5  197.09   20.34
   1  -4  -5  161.27   18.43
   3  -4   5  191.34   22.11
   4  -1  -5  199.96   19.46
   4  -3   5  181.23   19.90
   3   1  -5  237.40   19.75
   4  -3   5  200.45   21.49
   4  -1  -5  184.50   21.19
   4  -1  -5  214.49   20.86
  -3  -1   5  193.67   19.01
  -1   4   5  197.18   19.93
   3   1  -5  201.43   21.49
   1   3   5  171.88   19.89
   1  -4  -5  253.25   21.35
  -1  -3  -5  221.57   19.73
  -3  -1   5  210.68   19.61
  -4   1   5  220.54   19.77
   3  -4   5  176.05   18.56
   4  -3   5  252.26   20.34
  -4   1   5  210.77   19.29
   1  -4  -5  244.26   19.46
  -3  -1   5  186.43   19.18
  -1  -3  -5  236.96   19.58
   1   3   5  156.88   17.78
  -1   4   5  173.13   18.63
  -4   3  -5  170.89   18.22
   3   1  -5  208.25   20.86
   1  -4  -5  179.56   20.05
  -1  -3  -5  188.73   20.01
  -4   1   5  202.09   19.01
  -3  -1   5  219.26   20.16
   1   3   5  179.38   19.16
  -3  -1   5  208.86   19.34
  -1   4   5  165.25   18.44
  -4   1   5  244.33   20.25
  -4   1   5  251.76   20.37
  -3  -1   5  261.04   20.70
   3   1  -4   40.97    5.58
  -1   4   4   49.20    6.25
   1   3   4   52.55    7.15
   3  -4   4   69.67    9.05
   4  -3   4   46.71    7.19
  -4   3  -4   52.90    7.71
  -3   4  -4   51.45    6.37
   4  -1  -4   48.81    6.34
  -4   3  -4   42.96    6.73
  -3   4  -4   59.69    9.16
  -3   4  -4   42.67    6.17
   4  -1  -4   55.75    8.60
   4  -3   4   49.54    7.84
   3  -4   4   34.56    6.14
  -1  -3  -4   43.69    7.53
   1   3   4   47.11    6.53
  -1   4   4   42.41    5.91
   4  -1  -4   55.70    7.10
  -1  -3  -4   68.77    8.99
   3  -4   4   47.38    6.86
   3  -4   4   54.16    8.52
   4  -3   4   39.06    7.11
   4  -1  -4   54.93    6.75
   4  -3   4   38.68    6.49
   1  -4  -4   48.13    7.48
   3  -4   4   43.85    8.77
   4  -1  -4   46.76    7.72
   3   1  -4   47.02    7.33
   4  -1  -4   38.94    6.45
  -3  -1   4   48.28    6.59
   1  -4  -4   53.23    7.37
  -1  -3  -4   53.62    7.21
  -3  -1   4   53.29    7.87
  -4   3  -4   33.50    5.83
  -1  -3  -4   42.29    6.71
   1   3   4   37.01    5.51
  -3   4  -4   42.31    5.47
   3   1  -4   46.49    7.31
   1  -4  -4   38.77    6.23
  -4   1   4   47.64    6.72
  -4   1   4   46.44    7.27
  -3  -1   4   52.25    6.88
  -4   3  -4   53.98    6.34
  -1   4   4   43.11    6.13
   1   3   4   40.19    6.37
  -3  -1   4   54.62    7.88
  -3  -1   4   52.70    7.66
   3  -4   4   38.80    6.29
   1  -4  -4   37.51    7.37
  -4   1   4   44.40    7.01
   4  -3   4   46.60    7.13
  -1  -3  -4   44.21    7.17
   1   3   3   18.09    3.46
  -1   4   3   22.87    3.60
  -3  -1   3   17.87    4.26
  -4   1   3   26.98    5.49
   1  -4  -3   19.63    2.79
  -3   4  -3   17.57    3.45
   1   3   3   17.97    3.42
   4  -3   3   21.97    4.10
   3  -4   3   22.46    3.40
  -1   4   3   13.66    3.06
   4  -1  -3   15.54    3.76
  -1  -3  -3   26.85    5.79
   3   1  -3   18.05    3.37
  -3  -1   3   23.21    3.62
   3   1  -3   13.27    3.16
  -4   3  -3   20.69    3.80
  -4   1   3   12.91    3.00
  -1   4   3   21.66    3.21
   3   1  -3   17.15    2.87
   4  -1  -3   20.33    3.33
  -3   4  -3   16.82    3.78
  -3   4  -3   18.06    3.39
  -4   3  -3   16.10    3.40
  -3   4  -3   18.12    3.34
  -3   4  -3   17.58    4.92
  -4   3  -3   17.87    3.29
  -1   4   3   16.04    3.00
   1   3   3   18.97    3.43
  -3  -1   2   42.88    7.51
  -4   1   2   27.51    3.76
   1   3   2   35.65    4.61
  -3  -1   2   31.65    4.73
  -4   1   2   30.59    6.17
  -1   4   2   36.11    4.82
   3   1  -2   32.17    3.76
  -3   4  -2   32.49    4.05
  -1  -3  -2   32.10    3.49
   3  -4   2   27.12    5.12
   1  -4  -2   29.22    3.77
   4  -3   2   22.81    3.55
  -1  -3  -2   28.99    6.45
   3   1  -2   35.71    4.12
   4  -1  -2   33.14    4.93
   3   1  -2   24.38    3.75
  -4   3  -2   43.28    4.67
  -4   3  -2   21.99    4.14
  -1   4   2   30.72    3.89
   3   1  -2   29.97    4.52
   1   3   2   27.15    4.10
  -3   4  -2   22.91    5.19
   4  -3   2   25.75    3.72
  -4   3  -2   34.13    4.39
  -4   3  -2   44.08    4.98
  -3   4  -2   28.61    4.23
   1   3   2   28.31    4.17
  -1   4   2   27.77    3.79
  -4   1   1  114.25   11.16
  -4   1   1  124.57   13.65
  -3  -1   1  131.27   11.29
  -4   1   1  120.83    9.90
  -3  -1   1  114.17   16.00
   1  -4  -1  138.42   11.38
  -4   3  -1  160.08   13.39
   1   3   1  129.56   11.01
   3  -4   1  131.17   12.31
   4  -3   1  138.53   11.59
   4  -1  -1  126.43   10.68
   4  -1  -1  119.51    9.65
   4  -3   1  127.07   10.63
   3  -4   1  129.25   10.82
  -1  -3  -1  151.45   11.44
   3  -4   1  107.61   11.64
  -1   4   1  132.03   10.36
   1   3   1  133.85   11.02
   1   3   1  127.42   11.26
   3   1  -1  134.78   11.32
   3   1  -1  135.90   11.67
  -3   4  -1  146.53   11.60
  -1   4   1  112.90   10.65
   4  -3   1  122.20   10.60
   3  -4   1  106.29   14.05
  -4   1   1  114.25   10.77
  -3   4  -1  114.50   14.38
  -1   4   1  133.95   10.64
  -1  -3  -1  139.47   14.54
   4  -1  -1  134.92   11.75
   3   1  -1  125.95   10.44
  -4   3  -1  128.79   13.58
  -1   4   1  114.30    9.66
   3   1   0  274.27   21.26
  -4   1   0  260.19   22.89
  -1  -3   0  219.58   21.83
  -3  -1   0  296.37   21.00
  -4   1   0  262.48   20.49
  -3  -1   0  303.16   23.26
  -3  -1   0  319.26   28.36
   3  -4   0  236.92   21.69
   1  -4   0  302.21   22.21
   3   1   0  279.68   20.55
   4  -3   0  295.37   21.63
  -3   4   0  195.10   21.07
   3  -4   0  245.35   21.39
  -1  -3   0  267.41   22.28
  -1   4   0  255.00   20.78
   4  -1   0  286.25   21.75
   3   1   0  306.90   21.81
  -4   3   0  300.24   24.78
  -4   3   0  263.67   26.14
  -1   4   0  314.83   21.59
   1   3   0  277.86   21.54
  -4   3   0  281.48   22.11
   1   3   0  292.81   21.43
  -4   1   0  294.65   23.31
   3   1   0  251.45   21.38
   3   1   0  292.92   21.04
   3  -4   0  258.48   19.98
   4  -1   0  305.39   21.14
   3  -4   0  241.31   26.31
  -1   4   0  248.53   20.92
  -1   4   0  286.51   24.13
  -3   4   0  225.08   25.69
   3   1   0  266.57   21.35
  -4   1  -1  812.33   61.65
  -3  -1  -1  821.64   60.39
   3   1   1  844.16   60.34
  -1  -3   1  678.96   61.21
  -3  -1  -1  847.27   64.83
   3  -4  -1  734.93   59.86
  -3   4   1  754.83   61.83
   1  -4   1  868.38   61.35
  -3   4   1  871.06   59.40
   3  -4  -1  767.21   58.37
   3  -4  -1  692.54   59.17
   3   1   1  764.54   59.17
   4  -3  -1  796.47   59.03
   1  -4   1  879.36   59.23
  -1  -3   1  787.18   59.13
   3   1   1  848.80   59.60
   1   3  -1  849.79   58.50
  -4   3   1  872.70   64.78
  -4   3   1  818.60   67.19
   1   3  -1  873.84   60.57
  -3  -1  -1  903.40   63.68
   1   3  -1  885.09   60.36
  -4   1  -1  906.37   61.97
   1   3  -1  908.42   60.06
  -4   3   1  849.61   62.39
   4  -1   1  838.68   59.48
   3  -4  -1  752.04   64.55
  -1   4  -1 1028.45   67.02
  -1   4  -1  702.79   59.53
  -3   4   1  799.58   65.61
   3   1   1  847.35   59.56
   3   1   1  864.25   60.29
   4  -1   1 1173.26   69.87
  -3  -1  -2   30.57    6.21
   3   1   2   34.48    5.47
   4  -1   2   74.81   11.62
  -3  -1  -2   39.93    4.78
  -4   1  -2   43.31    5.91
  -1  -3   2   39.18    7.03
   4  -1   2   44.61    4.81
  -4   3   2   42.84    8.03
  -3   4   2   35.93    6.53
   3   1   2   43.88    4.19
   4  -3  -2   40.19    4.56
   1  -4   2   38.90    4.50
  -3   4   2   37.50    4.66
   1   3  -2   31.67    5.29
  -1   4  -2   31.52    6.05
  -3  -1  -2   50.99    7.49
   1   3  -2   40.90    5.71
  -4   3   2   51.69    9.58
  -4   1  -2   32.95    5.60
  -4   3   2   51.27    7.77
  -3   4   2   29.31    3.48
   1   3  -2   38.13    5.59
  -4   1  -2   30.16    5.17
  -1   4  -2   40.15    8.36
   3  -4  -2   36.01    4.05
  -3   4   2   41.97    7.50
   4  -1   2   31.81    7.13
   3   1   2   38.18    5.33
   3   1   3   39.52    6.50
  -3   4   3   38.87    4.67
  -1  -3   3   47.03    8.34
  -1  -3   3   48.63    6.51
   4  -1   3   72.30    9.90
  -3  -1  -3   30.20    6.18
  -3  -1  -3   37.55    4.46
  -4   1  -3   40.14    6.01
   3   1   3   40.11    4.58
  -3   4   3   44.60    7.33
   1  -4   3   53.69    8.63
  -3   4   3   45.74    6.28
  -1   4  -3   29.47    4.63
  -4   3   3   37.06    7.85
   1   3  -3   45.80    6.98
  -4   1  -3   38.79    6.41
  -3  -1  -3   47.72    6.64
   1   3  -3   56.57    7.73
   4  -3  -3   29.94    4.88
  -4   1  -3   45.21    6.56
  -4   3   3   37.23    7.75
  -1   4  -3   46.57    6.99
  -1   4  -3   29.00    3.98
  -3   4   3   33.90    6.54
  -1   4  -3   74.69   10.62
   3  -4  -3   44.48    4.86
   3   1   3   45.94    6.49
   3   1   4   21.32    4.22
  -3   4   4   25.69    5.37
  -3  -1  -4   37.23    6.96
  -4   3   4   18.30    5.23
   1  -4   4   36.53    7.23
  -4   1  -4   40.43    6.59
   4  -1   4   18.77    3.84
  -3   4   4   21.62    4.68
  -1   4  -4   51.92    8.44
   4  -3  -4   21.10    3.94
   4  -3  -4   29.61    7.49
   4  -3  -4   26.40    6.57
   3  -4  -4   31.63    7.36
  -1  -3   4   17.42    4.08
   3   1   4   26.17    5.24
   4  -1   4   18.50    4.92
   3   1   4   19.33    4.21
  -4   1  -4   18.35    4.79
   1   3  -4   14.54    4.30
   3   1   4   20.22    4.98
   4  -3  -4   18.50    3.72
   3  -4  -4   21.03    4.08
   1  -4   4   33.94    8.09
   4  -3  -4   12.07    3.44
   4  -1   4   18.76    4.10
   3  -4  -4   19.14    4.07
  -1  -3   4   10.69    3.40
   1  -4   4   29.43    5.81
   4  -3  -4   25.75    4.72
   3   1   4   20.99    5.35
  -3  -1  -4   15.88    4.13
   1  -4   4   23.41    4.22
   3  -4  -4   24.99    5.06
  -1  -3   4   19.60    4.04
   1  -4   4   24.38    4.94
  -3  -1  -4   19.75    4.23
  -1  -3   4   27.77    5.99
  -3  -1  -4   30.32    5.09
  -3   4   4   18.95    4.48
  -4   3   4   18.42    5.07
   1   3  -4   29.08    6.01
   4  -1   4   31.04    5.91
   3   1   4   15.27    4.44
  -1  -3   4   26.24    5.47
  -4   1  -4   22.85    4.70
  -1  -3   4   47.34    7.34
  -3  -1  -5   -1.45    2.69
   3   1   5    1.92    1.55
  -4   1  -5    3.68    2.29
  -3   4   5    2.33    2.17
   1  -4   5    1.11    1.46
   4  -3  -5    1.83    1.48
   3  -4  -5    2.48    2.31
  -1  -3   5   -0.94    1.24
   3  -4  -5    1.47    2.73
   1  -4   5    0.96    1.27
   4  -3  -5   -1.52    1.99
   1  -4   5    1.60    1.49
   4  -3  -5    9.07    3.72
   3   1   5    1.17    2.17
   4  -1   5   -1.25    1.16
   3   1   5    2.89    2.01
   1   3  -5    1.37    2.21
  -4   1  -5    1.12    1.05
  -3  -1  -5    1.02    1.35
   4  -3  -5    1.12    1.80
   1   3  -5    5.14    3.17
  -1   4  -5    0.85    1.12
  -4   3   5    1.12    1.47
   4  -1   5    0.99    1.60
   4  -3  -5    5.23    2.75
   3  -4  -5    4.29    2.44
   3  -4  -5    1.07    1.73
   4  -1   5   -1.04    0.97
   4  -3  -5    2.72    1.88
   3   1   5    1.45    2.34
   1  -4   5    2.08    1.68
   4  -3  -5    3.35    2.32
  -1  -3   5    5.85    2.57
   1  -4   5    0.94    1.23
   3  -4  -5    5.83    2.87
  -4   3   5    1.11    2.06
  -3  -1  -5    0.89    1.43
   4  -1   5   -1.08    2.01
  -1  -3   5    1.91    1.98
  -3  -1  -5    0.74    1.38
   3   1   5    1.03    2.15
  -3   4   5   -1.09    1.43
  -1  -3   5   -1.27    1.67
  -4   3   5    2.32    2.16
  -3   4   5    2.45    2.28
  -3  -1  -5   -0.77    0.72
  -4   3   5    1.12    2.33
  -1  -3   5    2.43    2.26
  -4   1  -5    4.34    2.14
   4  -1   5    1.00    1.60
   4  -3  -6   49.92    9.16
   1  -4   6   53.70    8.02
   3  -4  -6   94.32   11.86
   1  -4   6   42.55    8.11
  -1  -3   6   51.82    8.60
   4  -3  -6   60.22   10.58
   3  -4  -6   73.95   10.62
   4  -1   6   63.76    9.62
   3   1   6   60.30    9.22
  -4   1  -6   38.89    7.93
  -3  -1  -6   62.23    8.95
  -1   4  -6   54.38    8.63
   1   3  -6   39.19    8.07
   4  -3  -6   45.52    9.07
  -1   4  -6   65.22    8.62
  -4   3   6   57.88    8.49
   1   3  -6   69.59   10.72
  -3   4   6   49.15    8.20
   4  -1   6   59.41    8.91
   3   1   6   48.64    8.04
   4  -3  -6   66.96   10.92
   3  -4  -6   60.67   10.15
   4  -3  -6   41.82    8.23
   3  -4  -6   53.87    9.83
  -1  -3   6   54.14    8.60
   1  -4   6   62.44    8.92
   4  -3  -6   57.58    9.50
   3  -4  -6   90.60   10.62
  -1  -3   6   54.62    8.49
  -3  -1  -6   57.92    8.26
  -4   3   6   66.32    9.21
  -4   1  -6   55.86    8.02
   4  -1   6   71.50    9.63
   1  -4   6   51.78    8.47
   3   1   6   64.93    8.87
  -1  -3   6   62.33    9.40
  -3  -1  -6   56.72    7.19
  -3   4   6   57.55    8.63
  -4   1  -6   54.99    8.63
  -3   4   6   44.00    8.79
   1   3  -6   74.82   10.36
  -3  -1  -6   75.08    8.75
  -3   4   6   48.98    8.87
   1  -4   6   83.20    9.48
  -4   1  -6   57.05    9.75
   3   1   6   41.81    7.89
   1  -4   7   52.51    7.44
   3   1   7   50.81    8.17
   4  -3  -7   45.40    8.85
   1  -4   7   49.70    7.54
   3  -4  -7   47.48    8.98
   3  -4  -7   82.22   10.80
   1  -4   7   43.96    8.08
  -1  -3   7   44.47    8.14
   4  -1   7   49.66    8.13
   3   1   7   42.17    7.42
  -3  -1  -7   49.54    7.50
  -3  -1  -7   71.73    9.08
  -1   4  -7   53.07    8.21
  -1   4  -7   44.36    7.31
  -4   1  -7   38.55    6.68
   4  -3  -7   62.86    9.72
   1   3  -7   67.86    8.94
   3   1   7   46.01    7.35
   4  -1   7   54.78    8.57
   3  -4  -7   50.81    8.95
   3  -4  -7   48.42    9.35
   1   3  -7   41.73    7.36
   4  -3  -7   33.57    7.41
   4  -3  -7   46.02    9.57
   1  -4   7   46.58    7.88
  -1  -3   7   49.74    8.04
  -3  -1  -7   55.94    7.87
  -4   3   7   49.26    7.76
   3   1   7   56.08    8.53
  -4   1  -7   42.42    6.78
   4  -1   7   55.34    8.23
   1  -4   7   47.73    8.02
   3   1   7   57.74    8.03
  -1  -3   7   50.17    7.90
  -3   4   7   57.28    8.08
  -4   3   7   46.23    7.66
  -3   4   7   39.54    7.81
  -1   4  -7   61.11    8.41
   1   3  -7   56.84    9.01
  -4   1  -7   57.90    8.24
  -1  -3   7   62.74    8.51
   3   1   7   37.53    7.12
   4  -1   7   53.85    7.97
   3  -4  -8   -1.08    1.42
  -3  -1  -8   -1.08    1.43
  -4   1  -8    1.06    0.99
   4  -3  -8   -1.24    1.16
   1  -4   8   -0.87    1.15
  -1  -3   8    1.21    1.95
   3  -4  -8    1.19    1.57
   4  -3  -8   -0.86    2.11
   3  -4  -8   -1.17    1.53
   1  -4   8   -1.10    2.04
  -3  -1  -8    2.77    2.28
   3   1   8   -0.85    1.11
  -3  -1  -8    0.86    1.39
  -1   4  -8   -1.00    1.61
   1   3  -8    1.06    1.70
   4  -3  -8   -1.03    1.35
   3   1   8    0.75    0.99
   4  -1   8    0.94    1.74
   4  -3  -8   -1.40    1.30
   3  -4  -8    1.11    1.78
   3  -4  -8    1.24    2.00
  -1   4  -8   -0.78    1.03
   1   3  -8   -0.89    1.66
   1  -4   8   -0.99    1.59
  -1  -3   8    2.77    1.92
  -4   1  -8    0.68    1.09
  -4   3   8    0.94    1.51
  -3   4   8   -1.05    1.69
  -4   3   8   -0.86    1.39
   4  -1   8   -0.97    1.80
  -3  -1  -8   -0.80    1.49
   3   1   8    0.97    1.27
   1  -4   8    0.96    1.26
   3   1   8    0.84    1.10
  -3   4   8    0.81    1.30
   4  -1   8    0.81    1.31
   3   1   8   -0.93    1.73
  -3   4   8   -1.04    1.68
   1   3  -8   -1.08    2.02
  -4   3   8    0.94    1.52
  -1   4  -8   -0.94    1.52
  -4   1  -8   -0.93    1.72
   4  -3  -9   13.30    3.29
   3  -4  -9   13.16    3.66
  -1   4  -9   12.08    3.23
   1   3  -9   15.34    3.37
  -4   3   9    9.74    3.09
  -3   4   9    4.96    2.27
  -1   4  -9    5.04    2.43
  -3   4   9    6.81    2.25
  -3  -1  -9   11.28    2.87
  -4   3   9    8.95    2.72
   1  -4   9    6.75    2.59
  -3   4   9    7.44    2.52
   3   1   9    9.40    2.76
   4  -1   9    9.52    2.83
  -1   4  -9    6.14    2.66
   4  -1   9   13.12    3.12
   1  -4   9   14.36    3.93
   1  -4   9   13.41    3.31
  -1  -3   9    7.29    3.13
   3   1   9   14.90    3.70
  -4   3   9    7.62    2.63
  -4   1 -10    2.93    1.64
   1   3 -10    0.46    0.95
  -1   4 -10    1.55    1.27
   1   3 -10    2.01    1.52
  -4   3  10    2.49    1.53
  -3   4  10    0.61    0.99
  -1  -3  10    0.61    1.13
  -3  -1 -10    0.80    0.83
   4  -1  10    0.58    1.07
  -4   3  10    0.93    1.06
   3   1  10    1.13    1.39
   3   1  10    1.64    1.34
  -3   4  10    2.36    1.24
  -4   1 -10    3.80    1.77
   4  -1  10   -0.38    0.79
   4  -3 -10    0.45    0.93
   3  -4 -10   -0.62    1.15
  -3   4  10    1.21    1.13
  -4   3  10    1.26    1.31
   3  -4 -10    0.48    1.18
   1  -4  10    0.74    1.38
   4  -1  10    0.48    0.90
  -1  -3  10    0.78    1.44
   4  -3 -10    1.47    1.64
   4  -3 -11    1.41    1.07
   1   3 -11   -0.40    0.64
   3  -4 -11   -0.36    0.48
  -1   4 -11    0.42    0.78
  -4   3  11    1.54    1.08
  -3   4  11   -0.38    0.86
   4  -1  11    1.31    0.91
   3   1  11    0.60    0.62
   3  -4 -11    1.68    0.99
  -3  -1 -11    1.52    0.93
  -4   1 -11    1.02    0.84
   1  -4  11    0.31    0.58
  -1  -3  11    0.47    0.98
   4  -1  11    0.24    0.55
   1  -4  11    0.46    0.74
  -4   0  11   -0.30    0.62
   0  -4 -11   -0.32    0.51
  -4   4 -11   -0.37    0.68
   0   4  11    0.30    0.63
   4   0 -11   -0.30    0.49
   4  -4  11    0.28    0.58
  -4   0  10    4.36    1.85
   0  -4 -10    6.74    1.82
  -4   0  10    4.97    1.82
   0   4  10    5.93    2.15
   0  -4 -10    6.25    1.93
   4  -4  10    0.50    1.19
   4  -4  10    4.54    1.72
   0  -4 -10    4.75    1.73
  -4   0  10    3.10    1.40
   4   0 -10    5.62    1.98
   4  -4  10    5.14    1.81
   4   0 -10    8.05    2.39
   0   4   9    5.40    2.00
  -4   0   9    5.83    2.46
   0  -4  -9    7.88    2.55
   4   0  -9    4.61    2.44
   4  -4   9    3.88    2.18
  -4   0   9    1.56    1.64
   0  -4  -9    1.43    1.35
   0   4   9    5.03    2.04
   0   4   9    4.76    2.10
   4  -4   9    1.66    1.28
  -4   4  -9    4.44    1.80
  -4   0   9    3.98    2.23
  -4   4  -9    2.20    1.55
   0  -4  -9    4.47    2.36
  -4   0   9    3.01    1.99
   0  -4  -8    9.00    3.46
   4  -4   8   21.12    4.37
  -4   0   8   11.88    3.93
   4  -4   8   22.44    4.18
   4   0  -8   14.88    4.58
   4   0  -8   16.19    4.26
  -4   4  -8   16.37    4.13
   0   4   8   15.93    4.03
  -4   0   8    6.98    3.11
   4   0  -8   19.07    4.94
   0  -4  -8   21.39    4.89
   4   0  -8   18.56    4.99
  -4   0   8   19.10    4.56
   0   4   8   18.89    4.31
   0  -4  -8   19.85    4.56
   4  -4   8   18.91    4.28
   0   4   8   22.21    4.38
   0   4   8    4.28    2.99
   0   4   8   15.56    3.79
  -4   0   8   21.94    4.64
   0  -4  -8   10.97    3.62
  -4   4  -8    9.75    3.14
   4   0  -8   14.79    4.18
   0   4   7    5.84    3.04
   4   0  -7    2.41    2.97
  -4   0   7    1.07    2.00
   0  -4  -7    6.31    2.88
   4  -4   7    4.98    2.19
  -4   4  -7    1.05    1.96
  -4   4  -7    1.11    1.80
   4   0  -7    1.48    2.39
   4  -4   7    3.03    2.30
   0  -4  -7    2.29    2.13
   4   0  -7    4.12    2.86
   4  -4   7    4.70    2.91
   4   0  -7    7.70    3.59
   4   0  -7    1.52    1.42
  -4   0   7   -0.99    1.85
   0  -4  -7    9.72    3.13
   4  -4   7    3.71    2.29
  -4   0   7    1.03    1.67
   0   4   7    1.29    2.08
  -4   0   7    2.94    2.04
  -4   0   7    6.13    2.85
  -4   4  -7    1.06    1.39
   0   4   7    1.04    1.94
   0  -4  -7   -1.19    1.11
   0   4   7    3.47    2.85
  -4   0   7    4.21    2.59
   0   4   6   49.97    9.46
   4   0  -6   47.19    7.95
   0  -4  -6   67.40    9.24
   4   0  -6   68.26   10.69
  -4   0   6   32.27    6.79
   0  -4  -6   40.31    8.46
   4  -4   6   63.67    8.25
  -4   4  -6   33.14    7.22
   4   0  -6   61.91   10.39
   4  -4   6   59.85    8.77
   4  -4   6   56.94    9.60
   4   0  -6   70.81   10.08
   4  -4   6   46.96    9.69
   0  -4  -6   59.12    9.56
   4   0  -6   40.72    8.83
   0   4   6   49.00    9.04
   4   0  -6   52.49    9.88
  -4   0   6   53.50    8.12
   4  -4   6   36.76    6.97
   0  -4  -6   53.58    8.18
  -4   0   6   52.69    8.18
  -4   0   6   57.77    8.48
   0  -4  -6   66.61    8.13
  -4   0   6   57.35    8.26
  -4   4  -6   35.08    7.32
   0   4   6   33.29    7.08
   0  -4  -6   54.17    8.74
  -4   0   6   66.39    9.07
   0   4   5   37.38    7.65
   0   4   5   42.72    6.29
  -4   4  -5   62.13    9.71
   4   0  -5   47.32    6.97
   4   0  -5   64.62   10.69
  -4   0   5   31.36    5.90
   0   4   5   35.84    6.58
   4  -4   5   47.12    7.35
  -4   4  -5   43.21    7.51
   4   0  -5   43.56    7.80
   0  -4  -5   24.53    5.70
   4  -4   5   45.43    7.98
   4  -4   5   33.09    6.87
   4   0  -5   55.94    7.64
   4  -4   5   43.56    9.29
   4  -4   5   50.66    8.82
   4   0  -5   37.76    7.50
   4   0  -5   55.31    9.80
   0   4   5   52.70    8.43
  -4   0   5   59.51    8.27
  -4   0   5   47.11    7.12
   4  -4   5   39.45    6.90
   0  -4  -5   65.62    8.83
   0  -4  -5   55.13    7.63
  -4   0   5   49.12    7.81
   0   4   5   51.63    7.40
  -4   0   5   59.96    8.09
   0   4   5   48.81    7.60
   0   4   4  733.96   55.66
   0   4   4  704.59   52.83
   4  -4   4  893.02   57.50
   4   0  -4  675.89   53.08
   0  -4  -4  514.47   55.85
  -4   4  -4  750.47   54.88
   4  -4   4  738.18   56.66
   4   0  -4  677.34   56.91
   0   4   4  714.98   53.75
   4  -4   4  639.06   54.76
   4   0  -4  721.71   54.40
   4  -4   4  647.47   53.91
   0  -4  -4  722.73   54.73
   4   0  -4  702.35   54.83
  -4   0   4  701.07   53.70
   4   0  -4  692.65   56.70
   0  -4  -4  803.94   57.77
  -4   0   4  745.33   55.67
   4  -4   4  537.52   53.71
   0  -4  -4  892.26   56.52
  -4   0   4  709.22   55.97
   0   4   4  665.21   53.90
  -4   0   4  797.15   56.19
  -4   0   4  686.23   53.75
  -4   4  -4  729.43   53.86
   4  -4   4  737.47   57.84
   4   0  -4  766.86   53.71
   0   4   3   85.33    8.81
   4  -4   3   78.13   10.00
  -4   4  -3   80.83    9.03
  -4   4  -3  104.34    9.85
  -4   0   3   80.73    8.50
   0   4   3   86.63    9.12
  -4   0   3   77.51    9.85
  -4   0   3   93.54   11.01
   4  -4   3   76.86    9.40
   4  -4   3  100.13   11.46
   4   0  -3   75.14    8.84
   4   0  -3   83.68   10.20
  -4   0   3   81.41   10.15
   0  -4  -3   60.14   10.37
  -4   0   3   82.13   10.40
   0  -4  -3   90.43   11.09
   0   4   3   70.86    8.25
   0   4   3   85.61    9.07
   0   4   3   74.75    9.20
   4  -4   3   87.99   11.31
   4   0  -3   83.87    8.39
   4  -4   3   91.04   10.71
  -4   4  -3   88.55    9.54
  -4   0   2    8.58    3.27
  -4   0   2   12.32    2.92
   4  -4   2    5.13    1.97
   4   0  -2    8.74    2.41
  -4   0   2    8.80    1.81
   0   4   2    8.19    2.06
  -4   0   2    6.08    2.73
   0  -4  -2    5.25    2.79
  -4   0   2    6.92    2.44
   4   0  -2    6.81    1.92
   4   0  -2    9.80    2.64
   0   4   2   10.44    2.32
  -4   4  -2    8.95    2.26
  -4   4  -2    4.26    2.29
   4  -4   2    7.88    1.94
   0   4   2   11.53    2.51
   4  -4   2   16.22    3.46
   0  -4  -2    8.52    1.80
   0   4   2    6.95    1.99
   4  -4   1  139.27   12.70
  -4   4  -1  157.10   18.15
   0  -4  -1  198.53   14.44
  -4   0   1  189.23   18.75
   0   4   1  156.45   13.54
   0   4   1  139.24   12.89
  -4   0   1  171.29   18.20
  -4   0   1  173.00   13.81
   4   0  -1  156.06   14.15
   0   4   1  159.21   13.42
   4  -4   0    8.58    1.69
  -4   4   0   17.04    5.60
  -4   4   0   10.48    1.77
   4  -4   0    8.30    2.17
  -4   4   0   11.76    2.75
   0  -4   0   10.97    2.58
   0   4   0    4.05    1.50
   0   4   0   10.00    1.83
  -4   0   0   12.99    4.72
   4   0   0   12.00    2.50
   0   4   0    6.64    1.81
  -4   0   0   10.65    3.87
  -4   0   0   10.56    1.90
   4   0   0   12.39    2.76
  -4   4   1  130.46   18.35
  -4   0  -1  124.55   14.75
   0   4  -1  128.48   11.52
   4  -4  -1  125.86   11.46
   4  -4  -1  126.36   10.56
   0  -4   1  130.81   10.80
  -4   4   1  113.23   10.49
  -4   4   1  145.23   13.31
  -4   0  -1  123.93   12.83
   0   4  -1  127.76   12.00
   4   0   1  132.53   11.61
   0   4  -1  123.69   11.59
   4   0   1  135.28   13.13
  -4   0  -1  139.92   14.77
  -4   0  -2 1446.92  101.02
  -4   0  -2 1384.75  103.97
   4   0   2 1395.97  101.02
  -4   4   2 1670.50  110.28
  -4   4   2 1425.88  102.75
  -4   0  -2 1353.60  104.71
   0   4  -2 1379.78  102.40
   0  -4   2 1396.18  101.90
   4  -4  -2 1467.81  101.06
   0   4  -2 1440.06  102.70
   0   4  -2 1259.89  101.05
  -4   0  -2 1312.00  103.41
   4   0   2 1408.76  102.53
   4   0   2 1495.05  104.08
   4   0   2 1442.43  100.44
   4  -4  -2 1346.90  100.16
   0  -4   2 1469.78  104.63
   4   0   2 1576.09  100.67
   4  -4  -2 1239.78  100.49
   4  -4  -3   91.11    8.50
  -4   0  -3   82.85   10.15
   4  -4  -3   71.99    8.34
   4   0   3   93.93   12.51
   0   4  -3   88.65   10.56
  -4   0  -3   57.17    8.62
  -4   4   3   69.86    9.73
   0  -4   3   63.91    8.81
  -4   0  -3   60.23    8.54
  -4   4   3   73.59   10.50
   0   4  -3   60.55    8.56
   0   4  -3   89.90   10.72
  -4   0  -3   70.85    9.85
  -4   4   3   86.23   11.53
   4  -4  -3   78.09    7.74
   4   0   3   68.51    8.99
   4   0   3   79.89   10.57
   4  -4  -4   89.66   12.36
   0  -4   4   68.59    8.96
   4  -4  -4   75.73   12.62
   4   0   4   73.31    9.93
   4   0   4   84.98   11.42
   0   4  -4   64.33   10.15
  -4   4   4   71.50   10.69
   4  -4  -4   82.03    8.97
   4   0   4   62.53    8.91
  -4   0  -4   61.39    9.27
   4   0   4   95.76   11.69
   0  -4   4   77.86    9.84
   0  -4   4   99.12    9.77
   4   0   4   92.36   13.17
   0   4  -4   72.35   10.23
  -4   0  -4   68.76    9.27
  -4   4   4   77.57   11.09
  -4   0  -4   70.26    8.83
   0  -4   4   75.87   10.48
   4  -4  -4   52.61    9.01
   4  -4  -4   61.54    7.96
  -4   0  -4   79.91   10.63
   4   0   4   59.67    7.74
  -4   4   4   68.61   10.85
   4  -4  -5   15.83    4.41
   4  -4  -5   19.71    5.80
   0  -4   5   58.28    7.85
   4  -4  -5   33.37    7.85
   0  -4   5   22.39    4.55
   4   0   5   24.38    5.63
   0   4  -5   28.50    6.33
   0   4  -5   32.30    6.03
  -4   4   5   31.59    6.48
   4   0   5   29.61    6.12
   4  -4  -5   26.52    5.86
   4   0   5   27.66    5.96
   0  -4   5   48.74    7.43
  -4   0  -5   21.33    5.15
   0  -4   5   34.29    6.10
   0  -4   5   33.21    7.08
  -4   0  -5   25.34    4.69
   0   4  -5   35.16    6.64
  -4   4   5   17.93    5.48
  -4   0  -5   32.14    7.14
   0  -4   5   44.86    7.91
  -4   4   6   18.52    5.34
   0  -4   6   18.51    4.88
  -4   0  -6   24.93    6.41
   4  -4  -6   15.70    4.69
   0  -4   6   13.58    3.92
   0  -4   6   11.89    4.14
   4  -4  -6   28.61    6.66
   4  -4  -6   16.51    5.52
   4   0   6   14.39    4.60
   0   4  -6   23.96    5.73
  -4   0  -6   18.16    4.58
  -4   4   6   21.10    5.08
   4   0   6    9.28    3.50
   4  -4  -6   14.79    4.97
   4  -4  -6   24.20    6.29
   0  -4   6   16.35    4.44
   0  -4   6    6.78    3.17
  -4   0  -6   14.09    3.87
   4   0   6   15.19    4.48
   0  -4   6   19.61    5.09
  -4   0  -6   18.49    4.24
  -4   4   6   18.16    5.38
   0   4  -6   18.44    4.80
   4   0   6   16.76    4.39
  -4   4   6   16.64    4.51
   0  -4   7   14.09    3.80
   4  -4  -7   14.12    4.63
   4  -4  -7   16.35    5.14
   4   0   7   15.19    4.09
   4  -4  -7    6.75    4.24
   0  -4   7    9.58    3.67
  -4   0  -7    7.77    2.91
  -4   4   7   16.69    4.47
   4   0   7   13.95    4.32
   0  -4   7    7.48    3.40
   0   4  -7   17.82    4.89
  -4   0  -7   15.52    4.12
   0   4  -7   12.51    4.05
   4   0   7   14.82    4.10
   4   0   7   10.02    3.83
  -4   4   7   12.63    4.09
   0   4  -7   14.40    4.21
  -4   0  -7   14.12    3.77
   4  -4  -7   21.11    5.77
   4  -4  -7   12.08    4.58
   0  -4   7    7.41    3.36
  -4   0  -8   44.10    7.87
   4  -4  -8   42.69    8.07
  -4   4   8   50.67    8.06
   0   4  -8   55.00    8.45
  -4   0  -8   57.21    7.39
  -4   4   8   49.89    7.86
   4   0   8   61.90    8.38
   0  -4   8   53.17    7.92
   0   4  -8   58.87    8.85
   0   4  -8   61.89    8.31
  -4   0  -8   57.64    7.72
  -4   0  -8   50.25    7.52
   4   0   8   54.81    7.93
   4   0   8   59.27    8.12
   4  -4  -8   51.34    8.47
   0  -4   8   41.31    8.15
   4   0   8   58.92    7.84
   0   4  -9    0.85    1.12
   0   4  -9    0.76    1.41
  -4   4   9    2.35    1.46
  -4   4   9   -1.29    1.47
   0  -4   9    0.73    1.53
   4   0   9    2.25    1.56
  -4   0  -9    0.57    1.19
  -4   4   9    0.78    1.45
   4   0   9    1.25    1.54
  -4   0  -9    1.52    1.42
   4   0   9    1.17    1.21
  -4   4   9    0.72    1.34
   4  -4  -9    0.78    1.62
  -4   4  10    7.44    2.27
   4   0  10    7.86    2.14
  -4   4  10    4.40    1.41
   4   0  10    4.96    1.42
  -4   0 -10    7.19    2.24
   4  -4 -10    4.02    1.78
   0   4 -10    7.30    2.28
   4  -4 -10    7.75    2.13
   4   0  10    3.50    1.32
   0  -4  10    4.91    2.46
   4  -4 -10    7.86    2.16
  -4   4  11   -0.33    0.62
   4   0  11    0.27    0.51
   0  -4  11   -0.40    0.92
   0   4 -11   -0.34    0.55
   4  -4 -11   -0.34    0.71
   5  -3  11    0.22    0.40
   3  -5  11   -0.23    0.48
   2   3  11    0.44    0.50
   2  -5 -11    0.26    0.55
  -5   3 -11    0.59    0.61
  -2  -3 -11   -0.23    0.52
   3   2 -11    0.27    0.43
   5  -2 -11   -0.25    0.46
  -3   5 -11   -0.30    0.55
   3   2 -10    1.64    1.14
   5  -2 -10    0.58    1.08
   3  -5  10    1.02    1.06
   5  -3  10   -0.31    0.41
  -2  -3 -10    0.38    0.72
  -3  -2  10   -0.51    0.82
  -2   5  10    1.37    1.13
   2   3  10    1.15    0.95
  -5   2  10    0.46    1.13
   2   3  10   -0.45    0.84
  -3  -2  10    0.71    0.74
  -2   5  10    0.43    0.81
   2  -5 -10    0.53    0.85
   5  -3  10    2.05    0.86
  -5   3 -10    0.49    0.91
  -2  -3 -10   -0.46    0.74
  -3   5 -10    0.44    0.83
   5  -3  10    0.88    1.01
  -3  -2  10   -0.57    1.07
   3  -5  10    0.44    0.81
   3  -5  10   -0.45    0.84
  -5   2   9    0.75    0.99
   2   3   9    2.82    1.74
  -2  -3  -9    0.68    0.91
   2  -5  -9    1.53    1.42
   5  -2  -9    1.56    1.46
   5  -2  -9    0.97    0.91
   5  -3   9    0.61    1.27
   3   2  -9    0.84    1.56
   3   2  -9    0.77    1.24
   3  -5   9   -0.75    1.40
  -3  -2   9    0.73    1.18
  -5   2   9    2.78    1.71
  -2   5   9    2.21    1.53
  -5   2   9    3.42    1.91
  -2  -3  -9    1.31    1.22
   5  -3   9    1.37    1.43
   2   3   9    0.67    1.25
  -3  -2   9    1.35    1.41
  -2   5   9    2.74    1.69
  -5   2   9    3.25    1.71
   2   3   9    2.02    1.54
   5  -3   9    3.44    1.51
  -5   3  -9    3.41    1.80
  -5   2   9    2.15    1.49
  -2   5   9    1.42    1.15
  -3   5  -9    4.47    1.96
  -5   3  -9    3.98    2.22
   3  -5   9    0.69    1.29
   3  -5   9    2.57    1.80
   2  -5  -9    1.76    1.83
   5  -3   9    1.34    1.40
  -3  -2   9    2.73    1.70
   5  -2  -9    0.66    1.38
   5  -2  -8    4.56    2.44
   3  -5   8    6.32    2.37
   2  -5  -8   10.76    4.03
  -3  -2   8   14.19    4.14
  -2  -3  -8    6.38    2.84
  -3   5  -8    7.58    2.96
  -3   5  -8    2.65    2.06
   3   2  -8    9.91    3.43
  -5   3  -8    7.41    2.89
  -5   3  -8   10.86    3.47
  -5   2   8   14.18    3.62
  -2   5   8    6.15    2.90
  -3   5  -8    4.46    2.39
   5  -3   8    4.52    2.42
  -3  -2   8   10.09    3.11
  -5   2   8    4.66    2.49
   2   3   8    4.74    2.54
   2   3   7   21.66    5.70
  -2   5   7   17.01    4.73
  -2  -3  -7   27.64    5.83
   5  -2  -7   22.78    5.97
   5  -2  -7   28.67    6.31
  -2  -3  -7   12.07    4.32
   2  -5  -7   21.77    6.15
   3  -5   7   27.59    5.11
   2  -5  -7   29.56    6.46
  -3  -2   7   10.24    4.23
   3  -5   7   23.81    4.62
   5  -3   7   28.71    5.41
  -2  -3  -7   34.39    6.19
  -5   3  -7   14.99    4.60
  -5   3  -7   19.95    5.11
  -3   5  -7   25.32    5.11
   3   2  -7   28.38    6.47
   5  -3   7   20.03    4.98
   2  -5  -7   31.45    6.63
   5  -2  -7   16.40    5.23
   3  -5   7   30.15    6.07
   3   2  -7   37.58    7.40
  -5   2   7   34.78    6.04
   2  -5  -7   21.60    5.11
  -3  -2   7   20.56    4.92
  -5   2   7   22.82    5.03
   5  -3   7   25.17    5.35
  -2  -3  -7   20.25    4.73
  -5   3  -7   16.84    4.03
  -2   5   7   27.92    6.09
  -2  -3  -7   18.83    4.07
   2   3   7   25.14    5.63
  -5   3  -7   18.08    4.99
  -5   2   7   18.58    4.53
  -2   5   7   22.07    5.86
  -3   5  -7   17.75    4.00
  -3  -2   7   17.65    4.78
   2   3   7   17.51    5.09
  -5   2   7   38.51    6.46
   3  -5   6  103.97   11.12
   2   3   6   78.73   11.63
  -2   5   6  103.08   13.72
  -5   3  -6   86.39   12.40
  -2   5   6   53.57    9.61
  -2  -3  -6   93.92   11.30
   5  -2  -6   70.90   10.86
   2  -5  -6  108.22   14.09
   3  -5   6   86.81   10.12
  -3  -2   6   59.47    9.91
   5  -2  -6   80.42   12.05
  -2  -3  -6   92.70   11.52
   2   3   6   80.12   11.37
   5  -3   6  110.45   12.88
   3  -5   6   80.88    9.90
   5  -3   6   89.15   11.06
  -2  -3  -6  120.77   12.82
   5  -2  -6   55.97   10.79
   3   2  -6   77.27   11.69
  -5   3  -6   48.12    9.98
  -3   5  -6   82.01   10.48
   5  -3   6   72.70   10.66
   5  -2  -6   58.06    9.05
   5  -3   6   64.10   11.40
   3  -5   6   95.34   14.70
   2  -5  -6   63.75   11.41
   5  -3   6   60.73   10.39
   3   2  -6   95.99   13.12
   5  -2  -6   44.93    9.99
  -3  -2   6   82.53   10.61
   2   3   6   62.62   11.32
  -2  -3  -6   85.98   10.54
  -5   2   6   88.47   10.98
   5  -3   6   84.30   10.79
  -5   2   6   92.29   10.91
   2  -5  -6   92.42   11.77
   2   3   6   61.11   10.35
  -2  -3  -6   75.62    9.79
  -5   3  -6   69.67   11.20
  -2   5   6   49.38    9.50
   3   2  -6   86.49   12.12
  -3   5  -6   64.79    9.13
  -5   2   6   88.09   10.56
  -3  -2   6   96.33   11.69
  -3  -2   6   79.24    9.95
  -5   2   6   82.95   11.01
  -2   5   5   32.19    7.38
   3  -5   5   35.12    6.57
  -5   3  -5   30.26    6.98
  -2   5   5   23.96    5.31
   5  -2  -5   22.98    5.37
   5  -2  -5   34.69    7.61
   3  -5   5   24.01    5.08
  -3  -2   5   22.33    5.02
   2  -5  -5   33.76    7.34
  -2  -3  -5   18.45    4.86
   5  -3   5   38.34    7.27
   2   3   5   23.51    4.89
   3  -5   5   28.81    5.46
  -2  -3  -5   30.78    6.32
  -3   5  -5   18.75    5.50
  -5   3  -5   27.33    6.58
   5  -2  -5   17.21    5.89
   3   2  -5   25.31    5.86
   2  -5  -5   12.93    4.43
   5  -3   5   15.09    4.47
   3  -5   5   24.60    6.20
   5  -2  -5   19.47    4.25
   5  -3   5   25.79    6.29
   2  -5  -5   31.63    6.59
   5  -3   5    9.96    4.33
   3  -5   5   42.30    8.89
   3   2  -5   36.96    7.40
   5  -2  -5   24.82    5.95
   2   3   5   27.52    6.37
  -2  -3  -5   23.55    5.12
  -5   2   5   24.71    5.03
  -3  -2   5   32.57    5.80
  -5   2   5   26.01    5.60
   2  -5  -5   30.83    6.98
   5  -3   5   28.71    6.09
  -3  -2   5   29.64    5.96
  -2  -3  -5   35.44    6.31
  -3  -2   5   27.87    5.89
  -2   5   5   29.16    5.96
   3   2  -5   20.44    5.85
  -5   3  -5   18.74    4.89
  -2   5   5   17.85    4.65
  -3  -2   5   32.17    6.43
  -5   2   5   31.04    6.55
   2   3   4   32.73    5.70
  -2   5   4   30.52    7.00
   5  -3   4   19.79    4.56
   3  -5   4   23.70    6.21
  -5   3  -4   49.03    7.72
  -2   5   4   26.17    4.99
   2  -5  -4   28.55    5.13
  -3   5  -4   27.82    4.65
   5  -2  -4   29.40    4.93
   3   2  -4   24.45    3.94
  -2   5   4   20.24    5.23
  -3   5  -4   33.48    7.49
  -3   5  -4   33.10    5.78
   5  -2  -4   15.76    4.86
  -3  -2   4   26.54    5.17
   2  -5  -4   44.27    8.77
   3  -5   4   14.74    4.15
   2   3   4   25.56    5.11
   2   3   4   24.17    4.46
   5  -3   4   36.42    6.98
  -2  -3  -4   31.16    6.37
   5  -2  -4   17.43    5.16
   3   2  -4   26.77    5.01
   2  -5  -4   17.93    5.11
   3  -5   4   27.73    5.44
   5  -3   4   25.96    4.86
   3  -5   4   18.60    5.00
   5  -3   4   30.85    6.05
   5  -3   4   32.05    5.55
   3  -5   4   23.77    6.68
   2  -5  -4   23.84    4.92
   5  -2  -4   28.19    5.34
   2   3   4   24.49    5.49
   5  -2  -4   28.62    5.14
   5  -2  -4   18.75    5.15
   3   2  -4   31.43    5.92
  -2  -3  -4   36.09    6.26
  -5   2   4   24.62    4.65
  -3  -2   4   36.45    5.35
   2  -5  -4   22.97    6.04
   5  -3   4   38.23    6.82
  -2  -3  -4   24.17    5.17
  -3  -2   4   21.58    5.71
  -3  -2   4   39.78    7.29
  -5   2   4   26.28    4.86
  -5   3  -4   25.71    5.59
  -2   5   4   26.28    4.81
  -5   3  -4   20.00    4.55
   2   3   4   22.95    5.15
  -3  -2   4   28.38    6.00
  -3  -2   4   32.18    6.46
  -5   2   4   28.63    6.49
  -2   5   3    2.68    1.40
   5  -3   3    0.71    1.15
   3  -5   3    1.09    1.02
   3  -5   3    4.02    2.79
   2   3   3    1.95    1.48
   3  -5   3    1.84    1.72
  -3   5  -3    1.00    1.31
   2  -5  -3    0.99    1.60
   5  -2  -3    4.00    1.59
  -5   3  -3    1.78    1.36
  -5   3  -3    0.84    1.56
   3  -5   3   -1.33    1.75
  -3   5  -3    2.93    1.45
  -3   5  -3    1.71    2.25
   5  -2  -3    0.94    1.24
  -3  -2   3    2.23    1.55
   2  -5  -3   -1.72    1.60
   2   3   3    1.44    1.50
   3  -5   3    1.65    1.72
   5  -3   3   -1.30    1.71
   2   3   3    0.61    0.99
  -2   5   3    1.48    0.92
   3   2  -3    2.79    1.45
  -5   2   3    1.31    1.73
   2  -5  -3    1.09    2.49
   5  -3   3    0.62    0.82
   3  -5   3    2.21    1.54
   3  -5   3    0.88    1.16
   2  -5  -3    1.17    1.09
   5  -3   3    1.35    1.26
   3  -5   3   -1.27    1.18
   2  -5  -3    0.76    1.23
   3  -5   3    1.30    2.09
   5  -2  -3    1.03    1.36
   5  -2  -3    3.23    1.48
   5  -2  -3    2.14    1.48
   3   2  -3    2.70    1.41
  -3  -2   3    1.10    1.03
   2  -5  -3    1.97    1.84
  -2  -3  -3    1.13    1.49
  -3  -2   3    1.55    2.49
  -2  -3  -3    2.92    2.02
  -3  -2   3    2.38    1.92
   2  -5  -3    1.33    1.75
  -5   2   3    1.19    1.11
   3   2  -3    0.90    1.19
  -2   5   3    0.44    0.72
   2   3   3    1.60    1.49
  -2   5   3    1.71    1.06
  -5   3  -3    4.66    2.04
  -3  -2   3   -0.92    0.86
  -3  -2   3   -1.46    1.92
  -5   2   3   -1.34    2.50
   2   3   2    8.78    2.60
   3  -5   2   10.96    2.96
   5  -3   2   12.47    4.54
  -2   5   2   12.22    2.42
   2   3   2   12.25    2.78
  -2   5   2   12.60    2.45
  -2  -3  -2    8.70    3.90
   3   2  -2   11.02    2.27
   3   2  -2    7.81    2.37
  -5   3  -2   11.54    2.61
  -3   5  -2   10.29    3.62
   3   2  -2   12.22    2.30
   3  -5   2    5.70    3.11
  -5   3  -2   17.32    3.62
  -3   5  -2   10.50    2.63
  -5   3  -2   14.73    3.04
   5  -3   2   14.84    2.75
   2  -5  -2   10.61    3.98
  -3   5  -2   11.57    5.44
   5  -2  -2    8.02    2.21
  -3  -2   2   14.93    4.55
   2   3   2   11.92    2.94
  -3  -2   2   10.34    2.81
  -3  -2   2    7.25    3.66
  -5   2   2   14.78    4.91
  -5   3  -2   11.18    2.62
   3  -5   2   17.11    4.23
   3  -5   2   12.78    3.06
   2  -5  -2   15.25    2.98
   2  -5  -2    5.89    2.48
   3  -5   2   17.15    6.03
   5  -2  -2   12.31    2.66
   5  -2  -2   10.40    2.99
   5  -2  -2   10.75    2.61
   5  -3   2   11.70    2.92
  -2  -3  -2    8.03    3.47
   2  -5  -2   13.85    3.23
  -3  -2   2   12.58    4.70
  -2  -3  -2   17.73    4.45
   2  -5  -2   11.49    4.30
   3   2  -2   10.75    3.01
   2   3   2   14.82    3.33
   3  -5   2   16.63    4.29
   5  -3   2   16.01    3.17
   2   3   2    8.89    2.34
  -2   5   2   20.85    3.48
   3  -5   2   10.59    2.42
  -2  -3  -1  349.41   29.90
  -3  -2   1  407.77   33.16
  -5   2   1  360.84   32.88
  -5   3  -1  342.18   30.68
  -3  -2   1  362.91   37.03
   2  -5  -1  382.55   29.65
   2  -5  -1  370.54   31.75
   3  -5   1  388.19   30.05
   3  -5   1  392.01   36.16
   3   2  -1  403.54   30.38
   5  -2  -1  383.72   29.01
   5  -2  -1  364.34   30.25
   5  -3   1  384.98   29.62
   5  -2  -1  375.85   29.67
   3   2  -1  356.35   29.43
   3   2  -1  377.08   30.16
   2   3   1  357.48   29.57
  -2  -3  -1  385.02   34.56
  -3  -2   1  357.19   32.97
   2  -5  -1  315.25   31.83
  -2  -3  -1  347.90   30.42
   2  -5  -1  669.72   50.74
   5  -3   1  369.91   28.82
   3   2  -1  351.16   28.30
  -3   5  -1  390.75   29.68
  -2   5   1  357.94   29.08
  -5   3  -1  421.09   30.19
  -5   2   1  377.25   29.37
   3  -5   1  429.90   36.30
  -2   5   1  394.19   31.48
  -3   5  -1  523.98   42.21
   2  -5  -1  497.86   39.75
  -2   5   1  381.11   28.37
  -2  -3  -1  320.06   32.66
   5  -2  -1  341.76   29.80
   2   3   1  378.96   28.21
  -5   2   1  370.30   32.67
  -5   3  -1  322.14   30.29
  -2   5   1  382.76   29.76
  -2   5   1  400.90   29.36
   5  -3   1  387.88   29.61
   3  -5   1  400.32   31.15
   5  -3   1  330.62   28.35
   3  -5   1  398.69   28.99
   2   3   1  374.94   29.69
   3  -5   1  388.19   29.81
  -2  -3   0  189.33   18.74
  -3  -2   0  206.73   19.27
  -5   2   0  177.78   19.24
  -3  -2   0  230.83   27.14
  -5   3   0  199.27   20.94
   3  -5   0  213.82   18.31
   2  -5   0  235.31   18.60
   3  -5   0  188.02   21.20
   2  -5   0  212.07   21.54
   5  -2   0  209.07   18.51
   5  -3   0  219.50   17.82
   5  -3   0  213.60   18.05
   5  -2   0  214.73   17.95
   2   3   0  213.70   18.19
   2   3   0  227.75   18.30
   3   2   0  214.66   18.31
  -2  -3   0  185.81   19.19
  -3  -2   0  208.88   24.42
  -3  -2   0  228.93   20.24
   3   2   0  220.08   17.33
   5  -2   0  223.11   17.53
   5  -3   0  218.98   17.39
  -3   5   0  216.99   18.05
  -2   5   0  194.19   17.58
  -5   2   0  242.36   18.54
   3  -5   0  225.40   25.79
  -2   5   0  212.18   22.65
  -3   5   0  265.45   29.08
   2  -5   0  222.80   26.46
  -2  -3   0  173.42   18.65
  -3  -2   0  161.21   20.15
   3   2   0  235.32   18.05
  -5   3   0  191.82   20.69
  -5   3   0  158.79   18.56
   2  -5   0  258.75   19.33
   3   2   0  208.68   17.21
   5  -3   0  207.86   17.90
   3  -5   0  206.22   18.61
   5  -3   0  217.19   16.98
   3   2   0  231.04   18.41
  -5   3   1  194.26   23.30
  -2  -3   1  226.63   21.28
   3   2   1  231.52   19.57
  -3  -2  -1  208.41   19.23
  -5   2  -1  193.27   19.14
  -3  -2  -1  285.50   27.19
   5  -2   1  216.43   19.57
   2  -5   1  234.10   19.59
   3  -5  -1  213.52   19.08
   3  -5  -1  218.26   21.40
   2  -5   1  235.00   24.89
   5  -3  -1  243.11   19.40
   5  -2   1  224.07   18.90
   5  -3  -1  238.46   18.89
   2   3  -1  242.51   19.72
  -5   2  -1  251.58   21.10
   2   3  -1  230.06   19.21
  -2  -3   1  257.25   19.65
  -3  -2  -1  206.75   19.72
  -3  -2  -1  199.54   22.55
  -2  -3   1  187.92   21.16
  -2   5  -1  197.88   18.77
   5  -2   1  240.14   18.77
  -5   2  -1  254.07   20.06
   3  -5  -1  243.42   26.13
   2  -5   1  306.90   31.06
  -2   5  -1  275.98   27.79
  -3   5   1  272.89   27.59
   2  -5   1  258.89   25.36
  -3  -2  -1  234.84   24.62
   3   2   1  213.16   18.19
  -5   3   1  232.81   23.27
  -5   3   1  243.35   24.49
   3  -5  -1  215.75   19.24
   5  -2   1  232.44   18.87
   3   2   1  203.71   18.49
   2  -5   1  227.59   20.43
   2  -5   1  240.07   18.54
   3   2   1  219.99   19.37
   3   2   1  248.21   19.91
   2  -5   2   21.46    3.38
  -3   5   2   13.09    4.28
   5  -2   2   17.49    3.37
   2  -5   2   16.71    4.53
  -3   5   2   18.75    5.29
   5  -2   2   13.54    2.96
   5  -3  -2   20.54    3.38
  -5   2  -2   18.31    3.96
  -2   5  -2   36.26    8.68
   3  -5  -2   18.39    5.05
   2  -5   2   12.04    4.14
   3   2   2   41.23    5.18
   5  -2   2   15.65    4.71
   3   2   2    9.73    3.02
  -3  -2  -2    8.62    3.56
   2   3  -2   27.12    4.84
  -3  -2  -2   28.66    6.99
   3  -5  -2   17.72    3.11
   2  -5   2   13.88    3.41
   2  -5   2   27.81    6.92
   2  -5   2   27.25    7.57
   5  -3  -2   15.29    3.38
   5  -3  -2   20.87    3.63
   5  -2   2   20.83    3.66
   3  -5  -2   26.38    4.16
  -3  -2  -2   22.47    5.35
  -2  -3   2   14.79    4.93
  -3  -2  -2   15.28    3.45
  -2  -3   2   19.72    4.05
  -5   2  -2   18.72    4.34
  -5   3   2   17.57    4.35
   2   3  -2   21.35    4.17
  -2  -3   2   13.18    4.60
  -5   3   2   20.98    6.42
   3   2   2   19.44    4.13
  -5   2  -2   20.95    4.32
  -3  -2  -2   22.93    3.86
   3   2   3   12.85    3.17
  -3  -2  -3   14.37    4.46
   5  -2   3   20.51    3.79
   2  -5   3   15.64    5.08
  -3   5   3   10.92    3.42
  -3   5   3   11.77    4.11
   3  -5  -3   15.63    5.08
   2  -5   3   15.81    3.91
   5  -3  -3   16.80    3.29
  -2   5  -3   16.89    3.00
  -2   5  -3   21.57    6.36
   2  -5   3   11.92    2.83
  -2  -3   3   14.69    3.77
   5  -3  -3   15.54    4.23
   3  -5  -3   16.26    6.09
   5  -3  -3   23.89    8.27
   3   2   3   12.44    3.47
   5  -2   3   23.11    5.77
   3   2   3   18.96    3.81
   2   3  -3   17.07    3.42
  -5   3   3   17.92    5.78
   2   3  -3   13.00    4.00
   5  -3  -3   17.89    3.40
   3  -5  -3   24.07    5.49
   3   2   3   15.80    4.35
   3  -5  -3   10.10    2.72
   5  -2   3   19.33    3.52
   5  -2   3   16.18    3.29
   2  -5   3   21.03    4.53
   2  -5   3   10.31    4.93
   2  -5   3   33.88    7.39
   2   3  -3   18.11    3.84
   5  -3  -3   20.62    3.98
   3  -5  -3   16.68    4.08
  -3  -2  -3   21.66    5.07
   5  -2   3   25.22    6.28
  -2  -3   3   18.96    3.54
  -3  -2  -3   14.32    3.84
  -2  -3   3   11.15    3.83
  -2  -3   3   10.94    4.27
  -5   3   3   21.87    5.07
   2   3  -3   19.23    4.33
  -2  -3   3   24.95    6.36
   3   2   3   19.91    4.47
  -5   3   3   27.97    6.94
  -3   5   3   17.10    3.15
  -5   2  -3   16.60    4.06
   3   2   4    0.80    1.30
  -3   5   4    3.60    2.50
   5  -2   4    5.52    2.21
  -3   5   4    3.14    2.19
   2  -5   4    1.55    2.50
  -5   2  -4    4.93    2.82
  -3  -2  -4    1.47    1.94
   2  -5   4    3.17    1.81
   3  -5  -4    4.68    2.67
  -2   5  -4    3.20    2.98
   5  -3  -4    1.44    1.17
  -3   5   4    4.52    2.58
   5  -3  -4    1.17    2.44
   3  -5  -4    5.45    3.78
  -2  -3   4    3.58    1.87
   5  -3  -4   15.20    6.06
   5  -2   4    1.41    1.33
   3   2   4    5.12    2.34
   3   2   4    4.10    1.88
  -5   2  -4    1.17    2.18
  -2   5  -4    2.00    2.09
   2   3  -4    6.49    2.96
  -3  -2  -4    2.31    1.87
  -5   3   4    7.08    3.49
   2   3  -4    2.75    2.26
   3  -5  -4    3.77    2.34
   5  -2   4    3.88    1.78
   2  -5   4    3.67    2.55
   5  -2   4    2.72    1.70
   5  -3  -4    3.52    1.74
   5  -2   4   -0.70    0.94
   3  -5  -4    2.54    1.58
   2  -5   4    7.51    3.91
   5  -2   4    0.94    1.52
   2  -5   4    3.25    2.02
   2  -5   4    2.38    1.92
   5  -3  -4    0.84    1.36
   2   3  -4   10.56    3.41
   5  -3  -4    6.77    2.71
   3   2   4    3.91    2.71
   3  -5  -4    4.92    2.56
  -5   3   4    4.78    2.19
  -3  -2  -4    2.94    1.83
   5  -2   4    8.98    3.58
  -2  -3   4    8.59    2.72
  -2  -3   4    7.72    3.17
  -2  -3   4    1.29    1.70
  -3  -2  -4    0.93    1.23
  -5   3   4    2.14    2.00
  -3   5   4    1.03    1.37
  -5   2  -4    2.17    1.75
   3   2   4    2.37    2.21
  -5   2  -4   -0.95    1.54
  -5   3   4    1.43    2.67
  -2  -3   4    7.15    3.33
  -2  -3   4    5.07    2.90
  -5   2  -5  146.57   17.00
   2  -5   5  170.04   17.14
   5  -3  -5  107.18   13.37
   5  -3  -5  108.77   15.08
  -2  -3   5  150.98   15.19
   2  -5   5   94.15   13.11
   3  -5  -5  197.96   19.74
   5  -3  -5  120.79   16.78
  -3  -2  -5  148.17   14.24
   3   2   5  113.07   13.62
   5  -2   5  125.59   15.83
  -3   5   5  113.71   14.93
  -3  -2  -5  153.91   15.42
   2   3  -5  149.10   16.09
  -5   3   5  139.91   15.65
  -2   5  -5  146.59   14.40
  -5   2  -5  109.42   14.81
   2   3  -5  117.62   15.82
   5  -2   5  133.99   15.53
   3  -5  -5  128.07   15.36
   5  -2   5   80.10   12.61
   5  -3  -5  128.97   13.91
   5  -2   5  106.81   14.31
   2  -5   5  188.99   20.71
   2  -5   5   99.71   14.65
   3   2   5  133.64   16.57
   5  -3  -5  116.07   14.92
   2  -5   5  151.24   15.76
   2   3  -5  138.59   16.28
  -2  -3   5  116.30   13.76
   3  -5  -5  123.56   15.66
  -3  -2  -5  138.33   14.28
   5  -2   5  173.83   16.34
  -5   3   5  167.15   15.36
  -2  -3   5  133.36   15.61
  -3  -2  -5  104.48   13.02
   3   2   5  114.24   14.56
   2   3  -5  120.04   15.85
  -5   2  -5   85.84   13.70
  -3   5   5  119.80   15.10
  -2  -3   5  127.20   15.42
  -5   3   5  129.82   15.43
  -5   2  -6   19.99    6.04
   3   2   6    1.25    2.69
  -3   5   6    4.11    2.92
   2  -5   6    8.28    3.11
   5  -3  -6    9.39    3.80
   2  -5   6   11.31    3.70
   2  -5   6   11.30    3.30
   5  -3  -6   16.04    4.49
   3  -5  -6   12.26    4.77
   3  -5  -6   12.50    4.70
  -2  -3   6   10.96    3.98
   3   2   6    2.62    2.53
   5  -2   6   15.97    4.84
   3   2   6   13.13    4.12
  -3  -2  -6   22.25    4.61
  -5   2  -6    7.74    3.66
   2   3  -6    9.43    3.82
  -3   5   6    4.63    2.50
  -2   5  -6    8.91    3.18
  -3  -2  -6   18.91    4.79
  -2   5  -6   13.10    3.65
   2   3  -6   12.46    4.51
   5  -3  -6   14.77    4.28
   5  -2   6   11.64    4.25
   2  -5   6    3.67    2.86
   5  -2   6    8.34    4.14
   3  -5  -6    9.29    4.13
   2   3  -6    6.09    3.80
   3   2   6    9.68    4.29
   5  -3  -6    9.34    4.15
   2  -5   6   16.93    4.86
  -3  -2  -6   18.01    4.37
   3  -5  -6   10.08    3.94
  -2  -3   6   10.94    3.59
  -5   3   6   16.98    4.21
   5  -2   6   13.07    3.98
   3   2   6   10.39    3.62
  -3   5   6    7.89    3.73
  -3  -2  -6    8.22    2.73
  -2  -3   6   13.86    4.48
  -5   2  -6    9.77    3.83
  -5   3   6   12.18    3.59
  -3   5   6    4.41    2.81
   2   3  -6   14.67    4.77
  -2  -3   6   12.85    4.12
   3   2   6    5.05    3.18
  -5   3   6   14.20    4.24
   3   2   7   43.23    7.84
  -3   5   7   32.26    7.19
   5  -3  -7   42.83    8.52
  -3  -2  -7   62.79    9.17
   3  -5  -7   54.13    9.38
  -2  -3   7   50.40    8.68
   2  -5   7   29.47    6.66
   5  -3  -7   49.48    8.45
   3  -5  -7   89.39   11.56
   2  -5   7   40.41    6.65
   3   2   7   39.12    6.96
  -3  -2  -7   52.26    7.56
   5  -2   7   59.84    8.85
  -2   5  -7   45.58    7.74
  -3  -2  -7   58.79    8.53
  -2   5  -7   45.01    7.21
  -5   2  -7   40.85    7.03
   2   3  -7   72.26   10.04
   3  -5  -7   48.84    9.19
   5  -3  -7   35.10    7.70
   2   3  -7   58.81    9.47
   2  -5   7   60.10    8.54
  -3  -2  -7   48.13    7.31
  -5   3   7   59.30    8.34
  -2  -3   7   46.80    7.62
  -5   2  -7   37.90    6.57
   5  -2   7   42.74    7.31
  -5   3   7   72.70    8.86
  -3   5   7   36.02    7.11
   3   2   7   53.73    8.02
  -2  -3   7   47.53    7.61
  -5   2  -7   46.36    7.79
  -5   3   7   49.90    7.73
  -3   5   7   43.13    8.56
   2   3  -7   41.15    7.82
  -2   5  -7   49.27    7.63
   3   2   7   54.58    8.33
  -5   3   7   40.59    6.87
   5  -3  -7   28.73    6.73
   5  -2   7   45.18    7.96
   2  -5   8    0.95    1.98
   3  -5  -8    1.18    1.10
   5  -3  -8    0.89    2.02
  -2  -3   8   -1.20    2.23
   2  -5   8   -0.78    1.02
   3  -5  -8    1.15    1.51
  -2   5  -8   -0.97    1.27
  -3  -2  -8    0.91    1.47
  -2   5  -8    3.53    1.84
   2   3  -8    1.04    1.68
   5  -2   8    1.84    1.71
  -5   3   8   -0.86    0.80
  -3   5   8    1.06    1.70
   2   3  -8    1.80    1.45
  -2   5  -8   -0.91    1.20
  -5   2  -8    0.92    1.49
   3   2   8    0.92    1.47
  -5   3   8    2.71    2.06
   5  -3  -9    3.35    2.34
   3  -5  -9    4.40    2.33
   2  -5   9    1.52    1.43
   2  -5   9    2.50    1.66
  -2  -3   9    1.90    1.55
  -5   2  -9    4.94    2.09
   5  -2   9    5.30    2.06
  -2   5  -9    5.21    1.96
   2  -5   9    2.26    1.73
   5  -3  -9    2.01    1.88
   2   3  -9    3.26    1.87
  -5   3   9    9.75    2.68
  -3   5   9    6.85    2.46
   5  -2   9    2.78    1.96
  -3  -2  -9    6.15    2.16
   3   2   9    5.62    2.28
  -5   3   9    5.25    2.22
  -2  -3   9    5.81    2.26
  -2  -3   9    2.88    1.44
  -3   5   9    1.82    1.52
   3   2   9    5.69    2.13
   3  -5  -9    5.43    2.30
   5  -2   9    3.31    1.65
  -5   3   9    4.27    1.89
  -3   5   9    5.26    2.23
  -2   5  -9    0.77    1.26
  -5   3   9    4.33    2.03
   3   2   9    4.93    2.09
   5  -3 -10    1.24    1.29
   2   3 -10   -0.54    0.86
   2   3 -10    0.47    0.76
  -5   3  10    3.35    1.48
  -3   5  10    1.48    1.46
  -3  -2 -10    0.37    0.84
   5  -2  10    1.38    1.21
   3   2  10   -0.44    1.09
   3   2  10    0.85    0.97
  -3   5  10    2.11    1.14
   5  -2  10    1.25    0.77
  -5   2 -10   -0.53    1.00
  -3  -2 -10    1.88    1.16
  -5   2 -10   -0.49    0.79
  -2   5 -10    1.41    0.87
   3  -5 -10    0.53    0.98
   5  -3 -10    0.82    1.00
   2  -5  10   -0.45    0.59
   3  -5 -10   -0.41    1.07
   5  -2  10    0.42    0.67
  -2  -3  10   -0.63    1.17
   2  -5  10    0.52    0.69
  -2   5 -11    0.29    0.67
   5  -3 -11    0.29    0.66
   2   3 -11    0.27    0.56
  -3   5  11    0.74    0.69
   3  -5 -11    0.76    0.62
  -3  -2 -11    1.20    0.67
   5  -2  11    0.35    0.44
   2  -5  11    0.22    0.46
  -2  -3  11    0.30    0.62
   4  -5  11   -0.17    0.42
   5  -4  11    1.48    0.62
  -5   1  10    0.80    0.83
  -1  -4 -10    0.37    0.84
  -1   5  10    0.36    0.66
  -4  -1  10    0.44    0.81
  -1   5  10    0.42    0.68
   1   4  10   -0.43    0.99
  -4  -1  10   -0.39    0.51
  -4   5 -10    0.45    0.93
   1  -5 -10    1.39    1.05
  -1  -4 -10    0.41    0.77
  -5   4 -10    0.35    0.65
   4  -5  10    1.60    0.99
   4  -5  10   -0.41    0.54
  -4  -1  10    0.39    0.63
   5  -4  10    2.03    1.00
   5  -1 -10   -0.44    0.83
   4  -5  10   -0.45    0.73
   5  -4  10   -0.38    0.70
   4   1 -10    0.51    1.06
   5  -1 -10   -0.49    1.01
  -4  -1   9    8.98    2.71
  -5   1   9    5.24    2.10
   1   4   9    3.22    1.71
  -1  -4  -9    7.08    2.41
   1  -5  -9    2.78    1.60
   5  -1  -9    1.65    1.73
   4  -5   9    4.93    2.19
   5  -1  -9    7.29    2.62
   5  -4   9    3.96    1.75
   4   1  -9    4.89    1.90
   4   1  -9    2.46    1.72
  -4  -1   9    3.37    2.19
   1  -5  -9    5.91    2.22
  -1   5   9    1.89    1.57
  -1  -4  -9    3.93    1.94
   1   4   9    2.17    1.36
  -5   1   9    1.29    1.22
   1   4   9    4.07    2.01
  -1   5   9    1.37    1.13
  -5   1   9    5.46    2.12
  -4  -1   9    2.13    1.77
   5  -4   9    5.30    1.92
  -5   4  -9    5.17    1.86
   5  -4   9    6.86    2.26
  -4  -1   9    7.33    2.47
   1  -5  -9    6.70    2.82
   4  -5   9    4.31    1.83
  -1  -4  -9    7.96    2.88
  -5   1   9    4.69    2.08
  -1   5   9    0.58    0.97
  -5   4  -9    3.69    1.83
   5  -4   8    5.08    2.37
  -1   5   8    2.36    1.65
  -4  -1   8    4.78    2.36
  -5   1   8    3.83    2.00
   1   4   8    3.73    1.95
   4   1  -8    1.02    1.65
   1   4   8    4.27    2.25
  -4   5  -8    0.91    1.48
   4   1  -8   -1.14    1.51
  -5   4  -8    3.94    2.25
   4  -5   8    3.47    1.72
  -5   4  -8    6.79    2.86
  -5   1   8    4.37    2.16
  -1   5   8    5.39    2.37
  -4   5  -8    2.24    1.56
  -4  -1   8    2.08    1.94
   1  -5  -8    1.16    1.88
  -1  -4  -8    1.08    2.01
   4  -5   8    1.57    1.47
  -1   5   7   18.03    5.31
   1   4   7    8.48    3.83
   4   1  -7    9.09    3.38
   5  -1  -7   12.65    4.18
   5  -1  -7   17.18    5.19
   4  -5   7   19.74    4.43
   1  -5  -7   18.31    5.32
  -1  -4  -7   16.46    4.65
  -4  -1   7   10.67    4.23
   5  -4   7   14.23    3.81
   4  -5   7   22.15    4.35
  -5   4  -7   19.88    5.25
   5  -1  -7   10.79    4.63
   5  -1  -7   16.16    4.57
   4   1  -7   14.20    5.03
  -4   5  -7    6.49    2.99
  -5   4  -7   12.67    4.35
   5  -4   7   19.13    4.62
  -1  -4  -7   26.93    5.47
   5  -4   7    9.91    4.05
   1  -5  -7   21.76    5.35
   4   1  -7   12.80    4.48
   5  -1  -7   12.32    5.05
   4   1  -7   14.96    5.10
  -4  -1   7   15.84    4.12
   1  -5  -7   17.15    4.49
   5  -4   7   13.46    3.80
  -1  -4  -7   17.61    4.27
  -5   1   7    8.19    3.55
  -5   1   7   16.83    4.41
  -1   5   7   10.43    3.94
  -5   1   7   10.65    3.68
  -4  -1   7    8.70    3.37
   1   4   7    7.41    3.56
  -1  -4  -7   18.83    3.88
  -5   1   7    7.95    3.06
  -4   5  -7   18.86    4.39
  -5   4  -7   22.44    5.52
  -1   5   7    8.27    3.42
  -1   5   7    7.56    3.45
   1   4   7    5.94    3.25
  -4  -1   7   21.74    5.04
  -5   1   7   22.71    5.01
  -1   5   6    3.13    2.20
  -1   5   6   12.22    4.61
   1   4   6    4.36    3.04
   4   1  -6    4.87    2.42
   5  -1  -6    4.80    2.76
   5  -1  -6   12.33    5.18
  -4  -1   6    4.52    2.80
   1  -5  -6    3.09    2.90
   4  -5   6    6.33    2.68
   5  -4   6   10.98    3.37
   1   4   6    2.46    2.32
  -4   5  -6    6.70    3.14
  -5   4  -6    4.44    2.78
  -4   5  -6    6.12    3.03
   5  -1  -6    7.64    3.78
   5  -1  -6    3.27    2.66
   4   1  -6    4.36    3.33
   4  -5   6    3.83    2.21
   5  -4   6    8.12    3.35
   5  -4   6    8.70    3.29
   4  -5   6    9.14    4.02
   4  -5   6    5.44    3.39
   5  -4   6    6.04    3.46
   1  -5  -6    8.42    4.34
   5  -1  -6   -1.61    2.15
   4   1  -6    1.79    2.90
   1   4   6   16.74    5.12
   4   1  -6    4.77    3.33
  -4  -1   6    5.92    2.62
  -5   1   6    7.93    2.94
   1  -5  -6    6.97    3.08
   5  -4   6    6.42    3.01
  -1  -4  -6    8.30    3.22
  -5   1   6    2.16    2.04
  -1  -4  -6   10.49    3.22
  -4  -1   6    7.54    3.34
  -4  -1   6    4.41    2.54
  -5   1   6    7.02    3.10
  -5   1   6    3.01    2.12
  -4   5  -6    4.51    3.17
  -5   4  -6    2.88    3.02
  -1   5   6    7.34    3.24
  -1   5   6    7.35    3.04
  -4  -1   6    8.27    3.49
  -5   1   6   10.20    3.52
  -4  -1   6    9.56    3.30
  -1   5   5   48.69    8.42
   5  -1  -5   90.74   10.69
  -1   5   5   76.58   12.73
   4   1  -5   67.47    8.86
  -5   4  -5   58.87   10.16
   4  -5   5   94.86   11.42
   5  -1  -5   64.03   11.67
   1  -5  -5   71.90   12.17
  -4  -1   5   70.07    9.56
   4  -5   5   82.51   10.39
   5  -4   5   80.04   11.44
   5  -4   5   96.20   11.43
   4  -5   5   68.87    9.68
  -1   5   5   87.69   10.34
  -5   4  -5   95.69   12.59
   5  -1  -5   73.81   10.72
   4   1  -5   90.23   11.51
   5  -1  -5   64.00   11.75
  -4   5  -5   87.46   11.16
   5  -4   5   64.19    9.81
   1  -5  -5   55.11    9.30
   4  -5   5   59.07   10.00
   1  -5  -5   75.67   11.15
   5  -4   5   87.45   12.82
   5  -4   5   53.55    9.80
   4  -5   5   73.56   12.15
   5  -1  -5   58.53   11.22
  -1   5   5   66.97   10.21
  -4  -1   5   59.51    8.69
   4   1  -5   55.48   11.37
   5  -1  -5   81.45   10.54
   5  -1  -5   64.06   10.46
  -5   1   5   62.15    8.92
   1   4   5   82.33   11.34
   4   1  -5   75.80   11.09
   1  -5  -5   98.62   12.70
  -1  -4  -5   86.37   11.11
  -5   1   5   88.83   11.02
   5  -4   5   93.25   11.29
  -4  -1   5   76.62   10.92
  -4  -1   5   86.52   11.45
   1  -5  -5  105.11   11.38
  -1  -4  -5   94.77   11.01
  -1   5   5   67.46    9.72
  -5   4  -5   72.78   10.04
  -4  -1   5   74.14   10.67
  -5   1   5   86.88   11.17
  -4  -1   5   91.90   11.33
   1   4   4   55.61    8.30
  -5   4  -4   66.04    9.24
  -1   5   4   59.58    7.68
   4  -5   4   76.11   10.96
   5  -1  -4   52.40    7.29
   5  -4   4   51.75    8.81
   4   1  -4   50.22    6.85
  -5   4  -4   61.98    8.95
  -4   5  -4   76.17    8.96
  -1  -4  -4   45.88    9.82
   1  -5  -4   67.36    8.78
  -4   5  -4   76.19   11.64
  -4  -1   4   60.19    8.03
   5  -1  -4   69.20   10.84
  -1   5   4   47.63    7.12
   4  -5   4   57.21    8.67
   1   4   4   67.93    8.46
   5  -4   4   73.79   10.36
  -1  -4  -4   88.90   12.11
   4   1  -4   62.61    8.32
   5  -1  -4   48.20    9.20
   4  -5   4   62.11    8.59
   5  -4   4   61.21    8.16
  -1  -4  -4   71.86    9.03
   1  -5  -4   60.59    8.36
   1  -5  -4   52.26    8.59
   4  -5   4   81.33   11.29
   4  -5   4   60.39   11.42
   5  -4   4   51.54    9.16
   5  -4   4   43.04    7.98
   5  -1  -4   60.62   10.17
   5  -1  -4   62.18    8.85
   4   1  -4   53.34   10.05
   4   1  -4   67.70    9.06
  -4  -1   4   59.49    7.52
   5  -1  -4   49.88    7.55
  -5   1   4   64.73    9.14
   1  -5  -4   43.24    9.41
   5  -4   4   60.44    8.92
  -1  -4  -4   57.92    9.49
  -4  -1   4   70.07   10.49
  -4  -1   4   61.63    9.73
   1  -5  -4   91.10   10.69
  -1  -4  -4   71.91    9.47
  -5   4  -4   69.68    9.00
  -5   1   4   45.32    6.94
  -1   5   4   66.88    8.34
   1   4   4   50.48    7.91
  -5   4  -4   66.06    8.21
  -1   5   3  234.98   20.49
   1   4   3  183.32   18.08
   4  -5   3  221.48   22.34
   5  -1  -3  189.77   17.38
   5  -4   3  197.78   19.17
   4  -5   3  184.33   17.31
  -1   5   3  227.57   18.73
   1  -5  -3  259.08   25.97
  -5   4  -3  201.08   18.34
  -5   4  -3  226.63   19.38
  -4   5  -3  233.48   18.95
  -4   5  -3  226.31   23.31
   5  -4   3  112.97   19.73
   4  -5   3  226.31   22.96
  -4   5  -3  198.51   20.03
   1  -5  -3  252.02   21.52
  -4  -1   3  226.48   18.78
   5  -1  -3  219.59   20.61
   5  -4   3  171.05   19.54
   1   4   3  205.31   18.23
  -1   5   3  226.67   18.00
   4  -5   3  213.04   19.66
   5  -4   3  222.61   21.38
   1   4   3  175.36   17.10
   4   1  -3  189.99   17.51
   5  -1  -3  204.07   19.67
   1  -5  -3  185.79   19.85
   4  -5   3  202.46   18.56
   5  -4   3  214.35   18.38
   4  -5   3  212.29   20.16
   5  -4   3  183.11   18.37
   4  -5   3  189.42   19.53
   4  -5   3  200.67   22.68
   5  -4   3  229.62   20.83
   1  -5  -3  195.72   18.62
  -1  -4  -3  205.64   18.68
   5  -1  -3  192.89   17.61
   4   1  -3  215.10   18.44
   5  -1  -3  191.04   19.71
   5  -1  -3  202.97   18.51
  -4  -1   3  208.83   17.33
   4   1  -3  198.35   19.75
   1  -5  -3  184.20   20.25
  -1  -4  -3  184.69   20.95
  -5   1   3  193.84   19.34
  -4  -1   3  208.61   20.92
   1  -5  -3  244.71   22.53
  -1  -4  -3  229.43   20.88
  -1   5   3  179.53   17.13
   1   4   3  204.36   18.51
  -1   5   3  210.90   18.13
  -4  -1   3  208.01   19.65
  -5   1   3  171.89   18.55
  -4  -1   3  255.75   23.94
  -5   1   3  221.43   21.72
  -1   5   2   15.90    3.56
   1   4   2   12.39    2.88
   4  -5   2    6.87    3.06
   4  -5   2   11.02    3.59
   1   4   2   13.01    2.80
   5  -4   2    9.70    2.91
   5  -4   2    9.64    2.22
  -1   5   2    8.94    2.71
   4  -5   2    9.24    2.26
  -4   5  -2    6.35    2.94
   5  -4   2    9.91    2.30
  -5   4  -2   11.71    2.80
   1  -5  -2    2.43    3.24
  -5   4  -2    9.91    2.77
   4  -5   2    5.59    3.51
  -4   5  -2    7.90    2.65
   5  -4   2    9.80    4.50
   5  -1  -2   11.00    3.56
   5  -4   2   10.99    3.09
   5  -4   2    5.43    2.88
   4  -5   2    8.21    2.65
   1   4   2   10.45    2.61
  -1   5   2    8.92    2.30
  -4  -1   2    8.70    3.86
  -1  -4  -2   14.98    4.86
  -1   5   2    8.01    2.05
   5  -1  -2    4.69    2.25
  -5   4  -2    6.15    2.33
   1  -5  -2    6.76    3.36
   5  -4   2    9.97    2.58
  -1  -4  -2    7.66    2.45
   4  -5   2    9.18    2.50
   4  -5   2    5.00    2.26
   1  -5  -2    8.14    2.27
   5  -4   2    6.28    2.49
   4  -5   2   15.57    4.71
   4  -5   2   10.58    3.12
   1  -5  -2    7.27    2.73
   5  -1  -2    2.45    1.94
   5  -1  -2    7.38    2.02
   4   1  -2    8.10    2.77
   5  -1  -2    3.78    1.74
   4   1  -2    5.68    2.05
  -5   1   2    5.93    2.25
   1  -5  -2    8.70    2.90
  -1  -4  -2    7.68    2.94
  -1  -4  -2    8.22    3.65
  -4  -1   2    8.20    4.07
  -4  -1   2    9.61    3.14
  -5   1   2   10.07    2.97
   1  -5  -2    3.32    2.73
  -5   1   2    9.58    3.57
  -4  -1   2    1.55    2.11
  -5   4  -2    8.59    2.77
   1   4   2   12.18    2.97
  -4  -1   2   10.82    4.10
  -5   1   2    9.48    3.82
  -4  -1   2    9.41    2.63
  -5   1   2   10.69    2.90
   4  -5   1    8.01    2.08
   1   4   1   10.02    2.40
  -1   5   1   13.78    3.05
  -1   5   1   10.83    2.66
   4  -5   1    4.45    2.30
   4  -5   1    5.21    2.52
   1  -5  -1   14.26    3.01
   5  -4   1    9.10    2.66
   5  -4   1   10.91    2.33
  -1   5   1   11.62    2.68
   5  -4   1    8.77    2.06
  -4   5  -1   13.33    2.90
  -4   5  -1   13.31    4.69
   1  -5  -1   32.94   10.79
   4  -5   1   17.95    7.19
   4   1  -1    8.93    2.16
   5  -4   1   15.39    6.35
   1  -5  -1   10.26    2.60
  -4  -1   1   16.61    5.74
   4  -5   1   13.05    2.90
   4   1  -1    9.29    2.45
   5  -4   1    9.67    2.61
  -1   5   1   11.88    2.40
  -1  -4  -1   11.23    3.74
  -5   4  -1    4.56    2.69
   1   4   1    9.71    2.53
  -1   5   1   10.80    2.39
   5  -4   1   11.19    2.64
   4  -5   1   12.20    3.06
   4  -5   1    9.36    2.80
   1  -5  -1   16.55    3.17
   4  -5   1   13.33    3.88
   1  -5  -1   16.08    4.13
   4   1  -1    9.85    2.71
   5  -4   1    6.58    2.31
   5  -1  -1   11.34    2.96
   1  -5  -1    7.93    2.20
  -4  -1   1   20.11    5.04
   1  -5  -1    7.94    4.24
  -4  -1   1   12.67    3.02
  -1  -4  -1   11.26    4.99
  -5   1   1    9.61    2.65
  -5   1   1    6.16    2.89
  -1   5   1    8.38    1.92
  -4  -1   1    3.73    2.68
  -4  -1   1    8.49    4.47
  -5   1   1   10.41    4.07
  -4  -1   1   11.29    2.59
  -5   1   1   10.42    2.35
  -4  -1   0   51.68   10.62
  -5   1   0   31.80    6.46
  -4  -1   0   27.18    5.46
   1  -5   0   35.55    6.89
  -1  -4   0   38.47    4.88
   1  -5   0   33.89    5.02
   4  -5   0   29.23    5.06
   4   1   0   34.47    5.14
   5  -1   0   32.04    4.61
   5  -4   0   37.52    5.20
   5  -1   0   26.01    4.67
  -5   1   0   34.65    6.73
  -1   5   0   37.38    4.64
   1   4   0   26.66    4.30
  -1  -4   0   39.42    5.24
  -5   1   0   31.32    4.75
  -1  -4   0   43.34    9.64
   1  -5   0   27.85    5.75
  -4  -1   0   27.38    5.71
   4  -5   0   32.84    4.52
   4   1   0   29.03    4.76
   4   1   0   34.31    5.37
   5  -1   0   28.52    5.59
  -4  -1   0   34.50    7.98
  -1   5   0   31.43    4.52
   4   1   0   34.99    4.95
  -5   4   0   31.13    7.67
   1   4   0   31.61    4.65
  -5   4   0   24.67    6.89
   5  -4   0   23.58    3.74
   1  -5   0   41.66    5.76
  -4   5   0   28.28    4.06
   4  -5   0   24.32    4.78
   5  -4   0   22.61    4.24
   5  -4   0   28.16   10.30
   5  -1   0   32.80    4.47
   5  -4   0   28.86    3.99
   4   1   0   27.48    4.22
   1  -5   0   51.87   14.65
   4  -5   0   45.28   12.22
  -4   5   0   10.45    5.21
   4   1   1   65.65    7.28
   5  -1   1   62.88    7.02
   5  -4  -1   52.16   13.14
   4  -5  -1   92.69   16.56
  -4   5   1   50.86   10.97
  -4  -1  -1   60.19    9.95
   4   1   1   50.77    7.35
   4   1   1   57.60    7.72
   5  -1   1   55.75    8.61
  -1   5  -1   53.99    7.08
   4   1   1   69.75    7.30
   1   4  -1   66.42    7.85
   5  -1   1   66.77    7.71
   1  -5   1   73.37    8.22
   5  -1   1   69.44    8.00
   5  -4  -1   65.39    7.25
   4   1   1   59.20    7.22
   4  -5  -1   65.83    7.07
   5  -1   1   81.56    7.65
   5  -4  -1   62.23    7.53
   1   4  -1   58.41    7.37
  -5   1  -1   75.94   10.24
  -5   4   1   68.02   11.52
  -1   5  -1   57.96    7.16
  -4  -1  -1   69.89    8.43
  -1  -4   1   57.17    9.75
   1  -5   1   59.24    7.56
  -1  -4   1   73.04    8.04
  -4   5   1   57.74    6.83
  -4   5   1   64.93    8.03
   1  -5   1   75.67    9.02
   5  -4  -1   66.46    7.61
   5  -1   1   68.40    7.19
   4   1   1   59.21    8.36
  -4  -1  -1   53.66   10.53
  -4  -1  -1   64.97    7.79
  -5   1  -1   82.73   10.39
   1  -5   2  277.20   25.83
   5  -1   2  178.72   15.44
   4  -5  -2  224.91   24.20
  -4   5   2  150.69   19.38
   5  -4  -2  124.68   20.20
  -1  -4   2  247.53   17.46
   1  -5   2  161.27   14.80
   5  -4  -2  183.40   26.18
   4   1   2  164.45   16.63
   5  -1   2  175.98   17.90
   4   1   2  184.85   16.56
  -5   1  -2  162.48   16.72
   1   4  -2  178.27   16.64
  -1   5  -2  174.80   17.02
  -5   4   2  182.23   22.25
   4  -5  -2  168.66   14.96
   4  -5  -2  167.86   20.44
   4   1   2  191.80   16.81
   5  -1   2  178.51   15.80
   1  -5   2  169.41   16.10
   4   1   2  171.30   15.27
   5  -1   2  188.09   16.31
   5  -4  -2  188.73   15.67
   5  -4  -2  154.26   15.41
   4  -5  -2  164.27   14.91
   5  -1   2  188.46   15.35
   4   1   2  188.46   18.28
   1   4  -2  173.12   16.34
   1   4  -2  165.25   16.08
  -5   4   2  178.80   21.05
   1  -5   2  133.04   15.41
  -4  -1  -2  180.44   15.92
  -4  -1  -2  135.85   16.75
  -1  -4   2  152.72   15.88
   5  -4  -2  183.26   14.93
   4   1   2  175.10   15.01
   1  -5   2  163.00   17.88
   5  -1   2  180.28   15.17
   1  -5   2  147.95   14.44
  -4   5   2  164.78   16.60
   4   1   2  165.10   17.66
  -4  -1  -2  154.10   14.87
  -5   1  -2  170.61   15.11
  -4  -1  -2  162.25   19.11
  -5   1  -2  181.54   17.77
   1  -5   3  197.43   21.54
   4  -5  -3  202.83   21.10
  -4   5   3  164.98   18.95
  -1  -4   3  152.43   14.71
   1  -5   3  183.55   15.62
   5  -4  -3  249.75   27.05
  -1  -4   3  221.45   17.57
   4  -5  -3  185.01   22.51
   1  -5   3  195.71   16.46
   5  -1   3  190.87   19.20
   4   1   3  178.71   17.08
   4   1   3  141.83   17.03
  -1   5  -3  177.59   18.62
   1   4  -3  205.00   18.71
  -5   4   3  156.15   20.51
  -5   4   3  219.24   23.47
   4  -5  -3  159.31   15.39
   4   1   3  155.73   16.81
   5  -4  -3  186.93   15.91
   5  -1   3  167.59   16.10
   4   1   3  178.00   15.57
   4  -5  -3  169.05   15.69
   4   1   3  191.36   19.71
   5  -4  -3  175.83   16.42
   5  -4  -3  179.95   16.07
  -4   5   3  164.13   17.36
  -5   1  -3  141.73   17.52
   1   4  -3  171.71   17.91
  -5   4   3  202.79   21.47
   1  -5   3  141.25   16.40
  -1  -4   3  157.76   17.16
  -4  -1  -3  167.24   15.40
  -4  -1  -3  129.08   16.15
   4   1   3  153.89   15.33
  -4  -1  -3  215.82   19.25
   1  -5   3  204.64   21.77
   5  -1   3  177.41   15.62
   5  -4  -3  154.35   14.89
  -4   5   3  209.50   19.16
   4   1   3  184.18   19.16
  -4  -1  -3  149.76   17.92
  -5   1  -3  177.83   17.86
   4   1   4   -0.82    1.08
  -4  -1  -4   -1.38    1.82
   5  -1   4    0.72    1.16
  -5   1  -4    5.29    3.01
  -4   5   4   -1.34    2.16
   1  -5   4    1.81    2.92
  -5   4   4    3.22    3.67
   4  -5  -4    1.26    2.03
   1  -5   4    1.67    1.34
  -4   5   4   -1.26    1.66
   5  -4  -4    0.70    0.92
  -1  -4   4    0.59    0.94
   4  -5  -4    1.55    2.04
   1  -5   4   -0.72    0.95
   4  -5  -4    2.08    1.94
  -1  -4   4    0.95    1.25
   1  -5   4   -0.87    0.81
   5  -4  -4   -2.07    2.73
   5  -1   4   -1.34    2.50
   4   1   4   -1.27    1.67
  -5   1  -4   -0.85    1.12
   4   1   4   -1.00    1.62
  -5   1  -4    1.19    1.57
  -1   5  -4    1.33    1.75
  -1   5  -4   -0.95    1.77
   1   4  -4   -1.35    1.77
  -5   4   4   -1.59    2.56
   4   1   4   -1.19    1.10
   5  -4  -4    1.55    1.44
   5  -1   4    0.88    1.41
   4  -5  -4    2.47    1.88
   5  -1   4   -0.86    1.60
   1  -5   4   -1.07    1.41
   4  -5  -4    0.85    0.79
   4   1   4   -1.60    2.10
   5  -4  -4    0.89    1.66
   5  -4  -4    1.99    1.61
   5  -1   4    1.39    1.83
  -4  -1  -4    3.09    1.92
   1  -5   4    1.25    1.64
  -4  -1  -4    0.92    1.48
  -1  -4   4    1.30    1.72
  -5   4   4   -1.45    1.35
  -5   1  -4   -1.10    1.45
   5  -1   4   -1.33    1.75
  -4  -1  -5   14.48    5.21
   4   1   5    7.40    2.83
  -5   1  -5    3.15    2.59
  -4   5   5    1.52    2.87
   1  -5   5   18.29    5.52
   4  -5  -5    9.64    3.27
   5  -4  -5    7.79    3.05
   5  -4  -5    3.61    3.79
   4  -5  -5    7.85    3.61
  -1  -4   5    6.88    2.36
   1  -5   5    9.82    3.40
   4  -5  -5   12.91    5.17
  -1  -4   5    8.98    3.50
  -5   1  -5    8.79    2.92
   4   1   5    8.02    3.24
   5  -1   5   11.02    4.47
  -5   1  -5    9.50    3.53
  -1   5  -5   10.63    3.94
  -1   5  -5    6.78    3.03
  -4  -1  -5   12.58    3.87
   1   4  -5    7.57    3.49
  -5   4   5    9.52    4.03
  -4   5   5    2.73    2.59
   5  -4  -5    5.15    2.58
   4  -5  -5    8.21    3.31
   5  -1   5    7.72    3.12
   5  -1   5    5.42    2.89
   1  -5   5    5.64    2.62
   4  -5  -5    6.03    3.21
   5  -4  -5    9.94    4.03
   4   1   5   13.64    5.28
  -1  -4   5   10.68    3.62
  -5   4   5    8.33    3.53
  -4  -1  -5   11.73    3.56
   5  -1   5   10.99    3.80
  -4  -1  -5    3.46    2.03
   1  -5   5    5.45    3.15
  -1  -4   5    5.60    3.48
  -5   1  -5    9.84    3.56
  -5   4   5   10.25    3.80
  -4   5   5    1.54    2.52
   1   4  -5   10.66    4.04
  -1   5  -5   10.66    3.85
  -5   1  -5    4.37    2.74
  -5   4   5   10.94    4.25
   5  -4  -6   11.98    3.96
   4  -5  -6    7.97    3.54
   4  -5  -6   13.92    4.81
  -1  -4   6    5.38    2.33
   4  -5  -6   16.03    5.61
   5  -4  -6   14.45    4.99
   1  -5   6    6.84    2.70
  -1  -4   6   15.17    4.59
   1  -5   6    1.22    2.84
   5  -1   6    7.80    3.67
   4   1   6    1.20    2.02
  -4  -1  -6    8.53    2.92
  -1   5  -6    5.92    3.10
  -1   5  -6   10.03    3.91
   1   4  -6   16.82    4.91
  -4  -1  -6    8.79    3.28
  -5   4   6   21.02    5.01
  -4   5   6   10.01    3.90
   1   4  -6    8.90    3.59
   4   1   6    5.93    2.66
   5  -1   6    6.70    3.17
   4  -5  -6    5.97    3.72
   5  -4  -6    9.01    3.64
  -5   4   6    8.17    3.65
   4   1   6   11.58    3.93
   5  -1   6   12.46    3.79
   1  -5   6    7.80    3.33
   4  -5  -6    1.60    2.18
   5  -4  -6   11.83    4.48
  -1  -4   6   11.50    3.75
  -5   4   6   11.78    3.90
  -4  -1  -6   16.94    4.05
   5  -1   6   17.88    4.57
  -5   1  -6    9.02    3.15
  -4  -1  -6    9.15    2.89
  -1  -4   6    9.73    3.80
  -5   1  -6    7.10    2.89
  -5   4   6   13.60    4.12
  -4   5   6   13.65    4.71
   1   4  -6    8.72    3.87
  -1   5  -6    5.66    2.84
  -5   1  -6   13.95    5.16
   1  -5   6   14.20    4.30
  -4   5   6    7.45    3.71
  -1  -4   6   14.43    4.37
   1  -5   7   -0.95    1.53
  -1  -4   7   -1.02    1.64
   5  -4  -7   -1.45    1.35
   4  -5  -7   -1.34    1.76
   5  -4  -7   -1.05    2.18
  -1  -4   7    0.76    0.71
   4  -5  -7   -1.38    2.57
   1  -5   7    0.84    1.11
   4  -5  -7   -1.41    1.85
  -1  -4   7   -1.28    1.19
   1  -5   7   -1.18    1.55
   4   1   7   -1.08    1.42
  -4  -1  -7   -0.84    1.57
   5  -1   7   -1.14    1.50
  -1   5  -7   -1.15    1.51
  -4  -1  -7    1.01    1.63
   1   4  -7   -1.13    1.49
  -5   1  -7   -0.98    1.59
  -1   5  -7   -1.21    1.12
   1   4  -7   -1.16    2.15
   5  -4  -7   -1.26    2.34
   5  -1   7   -1.07    1.00
   4  -5  -7    1.41    1.31
   4   1   7    0.88    1.16
   1  -5   7    1.09    1.44
   5  -4  -7   -1.79    2.35
   4  -5  -7   -1.59    1.48
   1  -5   7   -1.04    1.68
  -4  -1  -7    0.88    1.15
  -5   4   7   -0.96    1.27
  -4   5   7    1.26    1.65
  -5   1  -7   -0.87    1.41
   4   1   7   -1.11    1.78
   5  -1   7   -1.01    1.63
  -1  -4   7    1.05    2.18
  -1  -4   7   -0.96    1.27
   4   1   7   -1.02    1.91
  -5   4   7    0.95    1.24
  -5   4   7    1.00    1.32
  -4   5   7   -1.29    2.40
   1   4  -7    1.28    1.68
   1   4  -7    1.27    2.04
  -1   5  -7    2.12    1.97
  -5   1  -7   -0.92    1.71
   1  -5   8    4.49    2.06
   5  -1   8   15.17    3.71
  -5   4   8   19.67    4.31
  -4   5   8   15.02    4.06
   1   4  -8   14.23    3.96
  -1   5  -8   27.40    5.21
  -5   1  -8   17.41    4.04
  -1   5  -8   22.08    4.85
  -4  -1  -8   15.20    3.88
  -5   1  -8   18.74    3.95
   4   1   8   14.67    3.59
   5  -4  -8   17.07    4.23
  -1  -4   8   12.60    4.09
   1  -5   8   16.12    4.29
   4  -5  -8    9.04    3.76
   4   1   8   14.66    3.62
  -5   4   9    0.68    1.11
   1   4  -9    2.25    1.72
   4  -5  -9    3.79    1.87
   5  -4  -9    3.64    2.24
  -4   5   9    3.99    1.76
  -5   4   9    1.34    1.25
  -4   5   9    1.44    1.78
  -5   4   9    3.70    1.91
   5  -1   9    2.66    1.86
  -4  -1  -9    2.25    1.29
   4   1   9    4.71    1.98
  -5   1  -9    3.03    1.41
   4   1   9    2.15    1.33
   5  -4  -9    4.79    1.85
   5  -1   9    0.57    1.07
   4  -5  -9    5.80    2.43
   5  -1   9    5.17    2.00
  -5   1  -9    4.05    2.09
  -4  -1  -9    2.71    1.79
  -5   4   9   -0.69    1.11
  -4   5   9    2.91    1.66
  -1   5  -9    6.17    2.49
  -1  -4   9    0.90    1.03
   1  -5   9    0.58    0.78
   5  -4  -9    1.92    1.58
  -1  -4   9    4.47    2.35
   1  -5   9    3.13    2.06
   4  -5 -10    0.42    0.67
   1   4 -10    1.45    1.10
   5  -4 -10   -0.55    0.72
  -1   5 -10   -0.50    0.93
  -4   5  10    1.14    0.84
  -5   4  10    0.92    0.95
  -4   5  10    0.48    0.89
  -4  -1 -10   -0.32    0.60
  -5   4  10    0.76    0.79
   5  -1  10    0.86    0.90
   4   1  10   -0.43    0.70
  -5   4  10    0.34    0.71
   4  -5 -10    0.90    0.94
   5  -1  10    2.08    0.96
   4   1  10   -0.28    0.64
  -5   1 -10   -0.51    0.94
  -1  -4  10    0.97    0.67
   5  -4 -10   -0.39    1.10
   5  -1  10    0.65    0.74
   4  -5 -10    0.78    1.26
   1  -5  10    1.14    0.86
  -1  -4  10   -0.59    1.10
   1  -5  10    0.53    0.98
  -1  -4  11    0.27    0.50
  -5   0  10    2.67    1.08
   0   5  10    1.80    1.01
  -5   0  10    1.74    0.98
   0  -5 -10    3.92    1.30
   5  -5  10    3.48    1.26
   5   0 -10    3.31    1.50
   5  -5  10    0.28    0.65
   5  -5  10    3.53    1.31
   0  -5  -9    1.21    1.26
   0   5   9    0.88    0.92
  -5   0   9    2.72    1.34
   0   5   9    1.84    1.40
   0  -5  -9    0.57    0.91
   5  -5   9    2.69    1.25
  -5   5  -9    2.65    1.22
   0  -5  -9    0.74    0.98
   5  -5   9    3.23    1.50
   5   0  -9   -0.53    0.70
   5   0  -9    0.74    0.97
   5  -5   9   -0.61    0.99
   0   5   8    1.62    1.51
  -5   0   8    0.93    1.72
   0  -5  -8    1.64    1.71
   5   0  -8    0.91    1.20
   5  -5   8    0.90    2.06
   5   0  -8    3.37    2.34
  -5   0   8   -0.77    1.24
   0  -5  -8    3.30    2.03
   0   5   8    4.52    2.10
  -5   0   8    1.63    2.01
   0   5   8    3.74    2.30
  -5   5  -8    3.29    1.71
   5  -5   8    2.05    1.56
   0   5   7    1.42    1.33
   5   0  -7    1.04    0.97
   0  -5  -7    1.37    1.81
   5  -5   7    3.34    2.06
  -5   5  -7    2.23    1.80
  -5   5  -7    3.52    2.19
   5   0  -7   -1.46    1.92
   5   0  -7    1.38    1.29
   5  -5   7    3.72    2.12
   0  -5  -7   -1.08    1.42
   5  -5   7    1.53    2.84
   5   0  -7    1.51    1.98
   5   0  -7    4.92    2.56
   5   0  -7    1.19    1.92
  -5   0   7    3.62    2.23
   0  -5  -7    2.93    2.03
   0   5   7    1.25    2.02
  -5   0   7    3.17    2.20
  -5   5  -7    3.37    2.34
   0   5   7    1.97    1.83
   0   5   7    1.12    1.47
  -5   0   7    2.21    1.78
  -5   0   7    2.03    1.64
   0   5   6   14.51    5.28
   5   0  -6   12.56    3.77
  -5   0   6   10.78    3.54
   0  -5  -6   17.72    5.88
   5  -5   6   15.31    4.19
   0   5   6    5.80    3.01
  -5   5  -6   11.27    4.45
   5   0  -6   14.91    5.09
   5   0  -6   21.60    6.34
   5  -5   6   14.51    4.96
   0  -5  -6    6.80    3.30
   5  -5   6   14.16    4.16
   0  -5  -6   18.30    4.91
   5  -5   6   13.53    5.31
   5   0  -6   21.90    5.94
   0   5   6   12.91    4.72
   5   0  -6   11.57    3.99
   5   0  -6    9.69    4.61
  -5   0   6   18.11    4.23
   0  -5  -6   21.41    5.12
  -5   0   6   13.57    4.40
  -5   0   6   19.61    5.06
   0  -5  -6   20.73    4.60
  -5   5  -6   12.45    4.56
   0   5   6   13.36    3.99
   0   5   6   16.66    5.01
  -5   0   6   25.35    5.80
  -5   0   6   14.59    4.48
   0   5   5   46.19    9.12
   5   0  -5   30.26    6.14
  -5   0   5   32.83    6.12
   5  -5   5   41.32    7.36
   0   5   5   34.88    6.61
  -5   5  -5   40.64    8.23
   5   0  -5   31.39    6.88
   5   0  -5   49.68    9.80
   5  -5   5   55.57    8.67
   0  -5  -5   52.49    8.13
   5  -5   5   27.62    6.66
   5  -5   5   42.14    9.69
   5  -5   5   35.50    8.24
   5   0  -5   43.62    9.39
   0   5   5   56.08    8.78
   5   0  -5   41.55    6.88
   5   0  -5   43.30    8.27
  -5   0   5   42.91    6.35
   0  -5  -5   50.76    8.64
  -5   0   5   36.22    7.51
   0  -5  -5   61.95    8.45
   0   5   5   41.16    6.87
   0   5   5   35.04    6.93
  -5   0   5   63.54    9.21
   0   5   4   81.88   11.02
   5   0  -4   72.16    8.77
   0   5   4   76.96    8.72
   0  -5  -4   58.73   11.53
  -5   5  -4   84.83   10.62
  -5   0   4   32.12    7.25
   5  -5   4   95.50   11.86
   5  -5   4   60.80    9.91
   5   0  -4   78.59   11.66
   5  -5   4   70.26    9.44
   0  -5  -4   54.58    9.28
   5  -5   4  110.76   14.81
   5   0  -4   85.84    9.10
   5   0  -4   95.29   12.81
   5   0  -4   79.69   10.31
   0  -5  -4   92.24   12.85
  -5   0   4   89.65   11.22
  -5   0   4   93.22   12.21
   0  -5  -4  115.84   12.48
  -5   5  -4   97.08   10.61
  -5   0   4   73.97   10.40
   0   5   3   58.30    7.82
   5  -5   3   62.36    9.27
   5   0  -3   73.32    9.71
   5  -5   3   63.66   11.26
  -5   5  -3   76.64    9.23
   0  -5  -3   58.76   11.86
   5  -5   3   69.62    8.52
   0  -5  -3   61.64    9.64
   5  -5   3   55.05    8.65
   5  -5   3   58.80   10.51
   0  -5  -3   67.77    8.86
   5   0  -3   63.71    9.38
   5   0  -3   64.82    8.42
   0  -5  -3   57.94   10.23
   0  -5  -3   81.42   11.25
  -5   0   3   70.49   10.21
   0   5   3   53.40    8.37
   5  -5   3   62.14   10.41
   5  -5   3   68.32   10.51
   0   5   3   65.35    8.35
   0   5   3   64.85    8.28
  -5   0   3   57.60    8.55
   0   5   2   30.93    5.25
   5  -5   2   29.32    6.04
   5  -5   2   28.31    4.42
   0   5   2   23.30    4.62
   5   0  -2   42.74    7.09
   5  -5   2   31.29    5.44
   0   5   2   23.00    4.34
   5   0  -2   18.96    4.72
   5  -5   2   31.92    8.65
  -5   5  -2   31.26    5.39
   0  -5  -2   31.63    9.40
   5  -5   2   31.01    5.30
   5   0  -2   39.60    5.94
   0  -5  -2   27.47    4.57
   0  -5  -2   32.84    4.68
   5  -5   2   25.22    5.17
   5  -5   2   40.58    7.26
   0  -5  -2   40.76    6.68
   5   0  -2   24.21    5.35
   5   0  -2   34.91    5.15
   0  -5  -2   36.61    6.16
   0  -5  -2   38.02    8.50
  -5   0   2   38.10    6.52
   0   5   2   25.51    4.48
  -5   0   2   21.66    6.82
  -5   0   2   27.50    4.86
   5  -5   1   -2.91    3.83
   5   0  -1    0.57    0.75
   0  -5  -1   -4.11    5.41
  -5   5  -1   -1.94    1.81
   5  -5   1    0.65    0.86
   5   0  -1    0.95    0.88
   5   0  -1    0.76    1.00
   0  -5  -1   -0.55    0.73
   5   0  -1    1.54    1.24
   5  -5   1    0.66    0.87
   5  -5   1    1.66    1.54
   0  -5  -1    0.58    0.77
   5   0  -1   -0.79    1.04
   0   5   1   -0.49    0.65
  -5   0   1   -1.87    2.46
  -5   0   1    2.44    1.52
   0  -5  -1   -2.23    2.94
   0   5   1    0.64    0.84
   5  -5   1    0.86    1.13
   5  -5   1    0.54    0.71
   0  -5  -1    0.64    1.02
  -5   0   1   -2.04    2.68
  -5   0   1   -0.52    0.84
   5   0   0    2.29    1.32
   5  -5   0    3.63    3.38
   0  -5   0    5.64    7.42
  -5   5   0    5.23    3.44
   0  -5   0    4.52    1.83
   5  -5   0    2.19    1.26
   5   0   0    3.57    1.86
   0   5   0    3.14    1.44
   5   0   0    0.70    1.73
   5   0   0    5.30    2.12
   0  -5   0    3.14    1.55
   0  -5   0    3.20    1.58
   5   0   0    2.15    1.13
   5  -5   0   -0.75    1.21
   5   0   0    5.21    2.09
   0   5   0    2.85    1.51
  -5   0   0    2.06    1.29
   0  -5   0    3.37    2.72
  -5   5   0    2.33    1.88
   5  -5   0    6.24    1.82
   5  -5   0    2.18    1.67
   0  -5   0    2.21    1.38
  -5   0   0    5.65    3.51
  -5   0   0    1.98    1.85
   5   0   1  193.12   17.26
   5  -5  -1  229.38   30.22
  -5   5   1  181.77   26.00
   0  -5   1  202.84   17.09
   5  -5  -1  167.55   27.87
   5   0   1  173.72   18.50
  -5   5   1  196.17   20.80
   0   5  -1  222.13   18.38
   5   0   1  211.00   18.42
  -5   0  -1  194.43   17.48
   0  -5   1  208.38   18.06
   5   0   1  213.38   18.11
   5  -5  -1  203.74   17.37
   5  -5  -1  166.72   17.16
   5   0   1  209.42   16.97
  -5   5   1  171.11   18.39
   0   5  -1  211.59   18.08
   0  -5   1  190.79   17.91
   0  -5   1  188.42   18.94
  -5   0  -1  205.56   18.72
   0  -5   1  206.34   19.11
   5  -5  -1  167.78   17.21
   5   0   1  212.71   16.95
  -5   0  -1  188.46   17.87
  -5   0  -1  167.43   21.07
   5   0   2   54.94    6.90
   0  -5   2   94.26   16.28
   5  -5  -2   59.61   12.45
   5  -5  -2   47.23   12.08
   0  -5   2   46.27    6.16
   0  -5   2   56.66    7.18
  -5   0  -2   44.74    7.80
   5   0   2   44.20    8.73
   5   0   2   45.52    7.58
   0   5  -2   54.57    7.86
  -5   5   2   61.60   12.87
   5   0   2   59.84    7.85
   5   0   2   51.72    6.97
   0  -5   2   61.65    7.90
   5   0   2   75.41   12.64
   5  -5  -2   42.87    6.23
   5  -5  -2   38.88    6.14
   5   0   2   52.42    6.27
  -5   5   2   37.78    7.63
   0   5  -2   60.22    7.68
   0  -5   2   42.41    6.86
  -5   0  -2   53.70    7.07
  -5   5   2   55.18    9.53
   5   0   2   54.01    6.19
   0  -5   2   40.95    7.94
  -5   0  -2   48.51    8.88
  -5   0  -2   50.91    6.46
   5  -5  -3   88.48   10.57
   5   0   3   92.92   11.69
  -5   0  -3  136.19   14.55
   0  -5   3  118.89   16.50
   5  -5  -3   80.82    9.78
   5   0   3  104.39   10.51
   5  -5  -3  116.59   11.77
   5   0   3  133.29   17.22
  -5   5   3   71.26   12.52
  -5   0  -3   88.05   11.72
   0  -5   3  111.96   12.93
   0   5  -3  122.96   13.77
  -5   5   3  100.36   14.26
  -5   5   3  109.83   16.00
   0   5  -3  126.20   14.05
   5   0   3  112.74   14.84
   5   0   3  103.02   12.94
   5  -5  -3   83.58   14.21
   0  -5   3   93.54   15.55
   0  -5   3  124.88   11.33
   0  -5   3  145.76   12.92
   5  -5  -3  149.74   17.30
   5  -5  -3  162.80   20.25
   5  -5  -4   12.16    5.66
   0  -5   4    6.98    2.79
   0  -5   4    3.60    1.91
   5  -5  -4    8.13    4.23
   5   0   4    7.66    3.37
  -5   0  -4    2.84    2.18
  -5   0  -4    8.82    3.41
   0   5  -4    2.99    2.42
   0   5  -4    1.50    2.81
  -5   5   4    3.29    3.07
   5   0   4    6.49    2.86
   5  -5  -4    0.84    1.38
  -5   0  -4    1.24    2.32
   5  -5  -4    3.78    2.17
   0   5  -4    5.50    3.14
   0  -5   4    8.19    3.37
   5  -5  -4    1.46    1.93
   5  -5  -4    4.83    2.05
   0  -5   4    5.99    3.72
  -5   5   4    1.67    2.71
  -5   0  -4   18.75    5.20
   5  -5  -5    1.95    1.82
   5  -5  -5    3.67    3.42
   0  -5   5    0.83    1.12
   5  -5  -5    1.95    2.58
   0  -5   5    5.95    2.94
   5   0   5    5.35    2.79
   0   5  -5    3.19    2.58
   0   5  -5    6.62    3.45
  -5   5   5    2.94    2.38
   5  -5  -5    4.51    2.58
   5   0   5    1.27    2.06
   5   0   5    3.36    2.34
   5  -5  -5    7.80    3.21
   0  -5   5    6.62    2.91
  -5   0  -5    4.18    2.39
  -5   0  -5    1.74    1.42
   0  -5   5    1.47    2.74
  -5   5   5    4.54    3.15
   0   5  -5    7.23    3.57
  -5   0  -5    6.68    3.48
   0  -5   5    3.37    2.72
  -5   5   5    4.85    3.02
   5  -5  -6   -1.30    1.72
   5  -5  -6    3.29    3.06
   0  -5   6   -0.89    1.17
   0  -5   6    1.29    1.20
   5   0   6    2.55    2.38
   0   5  -6    1.48    1.95
  -5   0  -6    1.12    2.08
   0   5  -6    2.98    2.77
  -5   5   6    1.28    2.06
   5   0   6    1.03    1.67
   5  -5  -6    4.17    2.58
   5   0   6    3.03    2.10
  -5   5   6    1.27    1.67
   5  -5  -6   -1.67    2.20
  -5   5   6    4.85    2.76
  -5   0  -6    0.96    1.55
   5   0   6   -1.17    1.89
   0  -5   6    2.42    2.25
  -5   5   6    5.26    3.24
   0   5  -6    4.05    2.51
  -5   0  -6    3.34    2.06
  -5   0  -6    1.75    2.82
   0  -5   6    3.91    2.71
   0  -5   7   10.73    3.34
   0  -5   7   13.45    4.45
   5  -5  -7   18.09    5.65
   5   0   7   29.48    5.89
  -5   0  -7   17.91    4.15
   5  -5  -7   14.64    4.81
   5   0   7   16.81    4.37
   5  -5  -7   16.95    5.02
   5   0   7   28.08    5.22
  -5   5   7   18.85    4.61
   5  -5  -7   25.66    6.63
  -5   0  -7   16.94    4.15
  -5   5   7   21.33    4.90
   5   0   7   25.31    5.24
  -5   0  -7   23.42    4.98
   0   5  -7   18.72    5.27
  -5   5   7   16.10    4.28
  -5   5   7   21.72    5.12
   0   5  -7   22.35    5.41
   0  -5   7   21.33    4.81
   5   0   8   -0.68    1.54
   5  -5  -8   -0.94    1.75
   5  -5  -8   -1.13    1.83
  -5   0  -8   -0.69    1.29
  -5   5   8    0.82    1.52
   5   0   8    0.82    1.53
  -5   0  -8    0.78    1.03
   5   0   8    0.82    1.08
  -5   0  -8   -0.73    0.68
   0  -5   8   -0.66    1.23
   0  -5   8   -0.78    1.03
  -5   5   8   -0.86    1.60
   0   5  -8    0.94    1.76
   0  -5   9    3.41    1.54
   5  -5  -9    9.08    2.62
   0   5  -9    5.13    1.92
  -5   5   9    8.28    2.32
  -5   5   9    9.81    2.64
   5   0   9    5.38    2.04
  -5   0  -9    4.94    1.75
  -5   0  -9    8.41    2.40
   5  -5  -9    6.50    2.22
   0  -5   9    1.35    1.16
   5  -5  -9    5.83    2.33
   0  -5   9    9.68    2.96
   5   0   9    4.90    1.65
  -5   5  10   -0.39    0.96
   5   0  10    0.36    0.75
  -5   5  10    0.28    0.53
   5   0  10    0.24    0.49
   5  -5 -10   -0.34    1.00
   0  -5  10   -0.19    0.43
   0  -5  10    0.46    0.75
  -5   5  10   -0.55    0.44
   5  -5 -10   -0.38    0.70
   0   5 -10    0.38    0.79
   6  -3   0   14.47    3.21
  -6   3   0   15.23    3.73
   3  -6   0   24.20    8.41
  -3   6   0   13.66    3.55
  -3   6   0   23.61    7.33
   3  -6   0   31.13    4.55
   3   3   0   26.64    4.68
   3  -6   0   25.06    7.52
   6  -3   0   19.91    3.90
  -3  -3   0   30.81    4.82
   3  -6   0   25.96    4.79
   3  -6   0   20.26    6.24
   6  -3   0   21.81    4.21
   3   3   0   23.47    4.16
   3   3   0   22.44    4.43
  -3  -3   0   20.87    3.70
  -3  -3   0   28.89    8.03
  -3  -3   0   20.59    4.92
   3  -6   0   18.32    4.21
   6  -3   0   20.97    4.07
   3   3   0   16.36    3.79
  -3  -3   0   15.98    4.14
  -6   3   0    9.57    3.69
   6  -3   1   -0.59    0.78
  -3   6   1    0.73    0.68
   6  -3  -1    0.60    0.79
  -6   3  -1    0.85    1.12
   3  -6  -1    2.42    3.18
  -6   3   1    0.71    0.66
   3  -6   1    2.00    2.63
  -3   6  -1    2.87    2.67
   3  -6  -1   -0.61    0.80
   3  -6   1   -0.59    0.55
   6  -3  -1    0.70    1.60
   3   3   1    0.80    0.74
   6  -3   1   -0.77    0.72
   6  -3   1    2.88    3.79
   3   3   1   -0.80    1.06
  -6   3   1   -1.35    1.26
   6  -3   1    1.30    1.21
  -3  -3  -1    0.71    0.94
   3  -6  -1   -1.64    1.53
   3  -6   1   -0.72    0.95
   3   3   1   -1.16    1.08
   6  -3   1    2.42    1.26
   3  -6   1    2.35    2.18
   3  -6  -1    0.79    1.27
   3  -6  -1   -1.31    1.72
   3  -6   1    2.23    2.07
   3  -6   1    0.84    1.11
   3   3   1    0.56    0.74
   3   3  -1    0.77    1.01
   6  -3  -1   -0.73    0.96
   6  -3  -1   -0.63    0.59
   6  -3   1    0.71    1.14
   6  -3  -1   -1.01    0.94
  -6   3  -1   -1.08    1.74
   3   3  -1    2.42    1.84
  -3  -3   1   -0.66    0.87
  -3  -3  -1   -1.77    2.33
  -3  -3   1   -1.70    1.58
  -3  -3  -1    0.51    0.67
  -3  -3  -1   -0.91    1.70
  -3  -3   1    1.40    1.85
  -3   6   1    0.67    1.08
   3  -6   1    0.57    0.92
   3  -6  -1    0.79    1.04
   3   3   1    0.64    0.84
   3  -6   1    1.02    1.64
   6  -3   1    0.68    0.63
   3   3   1    0.82    0.76
  -3  -3  -1   -0.79    1.04
  -6   3  -1    0.80    1.06
  -6   3   1   -1.40    1.30
  -3  -3   1    1.22    1.61
   3  -6  -2   28.55    5.45
   3  -6   2   55.42    9.03
   6  -3   2   41.33    6.26
  -3   6   2   54.32    6.92
   3  -6   2   44.26    5.88
   6  -3   2   43.51    6.08
   3  -6  -2   56.12   10.45
   3  -6   2   40.47    8.15
  -6   3  -2   34.53    6.48
  -3   6  -2   73.66   14.45
  -3   6   2   45.10    6.67
   3  -6   2   38.23    5.65
   6  -3  -2   49.66    7.36
   3  -6  -2   63.12   13.22
   3   3   2   44.29    6.53
   6  -3   2   54.31   11.23
   3   3   2   41.82    6.68
  -3  -3  -2   49.35    9.39
  -6   3   2   55.81    9.89
   3   3  -2   43.73    6.85
   3  -6  -2   47.19    9.02
   6  -3   2   41.62    5.96
   3   3   2   42.50    8.23
  -3  -3  -2   38.50    6.25
   3  -6   2   50.18    6.94
   3  -6  -2   52.68    5.97
   6  -3   2   49.14    6.36
   3  -6   2   35.67    6.47
   6  -3   2   40.98    6.06
   3  -6   2   58.75   11.90
   3  -6   2   59.66   10.94
   3   3  -2   44.77    7.16
   6  -3  -2   46.58    6.35
   6  -3  -2   46.42    6.72
   6  -3   2   49.08    6.65
   6  -3  -2   29.40    6.53
  -3  -3  -2   32.89    7.00
  -3  -3  -2   39.92    8.26
  -3  -3   2   32.27    8.00
  -3  -3   2   40.84    6.55
  -6   3  -2   37.51    7.26
   3   3  -2   48.02    7.32
   3   3   2   44.49    7.20
   3   3   3   99.36   10.93
   6  -3   3  111.83   11.69
   3  -6   3   92.62   14.29
   6  -3  -3   88.44   10.16
  -3   6   3  118.72   12.77
   3  -6  -3  103.01   13.18
   3  -6   3   92.42   12.09
  -3   6  -3   95.44   10.25
  -3   6  -3  113.32   17.31
   3  -6  -3  121.46   17.23
   3  -6   3  108.34   15.27
   3  -6   3   96.88   10.55
  -3  -3   3  127.71   12.63
   3  -6  -3  173.82   21.45
   6  -3  -3  115.99   13.46
   6  -3   3  121.26   15.86
   3   3   3   98.80   11.18
  -3   6  -3   86.96   12.58
  -3  -3  -3  130.95   15.56
  -6   3   3   98.28   14.33
   3  -6  -3   76.34   12.68
   3  -6  -3   98.69   10.53
   6  -3   3   83.56   10.30
   3  -6   3   76.54   10.90
   6  -3   3   95.17   10.59
   6  -3   3   89.50   10.69
   3  -6   3   80.46   11.79
   3  -6   3  123.28   15.66
   3  -6   3   90.32   15.27
   6  -3  -3  114.66   11.41
   3   3  -3   78.78    9.96
   6  -3  -3  104.31   11.82
   3  -6  -3   97.46   12.12
  -3  -3  -3   96.78   12.98
  -3  -3   3  133.05   13.74
  -3  -3  -3   81.25   11.67
  -3  -3   3   81.38   13.31
   3   3  -3   91.64   12.11
  -6   3  -3   98.58   12.72
   3   3  -3   93.37   11.76
  -3   6   3  100.68   10.63
  -6   3   3  107.53   15.12
   3   3   4   18.11    4.36
  -3   6   4    7.63    4.22
   6  -3   4   20.76    4.78
   3  -6   4   17.84    6.12
  -3   6   4   20.87    5.51
  -6   3  -4   39.11    7.61
   3  -6  -4   32.64    7.42
   3  -6   4   29.64    7.07
   6  -3  -4   18.71    4.21
   6  -3  -4   19.35    5.75
   3  -6   4   13.61    3.77
  -3  -3   4   12.53    4.10
   3  -6  -4   43.54    9.54
   6  -3   4   28.19    6.80
   3   3   4   16.19    4.62
   3   3   4   22.58    4.78
  -6   3  -4   31.05    7.07
  -3  -3  -4   30.55    6.84
  -3   6  -4   11.68    3.98
   3  -6  -4   16.55    5.40
   3  -6   4   16.85    4.85
   6  -3   4   15.49    4.05
   3  -6  -4   18.72    4.63
   6  -3   4   20.16    4.56
   6  -3   4   16.73    4.22
   3  -6   4   18.42    5.43
   6  -3   4   20.89    5.12
   3  -6   4   14.83    6.95
   3   3   4   23.42    5.92
   6  -3  -4   18.22    4.18
   3   3  -4   15.09    4.13
  -3  -3  -4   19.93    5.05
   3  -6  -4   11.97    4.79
  -3  -3   4   18.08    5.34
  -3  -3  -4   21.64    5.00
  -6   3   4   19.20    5.48
  -3  -3   4   31.83    6.66
   3   3  -4   17.61    5.44
  -3   6   4   21.43    5.47
  -6   3  -4   15.66    5.03
   3   3   4   14.89    5.04
  -6   3  -4   16.97    4.65
  -3  -3   4   28.60    6.30
  -6   3   4   28.12    6.94
  -3   6   5   15.23    5.00
  -3   6   5   29.43    6.65
  -6   3  -5   19.91    5.93
   3  -6   5   27.11    6.50
   6  -3  -5   21.88    5.03
   6  -3  -5   18.52    6.23
   3  -6   5   11.27    4.04
  -3  -3   5   19.86    5.16
   3  -6  -5   29.15    7.31
   3   3   5   10.20    3.55
   6  -3   5   20.30    5.72
   3   3   5   22.43    5.78
  -6   3  -5   18.57    5.91
  -3  -3  -5   35.04    6.72
   3   3  -5   16.59    4.41
  -3   6  -5   28.61    5.73
   6  -3   5   13.56    4.22
   6  -3   5   23.90    5.77
   3  -6  -5   26.47    6.18
   3  -6   5   17.07    5.46
   6  -3   5   19.49    5.50
   3  -6   5   37.31    8.94
   6  -3   5   16.68    4.59
   6  -3  -5   12.84    4.27
   3   3   5   14.86    5.04
   3  -6   5   28.97    6.12
   3   3  -5   13.75    4.70
  -3  -3  -5   22.36    5.13
   3  -6  -5   14.50    5.56
  -6   3   5   20.80    5.62
   6  -3   5   23.41    5.88
  -3  -3   5   19.45    4.54
   3   3   5   12.21    4.39
  -3  -3   5   29.94    6.59
  -3  -3   5   21.39    4.95
  -3  -3  -5   17.65    4.72
  -3   6   5   18.53    5.47
   3   3  -5   13.44    5.12
  -6   3  -5   23.74    5.42
  -6   3   5   29.49    6.38
  -6   3   5   22.28    5.56
  -3  -3   5   22.42    5.04
  -6   3  -6    8.62    4.26
   3   3   6    3.99    3.28
   3  -6   6   11.73    3.59
  -3   6   6    4.22    2.94
   6  -3  -6    2.57    2.41
   6  -3  -6    4.30    3.78
   3  -6  -6    2.87    2.33
   3  -6   6    4.38    2.71
  -3  -3   6    5.09    3.14
   3  -6  -6    9.80    4.31
   6  -3   6    7.28    3.21
   3   3   6    9.45    3.78
   6  -3   6   10.44    3.85
   3   3   6    2.06    1.68
  -6   3  -6    7.25    3.58
  -3  -3  -6    2.30    2.16
  -3   6  -6    2.31    2.17
  -3   6  -6    3.86    2.03
   3   3  -6    4.88    2.79
  -3   6   6    2.56    2.08
   6  -3   6    1.50    2.44
   3  -6   6    4.56    2.61
   6  -3  -6    2.94    2.75
   3   3  -6    7.03    3.47
   3   3   6    1.66    3.11
  -3  -3   6    4.19    2.40
  -6   3   6   11.04    3.71
   6  -3   6    8.13    3.43
  -3  -3  -6    8.81    3.03
   3   3   6    9.89    3.65
  -3  -3  -6    6.42    2.58
  -3  -3   6    2.32    2.18
  -3   6   6    5.88    3.63
  -6   3   6    1.94    1.83
  -6   3  -6    2.77    2.60
  -3   6   6    7.57    3.99
   3   3  -6    1.54    2.49
  -6   3   6    5.66    2.80
  -3  -3   6    2.70    2.24
  -6   3   6    3.43    2.62
   6  -3   6    4.76    2.73
   3  -6  -6    6.17    3.22
   6  -3   7    6.24    2.91
  -6   3  -7   13.50    4.06
  -6   3   7    3.52    1.85
  -3   6   7    2.61    2.98
   3   3  -7    9.16    3.38
  -3   6  -7    6.69    2.68
  -6   3  -7    3.27    2.50
  -3  -3  -7    3.09    2.54
  -3   6  -7    6.18    2.89
  -3   6  -7    2.63    1.65
  -6   3  -7    0.97    2.03
   3   3  -7    1.14    1.85
   3  -6  -7    6.37    3.15
   6  -3  -7    8.09    3.58
   3  -6   7    0.97    1.30
   3  -6  -7    8.51    3.74
  -3  -3   7    5.03    2.88
   3   3   7   10.92    3.81
  -6   3   7    5.99    2.64
   3   3   8    4.05    2.14
  -6   3   8    1.64    1.71
   3   3  -8    1.00    0.95
   6  -3  -8    3.47    2.41
   3   3  -8    2.84    2.17
   3  -6   8    4.08    2.15
  -6   3   8    1.35    1.26
  -6   3  -8    2.26    1.40
  -3   6   8    3.77    2.48
   6  -3   8    2.17    1.51
  -3  -3  -8    4.33    2.13
  -6   3   8    2.30    2.02
   3   3   8    0.82    1.33
  -3  -3   8    1.50    1.56
   3   3   8    2.11    1.47
  -3   6   8    4.52    1.99
  -6   3   8    1.62    1.85
   3  -6  -8    2.71    2.06
   6  -3   8    3.90    2.06
   6  -3   8    3.56    2.10
  -6   3   8    1.43    1.34
  -3   6   8    3.71    2.12
  -3   6  -8    4.10    2.16
  -6   3  -8    2.58    1.97
   6  -3  -8    5.11    2.63
   3  -6   8    2.24    1.71
   3  -6  -8    3.35    2.33
  -3  -3   8    1.06    2.79
  -3  -3  -8    0.90    1.46
   3  -6  -8    0.97    2.01
  -3  -3  -9    2.34    1.24
   3  -6   9    3.58    1.92
   6  -3   9    1.87    1.10
   3   3  -9    1.88    1.31
   6  -3  -9    0.71    0.94
   6  -3  -9    0.56    0.90
   3   3  -9    1.26    1.31
  -6   3   9    1.34    1.02
  -3   6   9    4.75    1.91
  -6   3   9    1.11    1.27
  -3  -3  -9    3.04    1.50
   6  -3   9    1.51    1.15
   3   3   9    1.61    1.22
   3   3   9    1.41    1.08
  -6   3   9    2.19    1.25
  -3   6   9    0.46    0.95
  -3  -3   9    2.50    1.55
   3  -6  -9    3.55    1.74
  -6   3  -9    1.15    1.20
   6  -3   9    4.63    1.67
   6  -3   9    1.04    0.97
   3  -6   9    0.52    0.98
  -3  -3   9    0.74    1.37
   3   3   9    3.90    1.64
   6  -3 -10    0.36    0.67
  -3  -3 -10    0.52    0.55
   3   3  10   -0.26    0.60
  -3   6  10    0.98    0.74
   3   3  10    0.73    0.60
   3  -6 -10   -0.69    0.71
  -6   3 -10    0.36    0.58
  -6   3 -10    0.33    0.54
  -3  -3 -10    0.25    0.53
   6  -3  10   -0.29    0.60
   3  -6 -10   -0.29    0.77
   3  -6  10    0.31    0.50
  -2  -4 -10    1.26    0.67
  -2   6  10    0.53    0.66
   2   4  10    1.09    0.81
   2  -6 -10    1.17    0.72
  -6   4 -10    1.30    0.73
   4  -6  10    0.28    0.65
   6  -4  10    0.83    0.68
   6  -2 -10    1.07    0.66
   4   2 -10    2.03    1.04
   4   2  -9   -0.54    0.87
   4  -6   9    1.15    1.19
   6  -4   9    0.47    0.97
   4   2  -9    0.63    1.32
   6  -2  -9   -0.61    0.80
  -6   2   9    0.40    0.83
  -2   6   9    0.53    0.86
  -2  -4  -9   -0.51    0.82
   2   4   9   -0.46    0.86
  -6   2   9    1.55    1.07
   2   4   9    1.48    1.03
  -2   6   9    1.51    1.04
  -4  -2   9    0.54    1.01
   2  -6  -9   -0.55    1.02
   6  -4   9    0.87    1.00
  -6   4  -9    1.53    1.42
   6  -4   9    0.98    0.79
   4  -6   9    0.52    1.18
  -4  -2   9    0.62    1.15
   2  -6  -9    0.73    0.96
  -2  -4  -9    1.68    1.28
   4  -6   9    0.82    1.08
  -2  -4  -9    1.31    1.08
   4  -6   8    8.77    2.50
   4  -6   8    3.14    2.02
  -4  -2   8    2.90    2.27
   2  -6  -8   13.49    4.09
  -2  -4  -8    9.57    3.26
   6  -4   8    4.75    2.17
  -2  -4  -8    8.09    2.57
   4   2  -8   12.16    3.63
   4  -6   8   11.48    3.28
   6  -2  -8    7.20    3.36
   4   2  -8    5.87    2.79
  -6   2   8    8.27    2.57
  -6   2   8   13.31    3.54
  -2   6   8    6.12    2.63
   6  -4   8   13.91    3.22
  -2  -4  -8   11.72    3.10
  -4  -2   8    7.45    2.56
   2   4   8   13.11    3.34
  -4  -2   8   21.62    4.32
   2   4   8   12.89    3.21
  -6   2   8   12.95    3.58
  -2   6   8    6.56    2.59
  -6   4  -8    9.85    3.17
  -6   2   8    9.67    2.71
  -2   6   8    5.05    2.42
  -4   6  -8    8.79    2.84
   2   4   8    6.45    2.66
  -6   2   8    7.56    2.88
   2  -6  -8    5.89    2.54
   6  -4   8   11.66    3.08
   6  -2  -7    2.40    2.50
   2  -6  -7    3.59    2.24
  -2  -4  -7    1.22    3.43
   4  -6   7    1.04    1.39
  -4  -2   7    2.40    2.24
   2  -6  -7   10.17    4.28
  -6   4  -7    5.09    2.66
  -6   4  -7    1.23    1.99
   4   2  -7    4.83    2.76
  -4   6  -7    4.72    2.33
  -6   2   7    7.86    2.82
  -6   4  -7   11.13    3.82
  -2   6   7    2.37    2.22
   6  -4   7    3.98    2.28
   2   4   7    3.31    2.06
  -4  -2   7    2.07    2.36
  -6   2   7    4.15    2.74
  -2   6   6    7.09    3.19
  -2   6   6   13.44    5.00
   2   4   6   11.16    3.96
   6  -2  -6    9.83    3.69
   6  -2  -6   10.88    4.85
   4  -6   6    3.42    2.48
  -4  -2   6    9.82    3.69
   2  -6  -6   21.48    6.19
   6  -4   6   12.53    3.89
   2   4   6   12.84    4.37
   4  -6   6   19.59    4.40
  -6   4  -6   14.23    5.55
   4   2  -6   11.48    4.01
  -4   6  -6   13.33    4.07
   6  -4   6   15.89    4.61
   2  -6  -6    4.15    3.24
   4  -6   6   17.07    5.63
   6  -4   6    9.59    3.68
   4   2  -6   25.92    7.14
   2   4   6   14.23    4.94
   6  -2  -6    4.11    2.94
   6  -2  -6   13.00    4.84
   4   2  -6   14.65    4.78
   2  -6  -6   11.57    4.38
   6  -4   6   11.55    3.95
  -4  -2   6   16.99    4.18
  -2  -4  -6   10.37    3.93
  -6   2   6   19.09    4.84
  -4  -2   6    7.25    3.45
  -2  -4  -6   10.73    3.35
  -6   2   6   12.63    4.14
   2   4   6   12.93    4.56
  -4   6  -6    8.35    3.08
  -6   4  -6    9.24    4.36
  -2   6   6    5.31    3.11
  -4  -2   6   12.80    3.62
  -4  -2   6   23.22    5.50
  -6   2   6   12.88    4.00
  -2   6   5    1.12    1.48
  -2   6   5   -1.94    2.55
  -6   4  -5   -1.48    1.95
   4  -6   5    1.30    1.72
   6  -2  -5   -1.04    0.96
   6  -2  -5    1.70    3.53
   4  -6   5   -1.02    1.89
  -4  -2   5    1.13    1.48
   2  -6  -5   14.06    5.17
   4  -6   5    4.30    2.45
   2   4   5    1.20    1.58
   6  -4   5    1.40    1.30
  -6   4  -5    1.61    2.60
  -2  -4  -5    1.34    2.16
   6  -2  -5    1.77    2.32
   4   2  -5    1.08    1.41
  -4   6  -5    3.76    2.33
   2  -6  -5   -1.38    1.81
   6  -4   5   -1.15    1.86
   6  -4   5   -1.31    1.72
   4  -6   5    1.43    1.89
   6  -4   5    1.28    1.68
   6  -4   5    1.56    2.05
   4  -6   5    2.02    2.66
   2  -6  -5    2.39    2.23
   4   2  -5   11.69    5.13
   6  -2  -5    1.12    1.47
   6  -2  -5    2.81    2.27
   2   4   5   -1.49    1.96
   4   2  -5    1.29    2.07
   2  -6  -5   -1.61    2.60
  -6   2   5   -1.20    2.22
  -2  -4  -5    3.52    2.18
  -4  -2   5    0.86    1.39
  -4  -2   5   -1.17    1.89
  -2  -4  -5    1.11    1.78
  -4   6  -5    3.29    2.04
  -2   6   5   -1.20    1.12
  -6   4  -5    1.29    1.20
   2   4   5    1.33    1.75
  -2   6   5    1.10    1.78
  -4  -2   5    1.15    1.51
  -4  -2   5    1.35    1.25
  -6   2   5   -1.21    2.26
  -2   6   4   12.87    3.85
   2   4   4   19.34    4.68
  -2   6   4   13.21    5.66
   4  -6   4   30.21    7.24
   6  -4   4   12.60    4.00
  -6   4  -4   35.40    6.99
   2  -6  -4   20.67    4.98
   6  -2  -4   15.76    3.94
  -4   6  -4   18.00    4.33
   6  -2  -4   24.13    6.67
   4  -6   4    6.66    2.80
  -4  -2   4   18.12    4.53
   2  -6  -4   31.78    7.66
   2   4   4   11.28    3.74
   6  -4   4   22.71    5.86
   2   4   4   17.56    3.94
   4  -6   4   16.19    4.70
   6  -4   4   21.74    6.23
  -2  -4  -4   22.93    6.46
   6  -2  -4   17.90    5.36
   4   2  -4   17.66    3.97
   2  -6  -4   13.72    3.74
   4  -6   4   22.69    5.29
   6  -4   4   10.16    3.40
  -2  -4  -4   22.61    4.88
   2  -6  -4    7.16    3.69
   6  -4   4   14.23    4.27
   4  -6   4    6.96    3.36
   6  -4   4   18.74    5.25
   4  -6   4   22.63    7.10
   6  -2  -4   20.14    5.95
   4   2  -4   19.39    6.30
   2   4   4   16.73    4.77
   6  -2  -4   15.85    4.00
   6  -2  -4   12.98    4.05
   4   2  -4   13.80    3.94
   2  -6  -4   14.82    5.63
  -6   2   4   19.80    4.97
  -2  -4  -4   14.50    4.72
  -4  -2   4   17.28    3.77
  -2  -4  -4   17.35    4.82
  -4  -2   4   25.57    6.16
  -6   4  -4   24.23    5.52
   2   4   4   22.00    5.28
  -6   4  -4   19.43    4.69
  -4  -2   4   17.83    5.38
  -4  -2   4   16.53    4.86
  -6   2   4   15.88    4.61
   2   4   3   38.70    6.69
   4  -6   3   47.05    9.45
   6  -4   3   57.12    7.95
  -4   6  -3   53.21    7.12
  -6   4  -3   49.69    8.00
   4  -6   3   66.91   11.18
   2  -6  -3   62.02    9.71
   6  -2  -3   37.16    7.51
   4  -6   3   33.73    5.93
   2  -6  -3   71.47   13.08
   4  -6   3   41.26    7.64
   2   4   3   41.73    6.44
   6  -4   3   49.19    8.75
   6  -4   3   55.34    9.74
  -2   6   3   46.53    6.36
  -2  -4  -3   54.14    9.98
   6  -2  -3   57.89    9.04
   4  -6   3   48.72    7.47
   6  -4   3   44.58    6.69
   2  -6  -3   52.67    9.29
   4  -6   3   58.45   10.74
   4  -6   3   39.69    8.02
   6  -4   3   41.20    7.00
   6  -2  -3   49.58    8.72
   4   2  -3   51.61    8.63
   6  -2  -3   46.50    6.65
   4   2  -3   44.17    6.59
   2  -6  -3   50.57    8.73
  -6   2   3   47.63    7.70
  -2  -4  -3   54.27    9.15
  -2  -4  -3   45.52    8.19
  -4  -2   3   69.23   11.39
  -4  -2   3   39.31    7.45
  -6   4  -3   51.12    8.25
  -2   6   3   31.34    5.83
  -4  -2   3   37.66    8.55
  -4  -2   3   54.56    7.96
  -6   2   3   46.04    9.48
  -2   6   2  333.34   28.35
   2  -6  -2  326.84   25.57
   2   4   2  296.22   25.74
   4  -6   2  304.29   29.42
   6  -4   2  290.70   26.09
  -2   6   2  324.60   25.87
   4  -6   2  282.75   24.86
   2   4   2  278.99   25.30
   6  -4   2  279.69   24.69
  -6   4  -2  334.78   27.13
  -4   6  -2  484.63   40.87
   2  -6  -2  395.25   32.98
   4  -6   2  447.08   36.97
   4  -6   2  304.70   25.05
   2  -6  -2  498.10   40.97
   6  -4   2  276.34   26.65
  -2   6   2  303.81   24.83
   6  -4   2  296.57   31.34
   2   4   2  288.44   25.85
   2   4   2  268.22   25.10
  -2  -4  -2  270.78   29.29
   6  -2  -2  283.76   26.69
   4   2  -2  337.52   27.25
  -2  -4  -2  326.52   26.06
   6  -4   2  339.04   26.06
   4   2  -2  302.80   26.16
   4  -6   2  315.24   26.13
   2  -6  -2  365.47   30.95
   6  -4   2  309.16   25.91
   2  -6  -2  310.71   27.80
   4  -6   2  281.65   26.96
   6  -2  -2  302.91   25.05
   4   2  -2  293.46   24.70
   6  -2  -2  327.80   26.33
   6  -2  -2  278.23   27.06
   4   2  -2  343.79   27.60
   2  -6  -2  310.05   26.35
  -2  -4  -2  214.27   26.05
  -6   2   2  268.62   25.55
  -6   2   2  307.90   26.72
  -4  -2   2  322.89   31.61
  -2  -4  -2  338.16   30.93
  -4  -2   2  252.28   27.98
  -4  -2   2  322.02   26.53
  -6   2   2  291.97   28.87
  -6   4  -2  339.50   27.88
   2   4   2  312.53   26.38
  -6   2   2  269.49   25.16
   2   4   1   53.99    6.86
  -2   6   1   62.20    8.17
  -2   6   1   56.30    7.05
   4  -6   1   50.85    8.35
   6  -4   1   53.67    7.23
   2  -6  -1   41.55    6.83
   6  -4   1   41.04    5.84
   4  -6   1   46.27    6.32
  -4   6  -1   50.29   10.68
   4   2  -1   52.45    6.35
   6  -4   1   49.38    6.31
   2  -6  -1  108.34   20.82
   6  -2  -1   55.12    6.81
  -6   4  -1   49.38    7.24
  -4   6  -1   79.69   16.44
   2  -6  -1   68.19   13.55
   4  -6   1   61.94   14.27
   2  -6  -1   45.01    6.87
   4  -6   1   51.95    6.64
   6  -4   1   44.74    6.60
   2   4   1   51.90    7.17
   4   2  -1   44.23    6.86
  -4  -2   1   55.36   11.29
   4   2  -1   59.09    7.47
  -6   4  -1   34.30    6.69
  -4  -2   1   57.68    7.15
   6  -4   1   59.52    7.26
   6  -4   1   54.35    6.67
   4  -6   1   61.31    7.67
  -2  -4  -1   50.66    6.84
   2  -6  -1   68.80   10.82
   4   2  -1   47.89    7.02
   6  -2  -1   64.12    7.64
   4  -6   1   54.08    7.92
   2  -6  -1   50.43    7.23
   4  -6   1   29.83    6.96
   2  -6  -1   54.76    9.02
   4   2  -1   56.66    7.67
   6  -2  -1   42.65    6.09
   6  -2  -1   48.92    6.91
   6  -4   1   46.74    6.99
   6  -2  -1   49.65    7.62
   2  -6  -1   49.46    6.45
  -6   2   1   57.75    7.54
  -2  -4  -1   72.33   12.48
  -4  -2   1   61.52   10.20
  -4  -2   1   52.68    6.83
  -6   2   1   57.85    9.45
   2   4   1   57.91    7.48
  -6   4  -1   38.36    7.09
  -4  -2   1   42.17    9.81
   2   4   1   51.30    7.16
  -6   2   1   57.52    8.94
  -4   6   0    5.19    4.19
   4   2   0    0.57    0.75
  -2   6   0    0.81    1.31
   6  -2   0    0.60    0.80
   6  -4   0    0.56    0.74
   2  -6   0   -4.73    6.22
   2  -6   0   -3.01    3.96
  -4   6   0    7.20    5.80
   4  -6   0    4.11    3.82
   2  -6   0   -0.61    0.80
   4  -6   0   -0.58    0.94
   4   2   0    0.90    1.45
  -4  -2   0    2.20    2.89
   6  -2   0    2.93    3.85
   4   2   0    0.80    1.50
  -2   6   0   -0.62    0.99
   4   2   0    0.65    1.05
  -6   4   0   -1.37    1.80
   6  -4   0   -0.64    0.84
  -2  -4   0    0.67    0.88
   4   2   0   -0.80    1.05
   4  -6   0   -2.57    3.39
   2  -6   0   -1.64    2.15
   6  -2   0   -0.73    0.68
  -4  -2   0    0.70    1.12
   4  -6   0    2.19    1.36
   2  -6   0   -0.81    0.76
  -2  -4   0   -0.54    1.00
   4  -6   0    0.98    0.91
   2  -6   0   -1.61    1.50
   6  -4   0    0.75    0.99
   2   4   0    1.20    1.12
   6  -2   0    0.70    0.92
   4   2   0   -0.74    0.97
   6  -2   0    0.88    0.82
  -6   2   0    2.62    2.11
   2   4   0   -0.77    1.01
  -2  -4   0   -2.16    2.01
  -6   2   0    2.69    1.40
  -4  -2   0    0.53    0.70
  -4  -2   0   -1.11    1.04
  -2  -4   0   -0.64    0.59
  -2  -4   0    1.44    1.34
   2  -6   0   -0.55    0.73
   4  -6   0    1.72    1.31
  -2   6   0    0.72    0.67
   2   4   0   -0.63    0.58
  -4   6   0    0.62    0.82
   4  -6   0    0.92    1.21
   2  -6   0   -0.86    1.13
   6  -4   0    0.74    1.19
   6  -2   0    0.67    1.09
   6  -4   0   -0.50    0.65
  -4  -2   0    2.58    2.40
  -6   4   0   -1.39    1.83
  -6   2   0    3.96    2.46
  -4  -2   0    0.97    1.27
   2  -6   1   12.49    2.83
   6  -4  -1    9.31    2.38
   4  -6  -1    9.02    2.84
   2  -6   1    4.96    2.70
  -4   6   1    8.69    2.58
   6  -2   1   14.53    3.15
   6  -4  -1   17.91    3.68
   2  -6   1   13.46    7.70
   6  -4  -1   11.57    2.73
   2  -6   1    8.85    4.65
  -6   2  -1    9.38    3.29
   6  -2   1   11.15    2.73
  -4   6   1   18.06    7.24
   4  -6  -1   18.49    8.46
   4  -6  -1    8.20    2.48
   2  -6   1   12.02    2.77
   6  -4  -1  105.02   14.83
   4   2   1    9.80    3.18
   6  -2   1   15.27    6.13
  -4  -2  -1    8.86    4.42
   4   2   1    6.12    2.54
  -4  -2  -1   11.82    4.76
   4   2   1   11.30    2.62
  -2   6  -1    8.52    2.88
  -6   4   1    5.78    3.65
   2   4  -1    8.67    2.74
   4  -6  -1   73.19   12.69
   2  -6   1   21.83    7.18
   6  -2   1    9.31    2.75
   4   2   1    8.93    2.96
  -4  -2  -1    9.66    2.77
   2  -6   1   10.78    3.35
   4  -6  -1    6.26    2.72
   2  -6   1   15.80    6.34
   6  -2   1   12.33    3.07
   4   2   1   11.20    2.89
   6  -4  -1   10.75    2.88
   6  -2   1    9.80    2.96
   6  -4  -1    7.68    2.67
  -4  -2  -1   14.58    4.50
  -2  -4   1    4.69    2.99
  -2  -4   1    9.99    2.75
  -2  -4   1    7.40    3.44
  -4  -2  -1   10.63    3.27
  -6   2  -1   13.05    4.09
   4   2   1    7.62    2.89
  -6   4   1   17.46    6.03
  -4  -2  -1    5.29    2.33
  -4   6   2    1.04    1.37
   4   2   2    5.84    2.01
   6  -2   2    2.05    1.56
   2  -6   2   -1.31    1.72
  -4  -2  -2    3.41    2.12
   6  -4  -2    2.45    1.86
   2  -6   2    3.00    1.48
   6  -2   2    1.33    1.08
   2  -6   2    7.27    3.58
   4  -6  -2    7.75    4.81
   6  -4  -2    2.45    1.86
   2  -6   2    0.63    1.18
   4  -6  -2   -1.88    2.48
   6  -4  -2   -2.99    2.78
   4   2   2    2.74    1.70
   4   2   2    6.02    2.47
   6  -2   2   14.82    5.45
  -2   6  -2    5.37    2.65
  -4  -2  -2    1.77    1.65
   2   4  -2    2.57    1.60
  -6   4   2   11.38    5.60
   6  -2   2    2.93    1.53
   4  -6  -2    3.73    3.47
   4   2   2    5.37    2.64
   4  -6  -2    3.51    1.64
   2  -6   2    1.81    2.07
   6  -2   2    0.62    1.15
   2  -6   2    8.09    6.15
   4   2   2    3.09    1.42
   6  -4  -2    0.83    0.78
   6  -2   2    2.14    1.34
   6  -4  -2    4.23    1.86
  -4  -2  -2    7.15    3.76
  -2  -4   2    7.02    2.45
  -2  -4   2   -1.80    2.90
  -4  -2  -2    2.35    1.79
  -4  -2  -2    1.35    2.18
   2   4  -2    2.77    1.72
  -6   2  -2    3.99    2.77
   4   2   2   -1.13    1.06
  -4  -2  -2    0.66    1.08
  -4   6   3   43.22    7.81
   4   2   3   36.20    5.83
  -4  -2  -3   31.42    6.72
   6  -2   3   34.90    5.81
   2  -6   3   50.32    9.93
   4  -6  -3   52.66   10.36
   6  -4  -3   30.76    5.06
   2  -6   3   31.09    6.53
   2  -6   3   42.24    5.94
   6  -4  -3   33.51    6.92
  -2  -4   3   44.89    7.08
   4  -6  -3   51.16   11.39
   6  -4  -3   41.83   11.40
   4   2   3   37.77    6.43
   6  -2   3   34.16    8.19
  -6   2  -3   40.06    7.74
   2   4  -3   30.72    6.79
  -2   6  -3   36.65    7.62
  -4  -2  -3   48.21    8.93
  -6   4   3   56.99   11.05
   6  -2   3   38.40    6.03
   4  -6  -3   35.52    5.63
   4   2   3   49.16    8.49
   4  -6  -3   31.25    7.82
   6  -2   3   28.07    5.19
   2  -6   3   20.06    5.58
   2  -6   3   77.15   14.50
   2  -6   3   50.21   10.78
   4   2   3   40.73    8.09
   6  -4  -3   32.10    5.79
   6  -4  -3   33.42    6.25
  -4  -2  -3   43.62    8.05
  -2  -4   3   38.96    7.04
  -2  -4   3   31.36    8.01
  -4  -2  -3   22.51    5.91
   2   4  -3   45.55    7.47
  -4   6   3   55.73    8.35
  -6   2  -3   30.24    6.99
  -6   2  -3   41.05    7.57
  -2  -4   3   38.09    8.40
  -6   4   3   38.51    9.67
  -4  -2  -4  154.73   18.82
   4   2   4  132.99   15.38
   2  -6   4  221.64   23.58
  -6   2  -4  238.38   21.50
   6  -4  -4  134.45   14.61
   6  -2   4  131.55   15.07
   2  -6   4  138.14   15.68
   4  -6  -4  166.06   18.85
   2  -6   4  146.56   15.17
  -2  -4   4  179.45   17.34
   4  -6  -4  207.03   23.92
   6  -4  -4  160.84   22.48
   6  -4  -4  156.87   18.02
   4   2   4  120.69   16.68
   6  -2   4  174.30   19.42
   4   2   4  162.68   16.63
  -2   6  -4  171.88   19.00
   2   4  -4  151.24   18.75
  -4  -2  -4  215.82   19.71
  -4   6   4  167.10   19.12
  -6   4   4  198.15   21.23
  -2   6  -4  156.56   16.59
  -6   2  -4  121.45   16.87
   4  -6  -4  157.90   16.06
   6  -2   4  131.36   15.26
   2  -6   4  111.86   16.72
   6  -2   4  134.39   15.87
   2  -6   4  184.70   19.01
   6  -4  -4  147.58   15.64
   2   4  -4  187.07   16.77
   6  -4  -4  163.54   17.65
   4   2   4  160.78   19.70
  -4  -2  -4  165.96   17.05
  -2  -4   4  145.71   17.56
  -2  -4   4  190.96   19.41
  -4  -2  -4  117.55   15.13
  -6   2  -4  111.94   14.76
  -4   6   4  151.73   18.16
   2   4  -4  145.71   17.74
  -2  -4   4  178.05   18.82
  -6   4   4  200.46   21.35
  -6   2  -4  153.26   17.21
   4   2   5    6.94    3.30
  -6   2  -5   18.03    6.09
   2  -6   5   16.47    5.35
  -4   6   5   10.17    4.51
   6  -4  -5   11.04    3.56
   4  -6  -5   16.72    5.65
   6  -4  -5    8.99    4.46
   2  -6   5    8.06    3.18
   4  -6  -5   13.76    6.10
  -2  -4   5    4.85    3.80
   4   2   5    7.43    3.72
   6  -2   5    7.45    3.73
   4   2   5   16.27    4.64
  -6   2  -5   11.25    4.19
   2   4  -5    6.75    4.21
  -2   6  -5    9.88    3.99
  -4  -2  -5    8.41    3.77
  -2   6  -5    8.90    3.51
  -6   4   5   14.14    4.61
  -4   6   5   15.91    5.58
   6  -2   5    5.63    3.21
   4  -6  -5   14.41    4.61
   2  -6   5   21.28    5.94
   6  -2   5    3.75    2.69
   4   2   5    3.69    3.50
   2  -6   5    7.90    3.22
   6  -4  -5    9.71    3.63
   6  -4  -5   13.94    4.83
   2   4  -5   17.33    4.93
  -4  -2  -5    8.08    3.19
   6  -2   5   12.98    4.41
  -4  -2  -5   14.34    3.83
  -2  -4   5   13.62    4.44
  -6   2  -5   10.48    3.91
  -6   4   5    9.52    3.47
  -4   6   5    6.90    3.99
   2   4  -5   14.73    5.09
  -2   6  -5   11.19    4.06
  -6   2  -5    7.25    3.25
  -6   4   5   12.82    4.64
  -6   2  -6   13.27    5.37
   4   2   6   11.08    3.90
   2  -6   6   15.53    4.54
  -4   6   6   12.91    4.83
   6  -4  -6   12.64    4.34
   4  -6  -6    9.40    4.22
   6  -4  -6    9.50    4.09
   2  -6   6    8.32    3.19
   4  -6  -6   24.62    6.54
  -2  -4   6    6.47    3.31
   6  -2   6   15.72    4.81
   4   2   6   14.97    4.25
  -6   2  -6   13.69    4.27
   2   4  -6   20.48    5.68
  -2   6  -6   16.28    4.89
  -2   6  -6   21.62    4.72
  -4  -2  -6   20.86    4.98
  -4   6   6   12.54    4.39
   2  -6   6    5.37    3.43
   6  -2   6   17.10    5.13
   2   4  -6   18.87    5.25
   2  -6   6   11.73    3.95
   6  -4  -6    9.17    4.12
   6  -4  -6   15.43    5.26
  -6   2  -6   16.14    4.57
  -4  -2  -6   11.11    3.46
  -6   4   6   19.41    4.31
   6  -2   6   23.94    5.24
  -2  -4   6    7.93    3.29
  -4  -2  -6   21.01    4.31
  -6   2  -6   10.34    3.81
  -6   4   6    9.64    3.36
  -4   6   6   13.40    5.25
   2   4  -6   12.29    4.61
  -2   6  -6   19.06    4.75
   4   2   6   20.03    5.16
  -6   4   6   15.05    4.40
   6  -2   6   10.38    3.82
   4  -6  -6    7.75    4.18
   6  -2   7   -1.03    1.36
  -6   2  -7    0.94    1.52
  -6   4   7   -0.84    0.79
  -4   6   7   -1.33    2.48
   2   4  -7    1.19    1.57
  -2   6  -7   -0.99    1.30
  -2   6  -7    1.08    1.74
  -4  -2  -7   -0.97    0.91
  -6   2  -7   -0.98    1.29
  -2   6  -7    3.61    2.97
   6  -4  -7   -1.09    2.03
   2  -6   7   -0.90    1.19
   4  -6  -7   -1.33    1.24
   4  -6  -7   -1.36    1.78
  -2  -4   7   -1.24    2.31
   4   2   7    2.03    1.64
  -6   4   7   -0.91    1.20
  -6   4   7   -0.97    1.28
  -6   4   8    2.37    1.81
   4   2   8    3.09    1.77
   2  -6   8    5.44    2.30
   6  -4  -8    3.38    2.35
   2   4  -8    0.87    1.42
  -6   4   8    3.25    1.61
  -6   2  -8    3.14    1.66
  -4   6   8    7.34    2.96
   6  -2   8    4.28    2.11
  -6   4   8    2.96    2.08
  -4  -2  -8    6.77    2.28
   4   2   8    2.40    1.83
  -2  -4   8    2.64    1.74
   6  -2   8    3.79    2.01
   4  -6  -8    6.29    2.65
   6  -2   8    5.68    2.10
  -4  -2  -8    4.16    1.94
   6  -4  -8    1.63    2.02
   2  -6   8    0.69    1.29
   4  -6  -8    4.22    2.95
  -2  -4   8    1.03    1.93
   2  -6   8    2.31    1.61
   4  -6  -8    0.97    1.58
  -6   4   8    5.53    2.23
  -4   6   8    2.79    1.94
   2   4  -8    0.81    1.33
  -2   6  -8    2.50    1.75
  -6   2  -8    6.09    2.25
  -6   4   9    0.45    0.73
  -4   6   9    2.37    1.46
  -4   6   9    1.70    1.12
   6  -2   9    1.99    1.14
  -4  -2  -9    0.48    0.89
   4   2   9    2.14    1.32
  -6   4   9    3.73    1.57
  -6   2  -9    1.37    0.85
  -6   4   9    1.08    1.01
  -2  -4   9    1.19    0.91
   6  -2   9    0.46    0.86
  -6   2  -9    0.56    1.04
   6  -4  -9    1.66    1.36
   6  -2   9    3.82    1.47
   2  -6   9    0.48    1.09
  -2  -4   9    1.46    2.04
   2  -6   9   -0.51    0.82
   2   4  -9    2.56    1.46
   6  -4  -9    2.74    1.69
   2   4  -9    1.15    1.31
   4  -6  -9    1.14    1.31
  -4   6  10    1.66    0.98
   4   2  10    0.85    0.65
  -4  -2 -10    1.26    0.71
  -2  -4  10    0.25    0.47
  -6   2 -10    0.72    0.75
   6  -2  10    0.24    0.44
   4  -6 -10    0.87    0.76
   2  -6  10    0.27    0.57
  -2   6 -10    0.33    0.75
   2   4 -10    0.61    0.57
   6  -4 -10    0.36    0.82
   2   4 -10    0.30    0.63
   1   5  10    0.48    0.55
  -6   5 -10    1.96    0.90
   6  -5  10    0.20    0.46
   5  -6  10    1.23    0.65
   6  -1  -9    2.99    1.16
   5  -6   9    1.99    1.47
   6  -5   9    1.84    1.29
   5   1  -9    2.86    1.41
  -1  -5  -9    5.15    1.75
  -1   6   9    3.21    1.40
   1   5   9    2.03    0.86
  -6   1   9    2.32    1.02
  -5  -1   9    2.54    1.43
   1   5   9    2.81    1.38
  -1   6   9    0.47    1.24
  -1  -5  -9    5.09    1.52
   6  -5   9    1.50    1.22
  -6   5  -9    0.70    0.81
   6  -5   9    4.96    1.59
   5  -6   9    0.43    0.80
   1  -6  -9    5.74    2.14
  -1  -5  -9    2.82    1.67
   5  -6   9    1.09    1.02
   1  -6  -9    3.42    1.38
   6  -1  -9    0.32    0.84
   1  -6  -8    0.71    0.94
  -1  -5  -8    1.85    1.28
   5   1  -8    3.06    1.75
   6  -1  -8    3.80    2.34
   6  -1  -8    1.47    1.37
   5  -6   8    1.54    1.60
   5   1  -8    0.94    1.24
  -6   1   8    0.53    1.00
   1  -6  -8    2.89    1.78
  -1  -5  -8    3.49    1.84
  -1   6   8    1.45    1.51
  -5  -1   8    1.87    1.43
   1   5   8   -0.62    0.82
  -5  -1   8    1.57    1.64
  -6   1   8    0.75    1.21
   1   5   8    3.78    1.86
  -1   6   8    4.69    2.30
   6  -5   8    1.24    1.52
   1   5   8    0.73    1.18
  -5  -1   8   -0.80    1.06
  -6   1   8    4.05    2.13
   5  -6   8    0.73    1.18
   1  -6  -8    4.18    2.92
   5  -6   8    2.75    1.45
  -1  -5  -8    2.80    2.13
   6  -5   8    3.17    1.77
  -6   1   7    8.98    3.49
  -1   6   7    1.88    1.99
   1   5   7    4.20    2.61
  -5  -1   7    4.28    2.14
  -5  -1   7    6.22    3.36
  -6   1   7    4.18    2.41
   6  -5   7    3.83    2.69
   1  -6  -7    6.99    2.81
   5   1  -7    7.43    3.28
   6  -1  -7    9.51    3.28
   6  -1  -7   12.48    4.29
   5   1  -7    5.33    2.80
   1  -6  -7    8.45    3.17
  -1  -5  -7    7.14    2.78
  -5  -1   7    7.05    2.55
  -6   1   7    4.00    2.66
  -6   1   7    7.33    2.95
  -1   6   7    3.42    2.63
   1   5   7    2.18    2.06
  -6   5  -7   10.53    3.63
   5   1  -7    5.43    2.85
  -5   6  -7    5.93    2.40
  -6   5  -7   11.56    4.04
  -1   6   7    4.07    2.35
   5  -6   7    8.47    2.80
   6  -5   7    4.15    2.22
  -1   6   6    5.29    3.29
   1   5   6    1.46    2.72
   6  -1  -6    5.43    2.49
   5  -6   6    1.13    1.50
   1  -6  -6   16.80    5.64
   6  -5   6    1.04    2.38
   1   5   6   -1.19    1.13
   5  -6   6    5.62    2.77
  -5   6  -6    4.60    2.40
  -6   5  -6    4.63    3.22
  -5   6  -6    5.00    2.86
   6  -1  -6    6.41    3.34
   5   1  -6    1.83    2.42
   6  -5   6    6.79    3.58
   5  -6   6    2.96    3.09
   6  -5   6    5.63    2.97
   5  -6   6   10.73    4.71
   6  -5   6    9.14    4.01
   5   1  -6    1.75    1.64
   1   5   6    5.90    3.37
   6  -1  -6    3.37    2.11
   6  -1  -6    1.58    2.10
   5   1  -6    4.51    2.81
   1  -6  -6    3.61    2.52
  -1  -5  -6    5.43    2.86
  -5  -1   6    4.08    2.02
  -1  -5  -6   10.88    3.45
  -6   1   6    3.86    2.68
  -5  -1   6    4.48    2.34
  -5   6  -6    2.32    1.88
  -6   5  -6    3.01    3.14
  -1   6   6    5.94    2.93
  -5  -1   6    8.85    3.57
  -5  -1   6    4.89    2.80
  -6   1   6    6.03    3.18
  -6   1   6    7.60    3.34
  -1   6   5    9.71    3.32
  -1   6   5   13.56    5.44
   6  -1  -5   18.57    4.21
   1  -6  -5   19.90    6.10
   5  -6   5   20.04    4.90
   6  -5   5   21.45    5.67
  -1   6   5    9.37    3.27
   1   5   5   11.34    4.00
  -5   6  -5    7.73    3.65
  -6   5  -5   16.05    5.42
   6  -1  -5   20.33    6.23
   5   1  -5   11.57    5.11
   1  -6  -5    7.77    3.67
   6  -5   5   17.25    5.13
  -1  -5  -5    6.54    2.93
   6  -5   5   12.05    4.09
   5  -6   5   11.93    4.14
   6  -5   5    9.05    4.50
   5  -6   5   11.08    5.19
   6  -5   5   11.61    4.31
   6  -1  -5    9.73    3.32
   6  -1  -5   12.44    5.00
   1   5   5    9.86    3.98
   5   1  -5   11.58    5.42
   6  -1  -5   11.13    4.14
   5   1  -5    9.34    3.98
  -1   6   5   14.02    4.48
   1  -6  -5   12.29    4.56
  -6   1   5    6.16    3.30
  -1  -5  -5    6.54    3.28
  -1  -5  -5    5.59    3.01
  -5  -1   5   15.46    4.93
  -5  -1   5   13.45    4.55
  -6   1   5   12.75    4.79
  -1   6   5    6.60    3.30
  -6   5  -5   13.23    4.38
   1   5   5   11.20    3.89
  -1   6   5   13.56    3.98
  -5  -1   5    9.14    3.49
  -6   1   5   13.68    4.22
  -5  -1   5   13.02    4.24
   1   5   4   11.70    3.82
  -1   6   4    6.01    2.59
   5  -6   4   12.55    4.65
   1  -6  -4   12.96    4.00
   5   1  -4   12.27    3.19
  -1  -5  -4    5.88    4.51
  -6   5  -4    7.62    3.18
  -5   6  -4   12.96    3.94
   5  -6   4    3.97    2.05
   1  -6  -4    5.62    3.94
   1   5   4    6.91    2.82
  -1   6   4    3.47    1.90
   6  -5   4    6.89    3.45
   5  -6   4   11.10    3.85
   6  -1  -4   11.17    4.73
   5   1  -4    9.54    3.96
  -1  -5  -4   15.96    4.66
   1  -6  -4   12.67    4.38
   5  -6   4   11.92    3.82
   6  -5   4    7.99    3.14
   5   1  -4   12.29    4.17
   6  -5   4    4.16    2.94
   5  -6   4   11.83    4.75
   6  -5   4   10.15    4.49
   6  -1  -4   10.01    4.43
   5   1  -4   13.12    4.86
   6  -1  -4    6.35    2.41
   6  -1  -4   15.37    4.25
   5   1  -4   14.74    3.96
   1  -6  -4    5.09    3.21
  -6   1   4   11.78    4.00
  -1  -5  -4   10.45    4.21
  -5  -1   4    4.84    3.41
  -5  -1   4   10.67    4.29
   1  -6  -4   19.29    5.38
  -1  -5  -4    7.31    3.26
  -6   1   4    9.73    4.13
  -6   5  -4   13.80    4.19
   1   5   4    7.61    3.25
  -1   6   4   17.48    4.28
  -5  -1   4    8.50    3.62
  -6   1   4   14.77    4.52
  -5  -1   4    7.68    4.09
  -1   6   3   24.44    5.99
   1   5   3   27.32    5.44
   5  -6   3   37.38    8.26
   6  -5   3   17.71    5.35
  -6   5  -3   30.61    5.95
   5  -6   3   31.62    8.08
   5   1  -3   19.67    4.02
   1  -6  -3   42.22   10.03
  -6   5  -3   27.20    5.66
  -5   6  -3   24.47    5.11
  -1  -5  -3   17.85    7.35
   1  -6  -3   21.93    5.91
   5  -6   3   17.75    3.86
   5  -6   3   22.18    5.43
   1   5   3   27.25    4.61
   5   1  -3   19.92    5.91
   1   5   3   21.95    4.59
   6  -5   3   16.01    5.23
   6  -1  -3   14.78    4.70
   5   1  -3   17.05    5.05
  -1  -5  -3   18.44    5.34
   6  -5   3   27.01    5.04
   5  -6   3   20.30    4.72
   1  -6  -3   18.08    5.81
   5   1  -3   31.57    5.99
   5  -6   3   16.61    6.30
   6  -5   3   17.62    4.78
   6  -5   3   14.71    5.17
   1  -6  -3   19.42    4.85
  -1  -5  -3   18.23    4.80
   6  -1  -3   22.04    4.17
   6  -1  -3   19.75    5.42
   5   1  -3   20.35    5.25
   5   1  -3   29.17    5.14
   1  -6  -3   28.73    6.55
  -6   1   3   18.08    4.55
  -1  -5  -3   15.33    5.25
  -5  -1   3   15.19    6.31
  -5  -1   3   21.33    5.97
   1  -6  -3   21.29    6.10
  -6   1   3   22.23    5.49
  -1  -5  -3   28.77    6.46
  -6   5  -3   30.03    5.85
   1   5   3   32.30    5.66
  -6   1   3   22.44    6.41
  -1   6   3   28.30    5.15
  -5  -1   3   15.76    4.38
  -6   1   3   29.76    5.55
  -5  -1   3   32.16    7.59
   1  -6  -2   56.36    6.82
  -1   6   2   49.85    7.98
   1   5   2   48.14    7.16
   5  -6   2   36.03    8.27
   1   5   2   44.34    6.86
   6  -5   2   43.32    7.66
  -1   6   2   47.49    6.94
   5  -6   2   44.65    6.48
   5   1  -2   48.54    6.68
   6  -1  -2   36.94    6.03
   5  -6   2   75.35   13.78
   1  -6  -2   89.18   16.69
   1  -6  -2   70.36   12.09
  -6   5  -2   65.44    8.44
  -5   6  -2   55.35    7.68
  -1  -5  -2   49.19   13.33
   6  -5   2   41.43   11.53
   5  -6   2   30.80    5.62
   5  -6   2   52.76    7.87
   5   1  -2   47.69    8.32
   6  -5   2   40.69    7.00
   1   5   2   49.13    6.62
  -5  -1   2   53.95   10.01
   6  -1  -2   53.98    7.88
   5   1  -2   50.19    7.78
  -1  -5  -2   45.32    6.71
  -5  -1   2   35.78    6.00
   5  -6   2   52.51    7.42
   5   1  -2   43.98    7.21
   6  -1  -2   59.83    8.09
   1  -6  -2   53.53    9.80
   6  -5   2   65.83    7.87
  -1  -5  -2   39.45    7.33
   1  -6  -2   56.33    7.09
   6  -5   2   41.68    7.33
   5  -6   2   42.81    9.96
   5  -6   2   57.35    8.91
   1  -6  -2   60.94    8.96
   6  -1  -2   40.38    5.96
   6  -1  -2   54.43    7.44
   6  -1  -2   31.89    7.01
   5   1  -2   63.20    8.51
   1  -6  -2   46.69    7.34
  -1  -5  -2   39.28    6.98
  -6   1   2   48.22    7.90
  -5  -1   2   54.42   10.75
  -1  -5  -2   60.73   11.24
   1  -6  -2   57.28   11.65
   1   5   2   51.91    7.37
  -1   6   2   55.03    7.00
  -6   1   2   39.13    9.52
  -5  -1   2   55.91   10.33
   5   1  -1  101.82   10.66
   6  -1  -1   85.34   10.14
   1  -6  -1  172.32   29.23
   5  -6   1  160.20   24.35
  -6   5  -1  106.88   11.71
   6  -5   1   85.08   19.04
   6  -5   1   98.09   10.80
   5   1  -1   80.77   11.44
   5  -6   1   98.26   11.04
   6  -1  -1  106.02   15.73
  -5  -1   1  101.96   16.55
   6  -1  -1   79.12   10.65
   5   1  -1   92.40   11.21
  -6   5  -1   92.02   12.72
  -5  -1   1  114.77   11.18
   5  -6   1  123.71   11.95
   6  -5   1  119.78   11.62
  -1  -5  -1   91.87   10.51
   5   1  -1  106.02   11.68
   1  -6  -1  114.52   15.10
   6  -1  -1  109.37   11.95
   5  -6   1   98.31   12.35
   6  -5   1   99.88   11.70
   1  -6  -1  114.02   11.54
  -1  -5  -1   87.97    9.90
   5  -6   1   86.06   13.72
   1  -6  -1   87.32   12.72
   6  -1  -1   95.34   10.75
   5   1  -1   97.98   10.30
   6  -1  -1   85.31   11.17
   5   1  -1  102.22   11.62
  -1   6   1  120.50   11.28
  -6   1   1  106.07   16.05
   1   5   1   88.37   10.76
   1  -6  -1  119.34   16.76
  -6   1   1   92.73   11.36
  -1  -5  -1  118.33   18.05
  -5  -1   1  104.28   14.48
  -5  -1   1  112.35   10.91
  -1   6   1  118.33   12.21
   1   5   1  106.21   11.09
   1  -6  -1  106.42   11.25
  -1   6   1  114.56   11.46
   6  -5   1   82.48   11.10
   5  -6   1   71.21   11.81
   6  -5   1   84.28    9.86
   5  -6   1  103.08   10.60
  -5   6  -1   78.56   11.24
  -6   5  -1   81.99   12.28
   1  -6   0   19.47    3.82
   6  -1   0    9.73    4.11
  -5  -1   0   13.38    5.57
   5   1   0   12.90    3.82
  -1   6   0   16.23    3.42
   5   1   0   16.11    3.70
  -6   5   0   11.67    5.21
   1   5   0   20.12    4.28
  -1  -5   0    7.31    2.58
   6  -1   0    9.38    3.22
  -5  -1   0   12.11    3.29
   5   1   0   12.37    3.53
   5  -6   0   21.76    4.20
   1  -6   0   13.83    3.52
  -1  -5   0   20.50    3.75
   5  -6   0   10.93    3.71
   1  -6   0   16.00    5.25
   6  -1   0    9.84    3.26
   5   1   0   18.53    4.11
   6  -1   0   13.20    3.18
   5   1   0   19.89    3.38
   6  -5   0   18.22    4.07
   1   5   0   13.04    3.44
  -6   1   0   21.29    6.81
  -5  -1   0   16.80    4.70
  -6   1   0   12.29    3.26
   1  -6   0    6.51    3.35
  -1  -5   0   15.24    6.15
   6  -5   0   11.45    2.86
   5  -6   0   14.03    3.18
  -5   6   0   11.77    3.72
   1   5   0   20.28    4.13
  -1   6   0   22.41    4.30
   1  -6   0   17.44    4.01
   6  -5   0   15.35    3.76
  -1  -5   0   25.14    4.55
   5   1   0   13.13    3.23
   6  -5   0   14.63    3.01
   6  -1   0   12.79    3.16
   1  -6   0   18.32   11.40
   5  -6   0   27.41   12.06
   6  -5   0   -4.45    7.24
   5   1   1    2.22    1.69
   6  -1   1    2.08    1.58
   6  -5  -1   -0.55    0.89
   5  -6  -1   -4.06    3.78
   1  -6   1    4.42    5.81
   6  -5  -1   -4.07    5.36
   6  -5  -1    3.30    4.34
   1  -6   1    0.65    1.05
  -1  -5   1    1.24    1.00
   5   1   1    1.02    1.34
   6  -1   1   -1.49    1.96
   5   1   1    1.14    1.06
  -5  -1  -1   -1.75    3.26
  -1   6  -1   -0.84    0.78
  -6   5   1   10.82    5.63
   1   5  -1   -0.84    1.11
  -5  -1  -1   -0.81    1.51
   6  -1   1    0.84    1.57
   5   1   1    0.94    1.23
   1  -6   1    1.69    1.36
  -1  -5   1   -0.73    1.35
   5  -6  -1   -0.93    0.86
   1  -6   1   -2.29    2.13
   6  -1   1    3.33    1.64
   6  -5  -1   -0.85    1.11
   5   1   1   -0.79    1.27
   6  -1   1    1.79    1.86
   1   5  -1    3.27    1.86
  -6   1  -1    1.80    1.67
  -6   1  -1    1.95    2.03
  -1  -5   1    3.96    2.46
  -5  -1  -1    0.93    1.23
  -1  -5   1   -0.81    0.75
  -5   6   1   -1.17    1.54
   6  -5  -1   -0.60    1.11
  -6   5   1   -2.92    3.85
   6  -5  -1    0.82    0.77
   1  -6   1   -1.02    1.64
   6  -1   1    1.97    1.37
   5   1   1    1.51    1.05
  -1  -5   1   -0.99    1.31
  -6   1  -1    0.87    1.62
  -5   6   2   20.20    5.39
   6  -1   2   15.87    3.31
   6  -5  -2    7.72    2.90
   1  -6   2   13.48    4.43
  -5  -1  -2   27.65    5.88
  -6   5   2   10.56    6.08
  -1  -5   2   13.81    4.54
   6  -1   2   17.05    3.69
   5  -6  -2   25.23    8.69
   1  -6   2   21.61    8.00
  -1  -5   2    3.05    4.11
   5  -6  -2   19.56    8.66
  -1  -5   2   12.37    2.95
   1  -6   2    8.07    2.65
   6  -5  -2    8.24    3.19
   6  -5  -2    3.81    7.15
   5   1   2   14.20    4.03
   6  -1   2    8.93    4.01
  -5  -1  -2    8.13    3.45
  -1   6  -2   18.62    4.24
   1   5  -2   15.78    4.24
  -1   6  -2   17.65    4.41
  -6   5   2    8.41    5.29
   6  -1   2   11.23    3.23
   5   1   2   15.75    4.35
   1  -6   2   18.86    7.78
   1  -6   2   18.67    4.34
   6  -5  -2   15.92    3.87
   6  -5  -2   16.43    3.65
   5  -6  -2   20.36    3.91
   6  -1   2    6.83    2.45
   5   1   2    5.05    3.25
   5   1   2   18.97    3.90
  -5  -1  -2   17.70    5.86
  -6   1  -2   14.48    3.54
  -1  -5   2    8.52    3.17
  -5  -1  -2    9.42    3.05
   1   5  -2   21.09    4.71
  -6   1  -2   19.94    6.05
  -1   6  -2   14.06    3.90
  -5  -1  -2   14.42    5.10
  -6   1  -2   10.50    4.28
  -5   6   3   -1.58    2.54
  -1  -5   3   -1.82    2.40
   6  -1   3    0.72    1.33
  -5  -1  -3    1.37    1.28
   1  -6   3    1.90    2.50
  -6   5   3   -2.16    2.01
   5  -6  -3   -2.01    2.64
   1  -6   3   -1.92    1.79
   1  -6   3    1.24    2.00
  -1  -5   3   -2.14    2.82
   5  -6  -3    2.33    2.17
  -1  -5   3    1.28    1.20
   1  -6   3   -0.74    0.69
   6  -5  -3   -1.13    2.11
  -1  -5   3    0.99    1.60
   5  -6  -3    1.93    1.80
   6  -5  -3   -3.22    4.23
  -6   1  -3   -1.12    1.47
  -5  -1  -3    1.13    1.83
   6  -1   3   -1.54    1.43
   5   1   3    1.20    1.58
  -6   1  -3   -1.38    1.82
  -1   6  -3   -1.31    2.11
   1   5  -3   -1.30    1.21
  -1   6  -3   -1.36    1.27
  -6   5   3   -2.31    3.04
   5   1   3   -1.23    2.28
   6  -1   3    0.94    1.74
   5  -6  -3   -0.75    0.99
   1  -6   3   -2.76    3.63
   1  -6   3   -1.15    1.85
   6  -5  -3   -1.00    1.31
   5  -6  -3   -0.77    1.24
   5   1   3    1.84    2.96
   6  -5  -3    0.83    1.09
  -5  -1  -3    1.33    2.15
  -1  -5   3   -1.19    1.56
  -5   6   3   -1.45    1.91
   1   5  -3   -1.18    1.55
  -1   6  -3    1.22    1.60
  -6   1  -3   -1.42    1.87
  -6   5   3   -2.33    3.75
  -5  -1  -3   -1.49    1.96
  -5  -1  -4   23.67    6.29
   6  -1   4   24.20    4.97
  -6   1  -4   39.22    8.08
   1  -6   4   33.07    9.10
  -6   5   4   37.20    8.42
  -1  -5   4   39.69    8.96
  -5   6   4   39.10    8.76
  -1  -5   4   16.81    6.85
   1  -6   4   23.28    5.27
   6  -5  -4   23.97    4.57
   5  -6  -4   25.26    6.63
   5  -6  -4   26.86    7.88
  -1  -5   4   16.55    3.80
   1  -6   4   21.31    4.60
   6  -5  -4   23.14    6.68
   5  -6  -4   31.38    8.52
  -1  -5   4   32.69    6.52
   1  -6   4   28.28    5.59
   6  -5  -4   22.59    7.93
   5   1   4   23.29    6.20
   6  -1   4   35.77    7.57
  -6   1  -4   18.64    4.93
   5   1   4   37.65    7.15
  -6   1  -4   36.21    7.22
  -1   6  -4   36.81    7.93
   1   5  -4   20.56    6.47
  -5  -1  -4   36.64    7.35
  -1   6  -4   26.01    7.06
  -6   5   4   32.89    7.98
  -5   6   4   15.33    5.97
   6  -1   4   38.48    6.52
   5  -6  -4   26.30    5.38
   5   1   4   32.87    7.12
   1  -6   4   28.17    6.69
   6  -1   4   23.47    5.11
   1  -6   4   37.24    8.59
   6  -5  -4   11.82    4.32
   5  -6  -4   18.52    4.47
   6  -5  -4   25.95    5.60
   5   1   4   32.31    8.28
  -5  -1  -4   17.04    4.92
   6  -1   4   43.17    8.37
  -1  -5   4   25.47    6.54
  -5  -1  -4   19.24    4.83
   1  -6   4   18.38    5.78
  -6   5   4   25.66    6.32
  -5   6   4   27.45    7.51
   1   5  -4   38.32    7.58
  -1   6  -4   14.45    5.14
  -6   1  -4   21.78    5.78
  -6   5   4   38.66    8.73
   5   1   4   27.86    6.75
  -5  -1  -5   20.28    6.06
  -6   1  -5   27.56    7.39
   1  -6   5   49.44    9.44
  -5   6   5   43.69    9.08
  -1  -5   5   34.96    7.82
   6  -5  -5   26.25    5.24
   5  -6  -5   22.48    7.12
  -1  -5   5    7.36    2.86
   6  -5  -5   27.19    6.75
   1  -6   5   19.14    4.51
   5  -6  -5   34.44    8.76
  -1  -5   5   23.94    5.92
   1  -6   5   25.99    5.79
   6  -5  -5   10.02    5.47
   6  -1   5   20.64    5.67
   5   1   5   25.23    5.97
  -1   6  -5   30.70    7.20
   1   5  -5   18.53    5.83
  -5  -1  -5   26.31    5.75
  -1   6  -5   38.77    8.54
  -6   5   5   22.28    6.35
  -5   6   5   36.68    7.98
   6  -1   5   14.64    4.90
   5  -6  -5   18.51    5.33
   1  -6   5   20.03    6.19
   5  -6  -5   22.10    5.60
   6  -5  -5   19.17    5.38
  -5  -1  -5   18.09    4.62
   6  -1   5   25.32    5.79
   1  -6   5   23.43    6.11
  -6   1  -5   16.33    4.13
  -5  -1  -5   18.22    4.40
  -1  -5   5   17.98    5.50
  -6   1  -5   20.49    4.98
  -6   5   5   27.25    5.91
  -5   6   5   24.47    7.05
   1   5  -5   28.44    7.28
  -1   6  -5   24.39    6.29
   5   1   5   25.71    5.73
  -6   5   5   28.30    6.66
  -6   1  -5   22.14    5.44
  -6   1  -6   -1.87    1.74
   1  -6   6    5.27    3.00
  -1  -5   6    2.52    2.62
  -5   6   6    1.60    2.58
   6  -5  -6    1.20    1.58
   5  -6  -6    1.64    3.06
   6  -5  -6    1.63    2.62
   6  -5  -6   -1.30    2.43
  -1  -5   6    0.73    0.96
   1  -6   6    0.95    1.25
   5  -6  -6    1.64    2.16
  -1  -5   6   -1.30    2.09
   1  -6   6    1.21    1.13
   6  -1   6    1.28    1.69
   5   1   6    1.22    1.97
  -5  -1  -6   -0.81    1.06
  -1   6  -6    1.42    1.86
   1   5  -6    1.46    1.93
  -5  -1  -6    2.13    1.72
  -6   1  -6    2.31    2.15
  -1   6  -6    6.24    3.56
  -6   5   6    1.21    1.95
  -5   6   6    1.38    1.29
   1  -6   6    1.41    1.86
   1  -6   6    1.02    1.64
   1   5  -6   -1.28    1.69
   5  -6  -6   -1.33    1.24
   6  -5  -6    1.53    2.02
   5   1   6    3.66    2.78
  -5  -1  -6   -0.90    1.67
  -6   5   6    0.90    1.19
  -6   1  -6   -0.99    1.60
   6  -1   6    1.02    1.35
  -5  -1  -6    0.78    1.26
  -1  -5   6    1.11    1.03
   5  -6  -6    2.86    2.66
   5   1   6    1.90    1.77
   6  -1   6    1.07    1.73
  -6   1  -6    1.77    1.65
  -6   5   6    0.99    1.60
  -5   6   6    3.01    2.80
   1   5  -6   -1.55    2.50
  -1   6  -6    1.27    1.67
   5   1   6   -1.02    1.90
  -5   6   6   -1.37    1.28
  -6   5   6    1.20    1.58
   6  -1   7    7.17    2.87
   5   1   7    2.92    2.41
  -5  -1  -7    3.67    1.95
  -1   6  -7   16.10    4.42
  -5  -1  -7    6.39    2.56
  -6   1  -7    8.42    3.03
   1  -6   7    2.92    2.04
   5  -6  -7    1.15    1.54
   6  -5  -7    4.21    2.93
   1   5  -7    4.26    2.44
  -5  -1  -7    7.76    2.81
  -6   5   7    2.28    1.75
  -5   6   7    6.34    2.79
  -6   1  -7    5.67    2.40
   6  -1   7    4.28    2.40
   5   1   7    5.89    2.75
  -1  -5   7    0.81    1.70
   5   1   7    1.47    1.55
   5  -6  -7    3.66    2.79
  -6   5   7    2.47    1.73
  -5   6   7    9.19    3.71
   1   5  -7   11.89    3.84
  -1   6  -7    5.29    2.62
  -6   1  -7    3.07    1.77
  -5   6   7    1.99    2.09
  -6   5   7    3.66    2.10
   5   1   7    7.74    2.78
   6  -5  -8    1.50    1.85
   1  -6   8   -0.60    0.78
   5  -6  -8   -0.72    1.90
  -1  -5   8   -0.92    1.48
   1  -6   8    1.53    1.88
   5   1   8    1.91    1.57
  -5  -1  -8    3.11    1.64
  -6   1  -8    1.94    1.35
   1  -6   8   -0.61    1.14
  -1  -5   8    1.39    1.12
   5  -6  -8    3.00    1.71
   6  -5  -8   -0.95    1.77
   1   5  -8    4.54    2.11
  -6   1  -8    2.42    1.38
  -6   5   8    2.39    1.36
  -6   5   8   -0.71    1.14
  -5   6   8    2.29    1.74
   6  -1   8    0.67    1.24
   5   1   8    0.73    1.36
  -5  -1  -8    1.85    1.41
  -1  -5   8    1.59    1.31
  -6   5   8   -0.75    1.22
   5   1   8    1.36    1.42
   5  -6  -8   -0.81    1.31
   6  -1   8    1.26    1.31
  -5   6   8    1.63    1.31
  -1   6  -9    0.47    0.98
   5  -6  -9    0.80    0.83
   6  -5  -9   -0.56    0.73
   1   5  -9   -0.47    0.75
  -6   5   9   -0.48    0.89
  -6   5   9    0.41    0.84
  -5   6   9   -0.43    0.98
  -5   6   9    1.53    1.17
   6  -1   9    1.37    1.04
  -5  -1  -9    0.42    0.67
   5   1   9    0.48    0.78
  -6   1  -9    0.73    0.76
  -1  -5   9    0.44    0.91
   6  -5  -9    1.51    1.32
   6  -1   9    1.07    0.81
   5  -6  -9   -0.49    1.22
   1  -6   9    0.38    0.80
  -1  -5   9    0.63    1.30
   1  -6   9    0.50    1.22
   6  -1   9   -0.42    0.88
  -6   1  -9   -0.49    1.12
   6  -1  10    0.45    0.47
   5   1  10    0.23    0.49
   5  -6 -10    0.49    0.82
   6  -6   9   -0.26    0.49
   0  -6  -9    0.47    0.97
   6  -6   9   -0.38    0.92
   6   0  -9   -0.47    0.76
  -6   0   9   -0.40    0.84
   0   6   9    0.38    0.70
  -6   0   8    2.75    1.92
   0   6   8    2.66    1.64
   6  -6   8    3.24    1.36
   6  -6   8    0.47    1.09
   0  -6  -8    3.47    2.14
   6  -6   8    4.17    1.75
  -6   6  -8    2.14    1.00
   0  -6  -8    6.09    2.20
   0   6   8    0.48    0.90
   6  -6   8   -0.64    1.04
   6   0  -7   -0.82    1.54
   0   6   7    1.80    1.68
  -6   0   7    3.38    2.08
  -6   0   7    2.88    2.19
   6   0  -7    5.62    2.31
   6   0  -7    6.08    2.99
   0  -6  -7    7.53    2.81
   0   6   7    1.02    1.64
  -6   0   7    2.45    1.87
   6  -6   7    6.63    2.38
   6  -6   7    2.57    1.58
   0  -6  -7    1.26    1.66
  -6   6  -7    2.65    1.84
  -6   0   6   25.48    5.69
  -6   0   6   17.45    4.70
   0   6   6   13.11    4.68
  -6   6  -6   14.96    4.46
   0   6   6   18.46    4.49
  -6   6  -6   15.20    4.52
   6   0  -6   14.64    5.12
  -6   6  -6   26.65    5.87
   0   6   6   12.76    3.96
   0  -6  -6   24.06    6.58
   6  -6   6    1.36    3.49
   0   6   5    9.92    4.36
   0  -6  -5    9.18    4.53
   6  -6   5    5.96    3.34
   0   6   5    7.59    3.05
  -6   6  -5   11.54    4.04
   6   0  -5   -1.85    1.76
   0  -6  -5    8.41    3.55
   6  -6   5    2.53    2.66
   6   0  -5    7.12    3.52
   6  -6   5   11.46    4.83
   6   0  -5    1.83    3.42
   6   0  -5   10.77    4.17
   0   6   5    6.72    3.55
   0  -6  -5    5.64    3.49
  -6   0   5    7.45    3.94
  -6   0   5    7.20    3.56
   0  -6  -5    1.10    2.07
   0   6   5    7.30    2.93
   0   6   5    6.05    3.00
  -6   0   5   10.99    3.95
  -6   0   5   15.76    5.00
   6  -6   4    4.01    3.11
   0   6   4    8.83    3.22
   6   0  -4    8.09    4.03
   6   0  -4   11.07    3.38
   0  -6  -4    1.98    3.73
   0  -6  -4   13.68    4.22
   6   0  -4   10.60    4.14
   0  -6  -4    4.05    3.38
   6  -6   4    7.58    3.24
   6  -6   4   17.14    6.64
   6  -6   4    7.64    3.81
   6   0  -4   11.81    4.48
   6   0  -4    8.84    3.76
   0  -6  -4    7.84    3.91
  -6   0   4    7.12    3.75
  -6   0   4   14.97    4.86
   0  -6  -4   12.73    4.15
  -6   6  -4    8.57    3.21
  -6   0   4   16.90    5.91
   0   6   4    7.70    3.13
  -6   0   4   13.43    4.08
   0   6   3   -1.25    1.16
  -6   0   3    1.57    2.53
   6  -6   3    1.25    1.64
   0   6   3    5.45    2.39
   6   0  -3   -1.28    1.19
   6   0  -3    0.84    1.11
   0  -6  -3    2.34    2.18
  -6   6  -3   -1.13    1.49
   6  -6   3    2.05    1.91
   6   0  -3   -1.18    1.55
   0  -6  -3    1.50    2.41
   6  -6   3   -0.96    0.89
   6  -6   3   -1.30    1.71
   6  -6   3    7.89    4.11
   0  -6  -3    1.09    1.43
   6   0  -3    1.36    1.26
   0  -6  -3   -1.32    1.73
  -6   0   3    3.98    2.62
  -6   0   3    2.75    2.22
   0  -6  -3    1.62    2.13
  -6   6  -3    2.14    1.73
  -6   0   3   -1.88    2.47
   0   6   3   -1.00    1.87
  -6   0   3    1.84    1.49
   6   0  -2    3.18    1.82
   0  -6  -2    3.14    5.85
  -6   6  -2    1.05    1.69
   6  -6   2   -2.72    3.58
   0  -6  -2    9.38    4.11
   6   0  -2   -1.07    1.42
   6  -6   2    4.51    2.23
   0  -6  -2    3.44    1.82
   6  -6   2    4.79    2.95
   6  -6   2    1.68    2.71
   0  -6  -2    1.24    2.83
   6   0  -2    1.12    2.34
   6   0  -2    3.36    2.07
   0   6   2    2.60    1.81
  -6   0   2    9.71    4.78
   0  -6  -2    2.22    3.57
  -6   0   2    3.53    2.69
   6  -6   2    3.03    2.10
   6   0  -2    5.43    3.37
   0   6   2    7.07    2.47
  -6   0   2    2.02    2.66
   6   0  -2    2.13    1.72
   0   6   2    4.22    2.41
   0   6   2    5.60    2.61
   6  -6   2    2.90    2.70
   6  -6   2    0.74    0.99
  -6   0   2    2.28    3.67
  -6   0   2    1.82    2.93
   0   6   2    5.70    2.66
   6  -6   1   70.34   17.25
   6   0  -1   28.12    5.42
   0  -6  -1   90.41   22.07
  -6   0   1   30.53    5.37
   6   0  -1   52.83    7.65
   0  -6  -1   34.58    5.68
   6  -6   1   40.48    6.65
   0  -6  -1   36.00    5.73
   6  -6   1   35.45    7.79
   6  -6   1   38.06    7.08
   0  -6  -1   25.74    6.82
   6   0  -1   31.24    6.19
   6   0  -1   32.56    5.60
   0   6   1   45.55    6.78
  -6   0   1   58.84   10.08
   0  -6  -1   49.49   11.57
   6  -6   1   35.05    5.91
   6   0  -1   36.99    7.73
  -6   0   1   58.93   11.84
   0   6   1   33.85    6.02
   6   0  -1   37.27    6.50
  -6   6  -1   30.36    7.59
   0   6   1   40.47    6.60
   6  -6   1   30.49    6.54
   0  -6  -1   46.97    6.36
   0   6   1   44.99    7.08
   6  -6   1   38.43    5.91
  -6   0   1   49.65    9.22
  -6   0   1   32.42    9.76
   6  -6   0  208.99   33.50
   6   0   0  125.66   14.33
   6   0   0  125.38   16.52
  -6   6   0  131.19   20.50
   0  -6   0  151.97   14.79
   6  -6   0  199.07   16.57
   6   0   0  168.88   16.51
   6  -6   0  147.58   16.02
   0  -6   0  160.68   15.14
   0  -6   0  171.05   19.66
   6   0   0  141.37   15.49
   6   0   0  121.33   13.72
   0   6   0  158.70   14.89
   0   6   0  153.92   15.56
   0  -6   0  150.86   19.04
  -6   0   0  155.79   17.35
  -6   0   0  145.32   19.93
   0  -6   0  147.35   15.30
   0   6   0  170.99   15.99
   6  -6   0  135.55   15.72
   6   0   0  143.73   14.31
   6  -6   0  147.78   14.58
  -6   0   0  176.36   17.42
  -6   0   0  181.83   24.03
   6   0   1   20.62    4.42
   0  -6   1    5.51   10.34
   6  -6  -1    4.54    8.55
   6  -6  -1   13.58   10.40
   0  -6   1   21.94    4.25
   6   0   1   24.75    5.84
  -6   0  -1   20.46    6.09
   0   6  -1   15.27    4.10
  -6   6   1   35.56   10.76
   0   6  -1   22.64    4.91
   0  -6   1   17.42    3.93
   6   0   1   25.47    5.36
   0  -6   1   22.02    4.66
   6   0   1   21.69    4.75
   6   0   1   18.05    3.70
   0   6  -1   23.23    4.66
  -6   0  -1   25.62    5.48
   6  -6  -1   16.93    3.84
   0  -6   1   20.17    5.02
   6   0   1   19.17    3.77
  -6   6   1   11.65    5.89
  -6   0  -1   21.86    7.17
  -6   0  -1   15.09    3.84
   0  -6   2    3.29    3.06
   6  -6  -2   -3.14    4.14
   6  -6  -2    4.34    5.71
   0  -6   2    2.20    1.53
  -6   0  -2    1.40    1.85
   6   0   2    4.13    2.56
   0   6  -2    3.37    2.09
  -6   6   2   -2.71    2.52
   6   0   2    1.08    1.42
   0  -6   2    0.97    1.28
   6   0   2    1.87    1.75
   0   6  -2    1.01    1.33
  -6   0  -2    1.67    1.55
   6   0   2    1.92    1.46
   0  -6   2    1.42    1.87
  -6   6   2   -2.17    2.02
  -6   0  -2    1.83    1.71
   0  -6   3    2.21    2.05
   6  -6  -3    2.24    2.94
   6  -6  -3    3.28    5.29
   0  -6   3   -0.76    1.01
   6  -6  -3   -1.16    2.65
   6   0   3    1.48    1.38
  -6   0  -3    1.20    1.58
   0   6  -3    2.78    2.24
  -6   6   3   -2.17    2.02
   6   0   3    1.18    1.10
   0  -6   3    1.19    1.92
   6  -6  -3    0.90    0.83
  -6   6   3   -1.78    1.66
   0   6  -3    1.25    2.02
   0  -6   3   -1.30    2.42
  -6   0  -3   -1.52    1.99
   0  -6   3    1.92    1.78
  -6   6   3   -2.01    1.87
  -6   0  -3    3.14    2.53
  -6   0  -4    3.37    2.71
   0  -6   4   -2.11    2.77
  -6   6   4   -1.81    2.39
   0  -6   4    3.35    2.70
   6  -6  -4    2.50    2.33
   0  -6   4    0.82    1.08
   0  -6   4    5.68    2.80
   6   0   4    9.20    4.04
   0   6  -4    3.37    3.51
  -6   6   4    3.57    3.32
   6   0   4   -1.31    1.23
   0  -6   4    4.06    4.22
   0  -6   4    1.46    2.35
   6  -6  -4    3.16    1.96
  -6   0  -4    3.59    2.73
  -6   0  -4    3.16    1.96
   0  -6   4    1.50    2.42
  -6   6   4    9.40    4.38
   0   6  -4    5.93    3.09
   0   6  -4    7.84    3.86
  -6   6   4    1.79    2.36
   0  -6   5    5.10    2.56
   6  -6  -5    7.41    4.17
   0  -6   5    7.49    3.53
   6  -6  -5   15.91    5.88
   6   0   5   14.50    4.70
   0   6  -5   19.33    5.92
  -6   0  -5    9.86    3.84
  -6   6   5   18.15    5.48
  -6   6   5    3.02    2.49
   0  -6   5   10.60    4.31
   0  -6   5    4.51    3.18
   6  -6  -5   12.76    4.15
  -6   6   5    8.92    3.33
  -6   0  -5    6.22    2.95
   6   0   5    5.83    2.92
   0  -6   5    4.18    2.95
  -6   0  -5    4.51    2.29
  -6   0  -5   23.11    6.84
   0  -6   5   17.40    5.63
  -6   6   5   18.93    5.71
  -6   6   5    9.10    3.67
   0   6  -5   11.14    4.48
   0   6  -5   17.56    5.92
  -6   6   6   17.29    4.92
  -6   6   6   15.61    4.31
   0   6  -6   18.73    5.78
  -6   6   6   24.30    4.84
  -6   0  -6   15.06    3.52
  -6   0  -6   21.31    4.27
   6   0   6   25.52    5.22
   0   6  -6   23.42    6.23
  -6   0  -6   18.86    4.76
  -6   6   6   24.89    5.94
   0  -6   6   11.94    3.64
   6  -6  -6   27.93    6.62
   0  -6   6   18.17    5.09
   6  -6  -6   22.17    6.39
   0  -6   7   -0.64    0.84
   6  -6  -7   -0.91    2.07
   0  -6   7   -0.99    1.60
   6   0   7   -0.91    1.47
  -6   0  -7    0.66    1.37
   0   6  -7   -0.88    1.63
   6  -6  -7    2.19    1.77
  -6   0  -7    0.72    1.16
  -6   6   7    0.71    0.93
   6   0   7   -0.79    1.04
   6   0   7    1.46    1.17
   0  -6   7    0.86    1.39
  -6   6   7   -0.89    1.18
  -6   6   7   -0.81    1.30
   0   6  -7    2.26    2.10
   6  -6  -8    3.38    1.78
   0   6  -8    2.26    1.40
  -6   6   8    3.85    1.79
  -6   6   8    1.56    1.29
   6   0   8    2.93    1.55
  -6   0  -8    3.73    1.65
  -6   0  -8    1.60    1.22
   6   0   8    1.72    1.45
   0  -6   8    1.69    1.17
   6  -6  -8    0.65    1.71
   0  -6   8    0.42    0.79
   0  -6   8    0.70    1.13
  -6   6   9    0.62    0.71
  -6   6   9    0.76    0.86
   6   0   9    0.36    0.58
  -6   0  -9   -0.31    0.57
   6   0   9    0.34    0.54
  -6   0  -9   -0.36    0.66
   0  -6   9   -0.29    0.53
   6  -6  -9    0.42    0.95
  -3   7   9    2.56    1.18
  -3  -4  -9    0.33    0.68
   3   4   9    1.86    0.87
  -4  -3   9    1.94    0.95
  -7   3   9    2.49    1.15
   3   4   9    0.99    0.69
   4  -7   9    0.33    0.69
   7  -4   9    0.64    0.84
   7  -4   9    0.88    0.67
  -7   4  -9    1.07    0.81
   4   3  -9    0.35    0.88
   7  -3  -9    1.30    0.81
   7  -3  -9    0.35    0.66
   4   3  -9    3.08    1.19
   7  -3  -9    1.80    1.11
   3  -7  -9    1.25    0.82
  -3   7   8   -0.68    1.26
  -3  -4  -8   -0.53    1.21
   3   4   8   -0.58    0.94
   3   4   8   -0.47    0.99
  -7   3   8   -0.65    0.85
  -3   7   8   -0.51    0.96
  -7   3   8    0.53    0.70
  -4  -3   8    0.58    1.08
   4  -7   8    0.57    0.76
   3  -7  -8   -0.89    1.44
  -3  -4  -8    0.66    1.38
   3  -7  -8    0.65    1.04
   7  -4   8   -0.52    1.09
   3  -7  -8    0.59    1.23
   7  -4   8    1.09    1.01
   4   3  -8    0.72    1.35
   4  -7   8    0.59    0.95
   7  -3  -8    1.40    1.30
   7  -3  -8    0.68    1.27
   4   3  -8    0.66    1.06
   3  -7  -7    3.71    2.45
   7  -4   7    5.68    2.39
   3   4   7    0.89    1.85
  -7   3   7    4.40    2.32
   4   3  -7    2.36    2.20
   4  -7   7    8.76    2.87
   7  -3  -7   -1.06    1.72
   7  -3  -7    1.14    2.12
   4   3  -7    0.97    1.29
  -7   3   7    4.99    2.45
  -3  -4  -7    2.19    1.53
  -7   4  -7    1.32    1.63
  -4  -3   7    4.90    2.53
  -3  -4  -7    5.26    2.11
   3   4   7    4.49    2.21
  -3   7   7    0.92    1.73
  -7   3   7    4.70    2.63
   7  -4   7    3.14    2.07
  -7   4  -7    5.74    2.68
  -3   7   7    3.19    2.22
  -4   7  -7    5.80    2.56
   3  -7  -7    1.11    2.06
   4  -7   7    0.85    1.38
   3  -7  -7    2.47    3.04
  -3  -4  -7    6.20    3.04
   3   4   6   -2.39    2.22
  -4  -3   6    0.86    0.81
  -7   3   6    1.09    1.76
   4  -7   6    1.96    1.58
   4   3  -6    4.58    2.61
  -7   4  -6   10.51    3.87
  -3   7   6    1.39    1.29
  -3  -4  -6    0.84    1.35
   3   4   6    1.08    1.42
  -3   7   6    1.38    1.82
  -7   4  -6    1.37    1.80
  -4   7  -6    2.19    2.04
   3   4   6   -1.22    1.14
   7  -3  -6   -1.47    3.06
   3  -7  -6    1.44    1.89
   4  -7   6    1.05    1.39
   3  -7  -6    1.52    2.00
   7  -4   6   -1.07    1.41
   3  -7  -6    2.31    2.40
  -7   4  -5    3.18    2.57
   4  -7   5    4.23    3.22
  -3   7   5    2.82    2.28
   7  -3  -5    1.70    3.17
   4  -7   5   -1.06    1.40
   3  -7  -5    9.03    4.76
   7  -4   5   -1.54    2.02
   3   4   5    1.31    1.72
   3   4   5    0.97    1.57
  -7   4  -5    1.60    1.50
  -3  -4  -5    1.33    2.15
  -4   7  -5    1.05    1.38
   3  -7  -5    2.12    1.71
   7  -4   5    2.41    2.25
   7  -4   5    1.22    1.96
   7  -4   5    1.50    1.40
   4  -7   5    2.14    3.45
   7  -4   5    7.13    3.13
   4   3  -5    5.61    4.26
   7  -3  -5    4.42    2.30
   3   4   5    3.26    2.63
   4  -7   5    1.14    2.12
   7  -3  -5    1.54    1.44
   4   3  -5    4.29    2.45
  -7   3   5    2.41    2.24
  -3  -4  -5   11.43    3.84
  -4  -3   5    7.79    3.20
  -3  -4  -5    1.03    1.66
  -7   3   5    4.23    3.22
   3   4   5    3.94    2.73
  -4  -3   5    1.06    1.39
  -7   4  -5   -1.53    2.02
  -3   7   5    4.38    3.33
  -7   3   5    1.21    1.59
  -4  -3   5    4.24    2.21
  -3   7   4   11.04    4.46
   3   4   4    3.34    2.35
   4  -7   4    3.89    4.45
   7  -4   4   15.48    4.45
  -7   4  -4   16.75    5.12
   4  -7   4    1.55    3.26
   3  -7  -4    1.73    4.27
   7  -3  -4    7.88    4.42
   4  -7   4    1.87    2.34
   3  -7  -4    2.19    4.10
   7  -4   4    5.28    3.69
   7  -4   4    8.25    4.08
   3   4   4    4.95    2.85
   3   4   4    9.46    3.20
  -7   4  -4    4.74    2.97
  -4   7  -4    8.71    3.68
  -3  -4  -4   12.64    4.89
   4  -7   4    8.82    3.89
   7  -4   4    2.07    1.97
   3  -7  -4    7.10    4.39
   4  -7   4    6.68    3.83
   7  -4   4    9.66    3.87
   4  -7   4    2.35    3.81
   4   3  -4    5.00    3.49
   3   4   4    6.23    3.57
   7  -3  -4    8.57    2.97
   7  -3  -4    8.97    3.79
   4   3  -4    8.79    2.74
  -7   3   4    6.04    3.00
  -3  -4  -4   10.50    3.88
  -4  -3   4    2.71    2.84
  -3  -4  -4    5.90    2.93
  -4  -3   4    2.65    2.50
  -3   7   4   14.68    4.50
  -7   4  -4    2.88    2.71
   3   4   4    5.76    3.31
  -7   4  -4    6.13    3.05
  -7   3   4   13.33    4.92
  -7   3   4    8.04    3.23
  -4  -3   4    6.50    3.23
  -3   7   3   39.33    7.12
   3   4   3   23.37    4.90
   4  -7   3   32.91    8.24
   7  -4   3   11.72    3.96
  -7   4  -3   28.37    6.48
   3  -7  -3   42.25   10.12
   4  -7   3   22.23    7.64
   4  -7   3   13.99    3.77
   3  -7  -3   32.49    9.85
   3   4   3   19.96    4.44
   3   4   3   14.64    4.54
   7  -4   3   19.18    5.83
   7  -4   3   31.42    8.38
  -3  -4  -3   16.98    5.64
   4   3  -3   21.37    5.66
  -4   7  -3   20.73    5.84
   7  -4   3   21.09    4.42
   3  -7  -3    9.06    4.67
   7  -4   3   12.29    3.64
   4  -7   3   22.82    5.65
   4  -7   3   15.69    5.44
   7  -4   3   18.10    4.38
   4  -7   3   32.20    9.43
   4   3  -3   18.73    5.32
   7  -3  -3   21.27    5.04
   7  -3  -3   22.11    4.48
   7  -3  -3   23.10    7.07
  -7   3   3   23.94    5.39
  -3  -4  -3   18.09    5.28
  -4  -3   3   24.46    5.69
  -3  -4  -3   22.28    6.09
  -7   3   3   21.59    5.30
  -4  -3   3    9.97    5.08
  -7   4  -3   23.97    6.31
   3   4   3   31.21    6.66
  -3   7   3   19.33    4.47
  -7   4  -3   21.20    5.37
  -7   3   3   28.25    5.36
  -4  -3   3   17.42    5.68
   7  -4   2   21.59    4.37
   3  -7  -2   34.25    8.51
  -7   4  -2   15.79    4.75
   7  -3  -2   26.59    4.91
  -4   7  -2   32.07    5.09
   4  -7   2   38.80   10.20
   4  -7   2   19.12    4.17
   3   4   2   27.25    5.14
   7  -4   2   18.62    4.75
   3   4   2   16.66    4.57
   4   3  -2   21.42    5.13
  -3  -4  -2   19.24    5.70
   4   3  -2   21.00    4.88
   3  -7  -2   26.03    7.28
   7  -4   2   23.94    4.55
  -4  -3   2   23.18    4.79
   4  -7   2   29.59    5.73
   7  -4   2   21.83    4.44
   7  -3  -2   24.37    5.10
   4  -7   2   20.80    5.61
   7  -4   2   19.88    4.69
   4  -7   2   29.06    8.97
   4   3  -2   26.08    5.64
   7  -3  -2   20.85    4.41
   7  -3  -2   13.04    4.78
   7  -3  -2   15.12    4.20
  -7   4  -2   23.03    5.96
  -7   3   2   20.07    6.20
   4   3  -2   31.53    6.79
  -4  -3   2   20.09    4.65
  -3  -4  -2   27.85    7.02
  -7   3   2   17.87    4.58
  -4  -3   2   20.13    6.76
   3   4   2   25.12    5.08
  -3   7   2   24.38    5.26
   4  -7   2   23.37    6.57
   7  -4   2   20.26    4.81
   4  -7   2   17.20    3.90
   3   4   2   25.36    5.56
  -3   7   2   16.88    4.02
  -7   4  -2   25.16    5.80
  -7   3   2   13.07    5.03
  -4  -3   2    8.28    4.33
   7  -4   1   39.30    6.14
   7  -3  -1   43.48    6.56
   3  -7  -1   83.47   16.21
  -7   4  -1   52.95    8.04
   4  -7   1   75.67   17.99
   4  -7   1   48.20    6.67
   4   3  -1   36.66    7.00
   3   4   1   61.57    8.16
   3   4   1   56.61    7.98
   4   3  -1   49.50    7.01
  -3  -4  -1   59.11    7.80
   4  -7   1   51.66   15.02
   7  -4   1   55.04    7.22
   3  -7  -1   44.69   10.27
  -4  -3   1   39.78    6.47
   4  -7   1   41.38    6.99
   7  -4   1   56.47    7.23
   7  -3  -1   60.77    7.91
   4  -7   1   38.35    9.78
   4  -7   1   46.06    7.91
   3  -7  -1   48.75    9.17
   7  -3  -1   48.38    7.27
   4   3  -1   39.56    6.82
   7  -3  -1   41.05    8.01
   7  -4   1   39.11    6.77
  -7   3   1   33.11    7.79
  -3   7   1   41.51    6.01
  -7   4  -1   45.83    8.45
  -4  -3   1   35.26    5.90
  -4  -3   1   30.68    7.81
  -3  -4  -1   56.94   11.50
  -7   3   1   50.99    7.13
  -4  -3   1   29.02    7.80
  -3   7   1   57.69    7.77
   3  -7  -1   37.16    5.94
   3   4   1   30.04    5.92
   3  -7  -1   49.95    7.51
   4  -7   1   37.84    7.69
  -4   7  -1   39.99    6.48
   7  -4   1   51.13    7.34
   7  -3  -1   47.04    7.01
   4  -7   1   28.65    5.70
   3   4   1   40.87    7.27
  -7   4  -1   33.70    6.20
  -4  -3   1   42.26    8.32
   7  -3   0    0.77    1.23
   7  -4   0    0.74    0.97
   3  -7   0    7.07    5.70
  -7   4   0    0.99    0.92
   4  -7   0    4.98    4.63
   3  -7   0    0.76    0.99
   4  -7   0    0.76    1.23
   4   3   0    1.07    1.00
   3   4   0    1.96    1.82
   4   3   0   -1.03    1.36
   4   3   0    0.69    0.91
   4  -7   0   -3.11    4.09
  -4  -3   0    0.85    1.12
   3  -7   0    4.89    4.55
   7  -3   0    0.86    1.39
   7  -4   0    0.82    1.32
   4  -7   0    0.91    1.46
  -3  -4   0    0.84    1.35
   7  -3   0   -0.71    0.93
   7  -4   0   -0.80    1.66
   3  -7   0    1.02    1.65
   3  -7   0   -2.05    1.90
   7  -3   0    0.88    1.42
   4   3   0   -0.80    0.74
   3   4   0   -0.73    0.96
   7  -4   0   -0.91    1.47
  -7   3   0    1.51    1.99
  -7   4   0    1.30    1.71
   3   4   0    1.04    1.36
  -4  -3   0   -2.08    3.36
  -3  -4   0    2.00    2.64
  -3  -4   0    0.68    0.90
  -4  -3   0    0.63    1.18
  -4  -3   0    5.09    2.65
   3  -7   0    2.92    1.80
   4  -7   0    1.47    1.18
  -3   7   0    0.86    1.39
   4  -7   0    1.11    2.30
   3  -7   0    1.07    1.72
   7  -4   0    0.90    1.18
   7  -3   0    0.85    1.58
  -4   7   0    0.84    1.11
   3   4   0    1.99    2.07
  -7   3   0   -1.51    1.98
  -4  -3   0    1.09    1.44
  -7   4   0    1.17    1.09
   7  -3   1   -0.77    1.24
   7  -4  -1    0.75    0.98
   3  -7   1    2.60    2.42
  -7   3  -1   -1.24    1.63
  -7   4   1   -0.94    1.24
   4  -7  -1   -4.42    5.82
   3  -7   1    0.74    0.69
   4   3   1    1.03    1.66
   3   4  -1   -1.00    1.61
   4   3   1   -1.08    1.42
  -4  -3  -1    2.53    2.04
  -3   7  -1   -0.80    1.29
   3   4  -1    2.29    1.59
   4  -7  -1   -2.53    3.32
  -4  -3  -1   -0.88    0.82
  -3  -4   1   -0.83    1.09
   7  -3   1   -0.83    1.34
   4   3   1    1.51    1.41
   3  -7   1   -3.07    2.86
   7  -3   1    0.72    0.95
   7  -4  -1   -0.86    1.39
   3  -7   1    4.21    2.19
  -3  -4   1   -0.65    0.86
   3  -7   1    2.77    2.58
   4   3   1   -0.71    0.66
   7  -4  -1   -0.93    1.49
   3   4  -1   -0.86    0.80
   7  -3   1    3.54    1.84
  -7   3  -1    1.50    1.98
   3   4  -1    1.08    1.74
  -3  -4   1    0.78    1.44
  -4  -3  -1   -2.01    2.64
  -3  -4   1   -1.46    2.71
  -4  -3  -1    3.14    2.18
   3  -7   1   -1.22    1.13
  -4   7   1    0.90    1.68
   7  -3   1   -0.86    0.80
   7  -4  -1    0.92    1.71
   3  -7   1    0.73    1.18
   4   3   1    1.21    1.12
  -7   3  -1   -1.44    1.34
  -7   4   1    4.72    2.93
  -4   7   2    7.91    3.57
   4   3   2   12.34    3.44
   3  -7   2   10.90    4.42
   7  -3   2   11.56    3.31
   7  -4  -2   11.09    3.48
   3  -7   2   10.44    3.06
   7  -3   2    8.01    2.91
   3  -7   2   11.95    5.09
   7  -4  -2   13.83    3.38
   4  -7  -2   18.02    8.87
   7  -4  -2   17.24    4.26
   3  -7   2   19.17    3.93
   4   3   2   11.21    3.64
   7  -3   2    7.12    3.41
   4   3   2   14.17    4.33
   7  -3   2   15.66    8.78
   3   4  -2   10.61    3.52
  -4  -3  -2   11.34    4.60
  -3   7  -2   11.71    3.66
   4  -7  -2   10.73    5.35
   7  -3   2   14.17    3.56
   7  -3   2   13.94    3.55
   3  -7   2   12.33    8.64
   4   3   2   11.35    4.34
   3  -7   2    9.35    3.54
   7  -3   2   12.87    3.37
   3  -7   2    8.57    5.38
   7  -4  -2   11.90    3.67
   3   4  -2   14.49    4.28
   7  -4  -2   11.68    3.31
  -4  -3  -2    9.52    3.60
  -7   4   2   12.61    3.81
  -4  -3  -2   14.37    5.42
  -3  -4   2   14.27    3.94
  -3  -4   2   13.17    5.32
   3   4  -2    8.30    3.41
  -7   3  -2   15.35    5.21
   4   3   2   17.67    5.43
  -7   3  -2    8.50    3.82
  -7   4   2   19.56    6.36
  -4   7   3    6.16    3.54
   4   3   3    5.45    2.71
   3  -7   3    6.12    4.27
   7  -3   3    5.80    2.59
   7  -4  -3   11.92    4.03
   3  -7   3    6.40    3.40
   3  -7   3    9.05    5.60
   4  -7  -3    4.32    4.52
   7  -4  -3    9.76    4.27
   3  -7   3    9.25    2.86
   4  -7  -3    7.85    4.89
   4   3   3    9.33    3.37
   7  -3   3   15.85    5.45
   7  -3   3    6.49    4.52
   4   3   3    9.25    3.72
  -7   3  -3    9.00    3.98
  -3   7  -3    1.55    2.54
  -4  -3  -3   10.03    4.42
   3   4  -3    9.47    3.81
   7  -3   3    6.19    2.64
   4  -7  -3   13.81    5.53
   7  -3   3    8.32    2.93
   3  -7   3    7.10    3.99
   3  -7   3    5.16    4.82
   3  -7   3    7.93    4.90
   3   4  -3    5.14    2.71
   7  -4  -3    6.84    3.03
   7  -4  -3    5.25    2.48
   4   3   3    1.68    2.25
  -4  -3  -3    9.24    3.91
  -7   4   3    4.95    3.48
  -3  -4   3   14.40    4.35
  -4  -3  -3    5.12    3.18
  -3  -4   3   11.70    4.42
   3   4  -3    5.47    3.40
  -4   7   3    4.28    3.00
  -7   3  -3    9.39    4.15
   4   3   3   12.29    4.76
  -7   3  -3    8.41    3.72
  -3  -4   3    4.85    3.39
  -7   4   3   20.12    6.50
  -7   4   3    3.33    2.57
  -4   7   4   31.47    7.95
   4   3   4   14.85    4.46
   3  -7   4   40.61    9.66
   7  -3   4   24.76    5.34
  -7   3  -4   30.11    7.46
   4  -7  -4   28.88    7.41
   3  -7   4   27.28    7.75
   7  -4  -4   21.34    6.05
   3  -7   4   24.95    5.05
   4  -7  -4   23.92    7.86
  -7   3  -4   22.46    5.08
   7  -3   4   21.64    7.02
   7  -3   4   22.17    6.34
   4   3   4   21.79    5.78
   4   3   4   12.95    4.30
  -7   3  -4   12.74    5.15
  -3   7  -4   20.91    6.18
  -4  -3  -4   35.42    7.43
   7  -3   4   21.72    4.85
   4  -7  -4   19.13    4.88
   3  -7   4   17.04    5.92
   7  -3   4   16.24    5.17
   3  -7   4   26.82    6.25
   3   4  -4   22.34    6.31
   7  -4  -4   17.62    4.54
   7  -4  -4   15.23    4.89
   4   3   4   27.46    7.19
  -4  -3  -4   30.55    6.32
  -7   4   4   24.99    6.07
  -3  -4   4   26.00    6.17
  -4  -3  -4   29.59    5.97
   3   4  -4   32.57    7.58
  -4   7   4   23.55    6.82
  -7   3  -4   20.22    5.54
  -7   4   4   31.16    7.71
  -7   4   4   27.63    6.15
   4   3   5    5.99    2.80
  -7   3  -5    8.92    4.12
   3  -7   5   22.70    6.07
  -4   7   5    7.14    4.12
   4  -7  -5   10.70    4.73
   7  -4  -5    9.88    5.12
   3  -7   5    7.38    3.01
   4  -7  -5    1.91    4.40
   7  -3   5   17.25    5.50
   4   3   5   14.62    4.76
   7  -3   5    7.06    4.20
   4   3   5    9.86    3.44
  -7   3  -5    7.41    3.95
  -3   7  -5   11.33    4.22
  -4  -3  -5   17.39    4.81
   4  -7  -5    7.36    3.48
   7  -3   5   17.37    4.56
   3  -7   5   11.17    4.96
   7  -3   5    6.80    3.41
   4   3   5   14.52    5.38
   3   4  -5   16.13    5.57
   7  -4  -5    6.90    3.10
   7  -4  -5   12.78    4.74
  -7   4   5   15.61    4.65
  -4  -3  -5   15.72    4.30
  -3  -4   5    6.35    3.40
  -4  -3  -5    9.62    3.29
  -7   3  -5    2.78    2.67
   3   4  -5    6.88    3.97
  -4   7   5    9.09    4.52
  -3   7  -5    8.66    3.51
  -7   3  -5   12.01    3.76
  -7   4   5    6.89    3.45
  -7   4   5   15.63    4.38
   7  -3   6    1.08    1.42
   4  -7  -6    2.61    2.43
   3  -7   6    1.08    1.01
   3  -7   6    0.90    1.67
   7  -4  -6    1.44    1.34
   3   4  -6    1.06    1.72
  -7   3  -6    3.37    2.56
  -4   7   6    3.23    2.61
   3   4  -6   -1.45    2.33
  -3   7  -6    2.08    1.94
  -4  -3  -6    0.80    1.66
  -7   3  -6    3.63    2.52
  -3   7  -6    4.68    2.67
  -4  -3  -6    1.03    1.67
  -4   7   6   -1.37    1.81
   4   3   6    0.97    1.28
   4  -7  -6    1.55    1.45
   7  -4  -6   -1.43    2.65
   3  -7   6    1.00    1.61
  -3  -4   6    1.23    1.62
   4  -7  -6    1.51    2.80
   4   3   6    1.16    1.87
  -7   4   6    1.03    1.36
   4   3   7   -0.85    0.79
  -7   4   7    0.83    1.54
   3  -7   7    0.74    1.38
   3   4  -7    1.19    1.92
   7  -4  -7    0.96    0.90
   7  -4  -7    1.14    1.50
   3   4  -7    1.80    1.68
   4   3   7   -0.90    1.67
  -7   4   7   -0.79    1.64
  -7   3  -7   -0.72    1.16
   7  -3   7    4.08    1.79
  -4  -3  -7    0.70    1.46
  -3  -4   7   -0.75    1.22
  -4  -3  -7    1.67    1.16
   7  -3   7    0.85    1.36
   4  -7  -7    1.00    1.61
   7  -3   7    1.56    1.92
   4  -7  -7    2.36    1.90
   7  -4  -7   -1.04    1.93
   3  -7   7    0.78    1.03
   4  -7  -7    3.52    2.44
  -4  -3  -7    0.96    1.54
  -7   3  -7    2.50    1.73
  -4   7   7    1.16    1.86
  -3   7  -7   -0.85    1.12
  -7   3  -8    0.84    0.87
  -4   7   8    0.71    1.61
   7  -3   8    1.80    1.02
  -4  -3  -8    1.04    0.97
  -7   4   8   -0.59    1.09
   4   3   8    0.59    0.78
  -3  -4   8   -0.53    0.85
  -7   4   8    0.64    1.02
   4  -7  -8    0.62    1.16
   7  -3   8    1.12    1.17
   7  -3   8   -0.53    0.98
   3  -7   8    0.54    0.71
   4  -7  -8    0.73    1.51
   3  -7   8    0.56    0.90
   3   4  -8   -0.76    1.00
   7  -4  -8    2.16    1.33
   7  -4  -8   -0.76    1.00
   7  -3   8   -0.38    0.61
   3   4  -8    0.60    1.13
   3   4  -9   -0.40    0.53
   7  -4  -9    0.41    0.54
   3   4  -9   -0.30    0.55
  -3  -4   9    0.27    0.56
  -7   4   9   -0.38    0.61
  -4  -3  -9   -0.32    0.60
   4   3   9    0.34    0.63
   7  -3   9   -0.30    0.63
  -7   3  -9   -0.38    0.78
  -3  -4   9   -0.38    0.70
   3  -7   9   -0.32    0.60
   4  -7  -9    0.39    0.89
   7  -3   9    0.32    0.51
  -5  -2   9   -0.31    0.57
  -7   2   9    0.35    0.65
   2   5   9    0.27    0.66
   5  -7   9    0.52    0.59
   7  -5   9    0.26    0.53
   7  -5   9    0.24    0.51
   5  -7   9    1.28    0.84
   7  -2  -9    0.69    0.72
   7  -5   9    0.25    0.46
  -2  -5  -9   -0.29    0.54
  -2   7   9    0.28    0.64
  -2  -5  -8    2.03    1.35
  -2   7   8    5.81    2.10
   2   5   8    4.48    1.68
  -5  -2   8    5.17    2.08
  -7   2   8    3.58    1.77
   2   5   8    4.03    1.89
  -2   7   8    4.89    1.76
   7  -5   8    5.57    1.89
   5  -7   8    0.53    1.24
   2  -7  -8    5.07    2.62
  -2  -5  -8    2.04    1.56
   7  -5   8    4.38    1.76
   7  -2  -8    0.58    1.53
   2  -7  -8    2.79    1.45
   5   2  -8    3.02    1.70
   5  -7   8    2.82    1.75
   7  -2  -8    4.56    1.71
   7  -2  -8    4.93    2.08
   5   2  -8    0.63    1.04
   7  -2  -7    3.01    2.28
   7  -5   7    0.71    1.47
   2  -7  -7    0.74    0.98
   2  -7  -7    0.95    1.26
   5  -7   7   -0.85    1.37
   2  -7  -7    1.22    1.97
  -2  -5  -7    2.05    2.13
   5   2  -7    4.23    2.60
   7  -2  -7    0.84    1.11
   5  -7   7   -0.81    1.51
   7  -2  -7    4.63    2.64
   5   2  -7    0.98    1.29
  -2  -5  -7    2.17    1.78
  -5  -2   7    0.83    1.09
  -7   2   7    3.39    2.23
  -7   2   7    0.92    1.49
   2   5   7    3.23    1.84
  -2   7   7    0.92    1.72
  -2  -5  -7    1.17    1.22
   7  -5   7   -0.74    1.38
  -2   7   7    1.84    1.92
   2   5   7    2.60    1.80
  -7   2   7    3.41    2.10
  -7   2   7    3.53    2.01
  -7   2   6    2.20    2.29
  -5  -2   6    0.91    0.85
   5  -7   6    5.14    3.91
   7  -5   6    3.76    2.61
   2   5   6    1.41    2.27
   5   2  -6    4.75    2.95
   7  -2  -6    1.02    1.91
   5  -7   6    2.13    1.98
   5   2  -6    1.18    2.20
   7  -2  -6   -1.50    1.40
  -2  -5  -6    4.82    2.54
  -2  -5  -6    2.54    1.93
  -5  -2   6    3.24    2.47
  -7   2   6    1.24    1.15
   2   5   6    2.24    2.08
  -2   7   6    1.26    2.04
  -5  -2   6    4.48    2.21
  -7   5  -6   -1.39    1.84
   5   2  -6    3.27    3.04
  -7   5  -6   -1.35    1.78
  -2   7   6    4.79    2.73
   7  -5   6    5.28    2.78
   2   5   6    4.59    2.39
   2   5   5    2.68    2.49
   5  -7   5    2.03    1.63
   2  -7  -5    6.86    3.91
   7  -5   5    1.40    1.84
   2   5   5    1.21    1.95
  -7   5  -5    4.88    3.02
  -5   7  -5    2.46    1.98
   5   2  -5   -1.84    2.42
   5  -7   5    1.47    2.37
   7  -5   5    1.19    1.92
   2  -7  -5   -1.51    1.99
   7  -5   5    1.24    1.16
   7  -5   5    1.63    2.15
   5  -7   5    2.10    1.95
   7  -5   5    4.01    2.78
   5   2  -5   -1.87    2.46
   2   5   5    1.50    2.79
   7  -2  -5    1.46    2.36
   2  -7  -5   -1.57    2.06
  -7   2   5    1.19    1.57
  -2  -5  -5    1.21    1.95
  -5  -2   5    3.82    2.65
  -2  -5  -5    2.09    1.69
  -7   2   5    1.43    1.88
  -5   7  -5    3.23    2.00
  -2   7   5   -1.24    1.63
  -7   5  -5   -1.29    1.20
  -5  -2   5   -1.14    1.06
   2   5   5    1.33    2.47
  -2   7   5    3.48    2.41
  -7   2   5    1.18    1.55
  -2   7   4    1.11    1.80
   2   5   4    6.12    3.02
  -2   7   4   10.58    5.21
   5  -7   4    1.71    1.60
  -7   5  -4    5.62    2.92
   2  -7  -4    1.25    2.33
   2  -7  -4    1.74    3.62
   7  -2  -4    4.03    2.10
  -2  -5  -4    1.91    3.07
   5  -7   4    2.64    1.84
   2  -7  -4    5.87    4.07
   5   2  -4    5.83    3.62
   2   5   4    5.69    2.81
   7  -5   4    9.25    4.06
  -5   7  -4    1.10    1.46
  -7   5  -4    1.57    2.53
   5   2  -4    1.62    3.38
   2  -7  -4    5.08    3.53
   7  -5   4    4.06    3.09
   7  -5   4    3.15    2.19
   5  -7   4    3.88    2.41
  -2  -5  -4    2.18    1.76
   7  -2  -4    2.60    2.10
   7  -5   4    3.19    2.58
   5  -7   4    2.19    3.52
   7  -2  -4    1.85    2.44
   5   2  -4    5.11    3.55
   7  -2  -4    2.67    1.86
   7  -2  -4    2.46    2.29
   5   2  -4   -0.95    1.26
   2   5   4   -1.42    2.29
   2  -7  -4    6.72    3.83
  -7   2   4    9.14    3.53
  -2  -5  -4    2.71    2.82
  -5  -2   4    7.71    3.38
  -5  -2   4    1.46    2.35
  -2  -5  -4    2.47    2.57
  -7   2   4    2.83    2.63
  -2   7   4    3.41    2.12
  -7   5  -4    4.03    2.80
  -5  -2   4    4.23    3.47
   2   5   4    1.28    1.68
  -2   7   4    4.14    2.37
  -7   5  -4    3.31    2.30
  -7   2   4    3.23    2.01
  -2   7   3   23.18    5.17
   2   5   3   16.22    4.58
  -2   7   3   11.79    5.34
   5  -7   3   22.19    7.15
   7  -5   3   26.56    6.03
  -7   5  -3   23.37    5.82
   7  -2  -3   19.85    4.64
   5  -7   3   30.97    7.76
   2  -7  -3   26.57    6.29
  -5   7  -3   16.90    4.31
  -2  -5  -3   18.82    7.05
   5  -7   3   14.91    3.82
   2  -7  -3   35.52    9.94
   2   5   3   16.70    4.03
   7  -5   3   11.78    4.75
   5   2  -3   26.29    7.23
   2   5   3   25.28    5.45
   5   2  -3   20.79    5.44
  -5  -2   3   19.72    4.26
   2  -7  -3   12.43    5.39
  -2  -5  -3   19.03    5.13
   5  -7   3   21.09    5.43
   7  -5   3   25.31    5.11
   7  -2  -3   20.74    5.20
   7  -5   3   26.82    5.63
   7  -5   3   23.38    6.22
   5  -7   3   12.13    5.80
   7  -2  -3   11.72    4.86
   5   2  -3   24.96    6.20
   7  -2  -3   18.54    4.12
   7  -2  -3   13.56    4.22
   2  -7  -3   19.58    5.32
  -7   2   3   20.22    4.76
  -2  -5  -3   15.78    4.85
  -7   2   3    8.75    3.92
  -2  -5  -3   34.92    7.33
  -5  -2   3   17.92    6.16
  -5  -2   3   19.91    5.01
  -7   5  -3   24.97    6.01
  -5  -2   3   15.19    6.02
   2   5   3   12.82    4.54
  -2   7   3   34.74    5.88
  -7   2   3   35.45    8.50
  -7   5  -3   27.55    5.81
   7  -2  -2   20.96    4.45
   5  -7   2   12.84    6.49
  -7   5  -2   27.04    5.77
  -5   7  -2   18.95    4.37
   2  -7  -2   27.43    7.66
   5  -7   2   20.17    4.14
   2  -7  -2   27.30    9.47
   2   5   2   22.35    4.69
  -2   7   2   25.97    4.75
   5   2  -2   27.36    6.46
   7  -5   2   20.60    4.80
   2   5   2   28.07    5.64
   5   2  -2   18.05    4.66
  -5  -2   2   18.79    4.28
   5   2  -2   24.51    5.73
   2  -7  -2   25.06    7.59
   5  -7   2   27.28    5.36
   7  -5   2   19.77    4.43
   7  -2  -2   30.33    6.02
   7  -5   2   22.33    5.12
   2  -7  -2   21.55    5.66
   5   2  -2   24.06    5.53
   7  -2  -2   16.93    4.36
   7  -2  -2    9.61    4.11
  -2   7   2   18.19    4.07
  -7   5  -2   15.21    5.08
  -5  -2   2   27.31    5.13
  -5  -2   2   20.95    6.79
  -7   2   2   22.42    5.28
  -5  -2   2   19.57    5.56
  -2  -5  -2   31.45    8.11
   2   5   2   27.76    5.58
   2  -7  -2   17.24    4.07
   5  -7   2   17.86    5.94
  -2   7   2   19.68    4.72
   7  -5   2   25.20    5.63
   5  -7   2   20.82    4.26
  -5  -2   2   22.40    6.58
   2   5   2   23.61    5.21
  -2   7   2   21.58    4.67
  -7   2   2   20.86    7.15
   7  -5   1   16.16    3.88
   7  -2  -1   27.42    4.97
   2  -7  -1   42.13   11.64
   5  -7   1   45.86   13.39
  -7   5  -1   21.37    4.90
   5  -7   1   22.40    4.37
   5   2  -1   24.82    5.85
  -2   7   1   26.35    4.87
   2   5   1   21.12    4.53
   2   5   1   26.64    5.40
   5   2  -1   18.12    4.39
  -2   7   1   26.03    4.82
  -2  -5  -1   18.51    4.54
  -5  -2   1   23.43    4.90
   5   2  -1   22.92    5.29
   7  -2  -1   30.31    5.59
   5  -7   1   24.38    5.19
   2  -7  -1   14.81    6.15
   7  -5   1   29.56    5.35
   5  -7   1   11.46    4.47
   2  -7  -1   30.16    5.70
   7  -5   1   25.69    5.25
   2  -7  -1   18.13    5.98
   5   2  -1   25.88    5.37
   7  -2  -1   23.17    4.85
   7  -2  -1   17.80    4.92
   2   5   1   12.03    4.12
  -7   2   1   12.09    6.11
  -5  -2   1   22.66    4.33
  -7   2   1   24.81    5.20
  -5  -2   1    7.87    4.35
  -2  -5  -1   23.36    7.68
  -5  -2   1   22.83    6.43
   2  -7  -1   25.06    4.57
  -5   7  -1   15.89    4.85
   2  -7  -1   20.68    4.62
   2   5   1   19.57    4.48
   7  -5   1   19.92    4.91
   7  -2  -1   22.61    4.68
  -2   7   1   38.45    6.23
   5  -7   1   27.40    4.83
  -5  -2   1   31.32    6.79
   2   5   1   31.52    5.79
  -7   2   1   25.79    7.53
  -7   5  -1   11.16    3.83
   7  -5   0   10.45    2.94
   7  -2   0   11.13    3.32
   2  -7   0   23.93   10.53
   5  -7   0   26.42   12.07
  -7   5   0    9.96    3.56
   5  -7   0   10.56    3.01
   2  -7   0   16.29    3.70
   5   2   0   17.37    4.77
   2   5   0   17.89    4.51
   5   2   0   12.64    3.31
  -7   5   0   11.13    4.17
  -2   7   0   17.32    3.92
  -5  -2   0   18.36    4.15
   5   2   0    6.60    3.01
   7  -2   0   13.06    3.67
   7  -5   0   15.94    3.62
   5  -7   0   21.03    4.61
   7  -5   0   15.08    3.78
   2  -7   0    6.29    4.85
  -2  -5   0   19.67    4.12
   5  -7   0   12.73    4.35
   2  -7   0   10.00    3.45
  -2  -5   0   13.72    3.07
   2  -7   0   23.08    6.98
   5   2   0    8.05    2.99
   7  -2   0    9.48    3.11
   7  -5   0   13.03    3.82
   7  -2   0    7.81    3.38
  -7   2   0   11.58    4.82
   2   5   0   10.14    3.37
  -7   2   0   19.70    4.03
  -5  -2   0   13.81    6.11
  -2  -5   0   16.08    6.26
  -5  -2   0   12.62    4.15
   2  -7   0    6.46    2.54
   5  -7   0   15.98    3.56
  -5   7   0    2.65    2.28
  -2   7   0   16.43    4.07
   2  -7   0    9.25    3.27
   7  -5   0    8.06    3.21
   7  -2   0   11.83    3.52
  -2  -5   0   19.69    3.89
   7  -5   0   11.22    2.93
   2   5   0   16.47    3.95
  -7   2   0    9.15    4.25
  -7   5   0    7.15    3.61
  -5  -2   0   12.95    3.84
   7  -2   1    0.80    1.29
   7  -5  -1    0.70    0.66
   2  -7   1    3.04    4.00
   5  -7  -1    4.72    4.39
  -7   5   1   -0.96    0.89
   2  -7   1    0.76    1.23
   5   2   1    1.27    1.68
   5   2   1    1.15    1.86
   7  -2   1   -3.50    3.26
   2   5  -1   -1.02    1.90
  -2   7  -1    0.87    1.39
  -5  -2  -1   -1.60    2.11
  -7   5   1   -1.98    2.60
   5   2   1   -1.19    1.57
  -5  -2  -1   -0.92    1.72
  -2  -5   1    0.82    1.52
   7  -2   1   -0.91    1.69
   7  -5  -1   -0.81    1.50
   5  -7  -1    0.93    1.22
   2  -7   1    2.66    4.29
   2  -7   1    1.02    1.34
   5  -7  -1   -1.19    1.11
  -2  -5   1   -0.72    1.16
   2  -7   1   -2.76    2.56
   5   2   1    0.82    0.76
   2   5  -1   -0.82    1.08
   7  -2   1    0.85    1.36
   5   2   1   -1.66    1.54
   7  -5  -1   -1.01    1.33
  -7   2  -1   -1.84    2.43
   2   5  -1   -1.05    1.39
  -5  -2  -1   -2.00    1.86
  -2  -5   1   -1.34    1.25
  -2  -5   1   -0.85    1.12
  -5  -2  -1   -1.01    1.88
  -5   7   1    1.39    1.29
   5  -7  -1   -0.77    1.24
   2   5  -1   -0.87    0.81
   2  -7   1    1.17    1.88
   7  -5  -1   -1.02    0.95
   7  -2   1   -0.83    1.10
  -2  -5   1    1.06    1.70
  -7   5   1   -2.01    2.65
  -7   2  -1   -1.72    1.60
  -7   2  -1   -0.95    1.53
  -5  -2  -1   -0.87    0.81
  -5   7   2    4.64    2.88
   5   2   2    0.80    0.74
   2  -7   2    1.49    1.96
   7  -2   2    1.68    1.36
   7  -5  -2    1.11    1.04
  -2  -5   2   -1.44    1.90
   7  -5  -2   -0.73    1.35
   5  -7  -2    3.16    2.94
   2  -7   2    3.78    3.04
   2  -7   2    0.79    1.26
   7  -5  -2    2.95    3.88
   7  -2   2   -2.42    3.18
   5   2   2   -1.40    1.85
   5   2   2   -1.19    1.11
  -5  -2  -2    5.42    3.36
  -2   7  -2    2.16    1.74
  -7   5   2   -2.39    2.22
   2   5  -2    1.14    1.06
   5   2   2    1.36    1.79
   7  -2   2   -0.92    1.20
   2  -7   2   -3.37    4.43
   2  -7   2   -1.11    1.46
  -2  -5   2   -0.88    1.84
   2  -7   2   -3.39    4.47
   7  -5  -2   -1.08    1.75
   5   2   2    1.79    1.67
   2   5  -2    1.00    1.32
   5   2   2   -0.77    1.01
  -5  -2  -2    2.79    2.60
  -5  -2  -2   -1.53    1.43
  -5  -2  -2    0.88    1.16
  -2  -5   2    1.02    1.64
   2   5  -2   -1.12    1.47
  -5   7   2    2.72    2.53
  -7   2  -2   -1.78    2.34
  -2   7  -2   -0.92    0.86
  -7   5   2   -2.42    3.90
  -7   2  -2   -1.64    2.16
  -2  -5   3   18.95    6.24
  -5   7   3   30.34    7.80
   7  -2   3   25.88    5.07
   2  -7   3   22.14    7.21
   7  -5  -3   24.42    5.74
  -7   2  -3   25.57    6.70
   5  -7  -3   26.49    8.39
   7  -5  -3   18.68    4.20
  -2  -5   3    8.94    6.47
   2  -7   3   19.92    5.51
   5  -7  -3   31.38    9.42
   7  -5  -3   29.13    6.37
   2  -7   3   25.65    5.13
  -7   2  -3   24.35    5.81
   5   2   3   24.92    6.54
   7  -2   3   34.88    8.44
   5   2   3   19.90    5.33
  -7   2  -3   15.46    5.27
  -2   7  -3   21.80    5.79
  -5  -2  -3   38.05    8.03
  -2   7  -3   41.55    7.85
  -7   5   3   35.41    9.14
   2   5  -3   33.25    6.74
   7  -2   3   23.22    5.22
   5   2   3   25.12    6.59
   2  -7   3   18.71    5.41
   2  -7   3   59.05   12.75
   7  -5  -3   22.36    5.57
   7  -5  -3   27.28    5.55
   5   2   3   42.89    9.05
  -5  -2  -3   22.60    5.92
  -5  -2  -3   17.05    5.23
  -2  -5   3   31.02    6.55
   2   5  -3   29.13    6.63
  -5   7   3   28.27    7.29
  -7   2  -3   24.98    6.72
  -7   5   3   40.39    9.94
  -5   7   4    3.99    3.71
  -2  -5   4    3.25    3.03
   7  -2   4    5.84    2.56
  -7   2  -4    6.97    3.97
   2  -7   4   11.25    5.54
   5  -7  -4    1.69    2.72
  -2  -5   4    1.78    3.70
   5  -7  -4    4.24    3.42
   7  -5  -4    1.48    3.37
   2  -7   4    0.95    1.26
   5  -7  -4    2.23    3.60
  -7   2  -4    2.16    2.01
   5   2   4    3.25    2.62
   7  -2   4    3.30    2.66
   5   2   4    2.55    2.06
  -7   2  -4    1.43    1.89
  -2   7  -4    1.65    1.54
  -5  -2  -4    1.39    1.84
  -2   7  -4    3.65    2.94
  -7   5   4    1.76    1.64
   2   5  -4    2.84    2.65
  -5   7   4    1.87    3.02
   7  -2   4    3.19    2.22
   2  -7   4   -1.63    2.63
   7  -2   4    5.62    3.14
   2  -7   4    4.69    3.25
   7  -5  -4    4.35    3.30
   5   2   4    3.99    3.21
   7  -5  -4    3.07    1.91
  -5  -2  -4    2.29    1.85
  -2  -5   4    2.73    2.55
  -5  -2  -4   -1.03    1.67
  -7   2  -4    2.61    2.43
   2   5  -4    3.12    2.52
  -5   7   4   -1.94    1.81
  -2   7  -4    1.48    2.39
   5   2   4    5.58    3.18
  -7   2  -4    1.44    1.90
  -7   5   4    3.55    2.87
  -7   2  -5   27.74    7.54
   2  -7   5   10.65    4.73
  -5   7   5   11.87    5.26
  -2  -5   5   17.41    4.89
   5  -7  -5   18.82    6.36
   7  -5  -5    7.89    4.93
   2  -7   5    4.02    2.42
   5  -7  -5   30.54    7.98
   7  -2   5   15.43    4.77
   5   2   5   15.94    4.77
  -7   2  -5    8.54    3.49
  -2   7  -5   11.04    4.47
  -5  -2  -5   11.64    3.98
  -2   7  -5   14.99    5.57
  -5   7   5   10.25    4.83
   2   5  -5   11.18    4.18
   2  -7   5    9.89    4.40
   7  -5  -5    4.81    3.06
  -5  -2  -5   11.61    3.68
  -2  -5   5   11.01    3.85
  -5  -2  -5   15.26    3.81
   5  -7  -5   21.34    5.41
   7  -2   5   10.33    3.78
  -7   2  -5   13.17    4.03
  -5   7   5   19.28    6.51
   2   5  -5    8.29    4.43
  -2   7  -5   12.46    4.53
  -7   2  -5    9.68    3.64
   5   2   5   11.83    3.89
  -7   5   5    9.56    3.89
   7  -2   6    1.01    1.63
   7  -2   6    5.70    2.80
   5   2   6   -1.04    1.67
  -5  -2  -6    3.89    2.22
  -7   2  -6    2.18    1.76
   2  -7   6    1.21    2.25
   7  -5  -6    1.30    2.71
  -7   5   6    0.94    1.24
  -5  -2  -6   -0.81    1.07
  -7   2  -6    1.88    1.51
  -2  -5   6   -0.93    0.87
  -5  -2  -6   -0.73    1.37
   5  -7  -6    1.30    1.70
  -7   2  -6    0.86    1.14
  -5   7   6    4.66    2.89
   2   5  -6    1.42    2.65
  -2   7  -6    1.14    1.50
   5   2   6   -0.95    1.54
  -5   7   6    1.36    2.20
  -7   5   6    2.10    2.18
  -7   5   6    0.96    2.00
   7  -5  -7    0.96    2.00
   2  -7   7    0.69    1.11
   5  -7  -7   -1.17    1.53
   7  -2   7   -0.73    0.96
   5   2   7    0.72    0.95
   2  -7   7    0.73    1.18
   2   5  -7   -1.12    1.48
   7  -5  -7   -1.09    1.44
   2   5  -7   -0.77    1.60
  -5   7   7    1.93    2.01
  -7   2  -7    0.69    1.11
   7  -2   7    0.62    1.16
  -5  -2  -7    0.65    1.22
   5   2   7   -1.66    1.54
  -7   5   7    0.74    0.97
  -5  -2  -7    0.49    0.79
  -2  -5   7   -0.67    1.08
   7  -2   7   -0.79    1.03
  -5   7   7    1.06    1.71
  -7   5   7    0.76    1.23
   5   2   7   -0.73    1.17
  -2   7  -8    0.96    1.00
   2   5  -8   -0.71    1.33
   7  -5  -8    0.69    1.29
   2   5  -8    0.47    0.88
  -7   5   8    0.54    0.88
  -7   2  -8    0.44    0.82
  -5   7   8    0.61    0.98
   7  -2   8    0.42    0.88
  -5  -2  -8    0.48    0.64
   5   2   8    0.55    0.89
  -2  -5   8   -0.44    0.91
   7  -2   8    1.48    1.12
   7  -2   8   -0.50    0.93
  -7   2  -8   -0.51    0.94
  -2  -5   8   -0.54    0.87
   7  -5  -8    2.52    1.55
   2  -7   8    0.46    0.75
   5  -7  -8    1.15    1.69
   2   5  -9    1.13    0.86
   7  -5  -9    0.36    0.59
  -5   7   9    0.66    0.97
  -7   5   9    1.02    0.95
  -5  -2  -9    0.56    0.64
   5   2   9    0.92    0.75
  -7   5   9    1.04    0.79
   7  -2   9    1.62    0.80
  -7   2  -9    0.33    0.68
  -2  -5   9   -0.31    0.64
   7  -2   9    0.95    0.63
   2  -7   9   -0.26    0.48
   5  -7  -9    0.35    1.09
  -1  -6  -8    1.31    1.07
  -1   7   8    0.41    0.76
  -6  -1   8    0.49    0.92
  -7   1   8    1.02    0.95
   1   6   8    0.47    0.88
  -1   7   8    2.40    1.34
   7  -1  -8   -0.26    0.69
  -7   6  -8   -0.60    0.63
   7  -6   8    0.64    0.66
   6  -7   8   -0.32    0.52
   1  -7  -8    0.69    1.69
  -1  -6  -8    1.21    1.26
   6  -7   8    0.47    0.97
   7  -6   8    4.16    1.61
   7  -1  -8    0.60    0.79
   6   1  -8    1.14    1.30
   6   1  -8    1.19    0.83
   6   1  -7    3.28    1.87
   6  -7   7    4.45    2.18
   7  -1  -7    4.09    2.33
  -1  -6  -7    4.69    2.16
  -7   1   7    3.44    1.81
  -6  -1   7    0.76    1.23
   1   6   7    4.75    2.21
  -1   7   7    1.66    1.90
   7  -1  -7   -0.72    1.35
   7  -6   7    4.58    1.93
   6  -7   7   -0.64    1.34
   7  -6   7    0.51    0.96
   1  -7  -7    5.41    3.02
  -1  -6  -7    3.89    2.86
   1   6   7    1.55    1.44
   6  -7   6   -0.89    1.43
   1  -7  -6    2.81    2.92
  -1  -6  -6    6.64    3.71
   7  -6   6    5.68    2.93
   1   6   6    4.09    2.34
   7  -1  -6    5.81    2.86
   7  -6   6    0.72    1.65
   6  -7   6    1.49    2.77
   7  -6   6    2.56    2.67
   7  -1  -6    1.05    1.95
   1   6   6    1.26    2.86
   6   1  -6    2.69    2.50
   7  -1  -6    4.07    3.09
   1  -7  -6    3.07    1.91
  -1  -6  -6    7.52    2.77
  -7   1   6    2.20    2.05
  -6  -1   6   -1.01    1.33
  -7   1   6    5.70    2.81
   1   6   6    2.22    2.07
  -1   7   6    3.47    2.41
  -1  -6  -6    6.39    2.35
  -6  -1   6    5.51    2.42
  -6  -1   6    3.70    2.28
  -7   1   6    4.02    2.29
  -7   1   6    1.08    1.75
  -7   6  -6    2.33    2.17
  -1   7   6    2.08    2.17
   6  -7   5    1.30    2.13
   7  -6   5    1.22    1.63
  -7   1   5   10.03    4.01
   1   6   5    5.08    2.92
  -1   7   5   11.66    3.93
  -6  -1   5    4.86    2.79
  -7   1   5    7.51    3.01
   7  -1  -5    7.92    4.18
  -1   7   5    5.11    2.93
   1   6   5    7.08    3.24
  -1  -6  -5    4.84    2.78
  -6   7  -5    7.03    3.10
  -7   6  -5    7.45    3.93
   7  -1  -5    6.77    3.87
   6   1  -5    5.22    3.64
   1   6   5    5.73    2.84
  -6   7  -5    1.18    3.31
  -1   7   5    3.39    2.38
   1  -7  -5   13.02    5.03
  -1   7   4    1.93    1.57
  -1   7   4    1.90    2.51
   7  -1  -4    2.01    2.10
  -1  -6  -4   -1.86    2.46
   1  -7  -4    1.82    4.16
   7  -6   4    1.42    2.65
   1   6   4    3.33    2.31
  -1   7   4    2.96    2.06
  -6   7  -4    4.86    2.77
  -7   6  -4    3.00    2.43
   7  -1  -4    1.66    2.19
   6   1  -4    4.82    3.00
  -6  -1   4    0.78    1.27
   1  -7  -4    6.16    3.80
   6   1  -4    1.42    2.65
   6  -7   4    4.71    2.46
  -1  -6  -4    1.20    1.58
   7  -6   4    2.20    2.05
   7  -1  -4    4.06    2.82
   7  -6   4    2.79    2.26
   7  -6   4    1.91    3.08
   6  -7   4    9.46    4.66
   6   1  -4    3.38    2.73
   7  -1  -4    4.76    2.48
  -1   7   4    2.44    1.98
   7  -1  -4    1.75    2.31
   1   6   4    1.38    2.58
   1  -7  -4    7.42    3.39
  -1  -6  -4    1.30    1.71
  -1  -6  -4    6.17    3.04
  -6  -1   4    1.15    1.52
  -7   1   4    7.28    3.79
  -7   1   4    5.68    2.96
  -6  -1   4    4.77    3.63
  -1   7   4    5.30    2.80
  -7   6  -4    2.48    2.31
   1   6   4    4.95    2.82
  -1   7   4    4.47    2.76
  -6  -1   4    9.10    3.99
  -7   1   4    5.18    3.60
  -7   1   4    3.90    2.04
  -1   7   3    4.63    2.44
   1   6   3    3.73    2.84
   1  -7  -3    8.73    3.58
   7  -1  -3    0.93    1.74
  -1  -6  -3   -2.36    2.20
   6  -7   3    2.02    3.26
   1  -7  -3    2.12    3.42
  -7   1   3    3.52    2.84
   7  -6   3    2.53    2.35
   1   6   3    1.06    2.60
  -1   7   3    8.30    2.85
   6   1  -3    3.99    2.47
  -6  -1   3   -0.77    1.02
   6   1  -3    5.31    3.03
   1  -7  -3    1.70    2.74
   6  -7   3    3.18    1.97
   7  -6   3    7.01    2.79
   7  -1  -3    2.47    2.57
  -1  -6  -3    5.42    3.34
   7  -6   3    3.70    2.30
   6  -7   3    1.78    2.88
   7  -6   3    3.66    3.41
   1  -7  -3   -1.16    1.88
  -1  -6  -3    2.91    2.21
   7  -1  -3    1.52    2.83
   6   1  -3    1.42    1.87
   7  -1  -3    4.11    2.34
   6   1  -3    0.90    1.45
   1  -7  -3    4.77    2.48
  -1  -6  -3   -1.08    1.01
  -6  -1   3    1.88    2.48
  -6  -1   3    2.00    1.86
  -1  -6  -3    1.60    1.49
  -7   1   3    1.30    1.71
  -7   6  -3    5.08    2.90
  -6   7  -3    4.01    2.09
   1   6   3    2.32    2.16
  -1   7   3    3.17    1.97
  -6  -1   3   -1.75    1.63
  -7   6  -3    2.16    1.74
  -7   1   3    1.86    3.45
   6  -7   2    8.21    6.25
   6   1  -2    7.01    2.63
   7  -1  -2   13.27    3.53
  -1  -6  -2    3.27    5.29
   1  -7  -2    7.79    4.08
  -1  -6  -2   14.66    4.95
  -6  -1   2    6.28    2.37
   6   1  -2    9.62    3.58
   7  -1  -2   14.80    4.40
   6  -7   2    8.01    3.27
   7  -6   2    7.73    3.03
   1  -7  -2   12.26    4.92
   7  -6   2   14.14    4.14
   6  -7   2    8.37    4.80
   7  -6   2   13.21    5.12
   1  -7  -2    2.64    3.29
  -1  -6  -2    8.26    3.33
   7  -1  -2   10.18    3.78
   6   1  -2    5.99    2.99
   7  -1  -2    5.55    2.49
   6   1  -2    6.96    2.55
  -7   6  -2   12.57    4.08
  -1   7   2    6.31    2.57
  -6  -1   2    7.63    5.05
  -6  -1   2   12.21    3.25
  -7   1   2   11.33    3.69
  -1  -6  -2   12.79    5.27
   1  -7  -2   11.70    5.78
  -1   7   2    6.40    2.61
   6   1  -2    1.75    2.87
   7  -6   2    5.01    2.69
   1   6   2    3.28    2.09
   1   6   2    3.11    2.42
  -6  -1   2    5.27    4.04
   6   1  -2   10.07    3.64
  -1   7   2    8.24    3.65
   1   6   2    9.98    3.46
   1   6   2    7.36    2.98
  -1   7   2    5.29    2.83
   7  -6   2    8.62    4.04
  -7   1   2   12.12    5.99
   1   6   2    7.76    3.30
  -1   7   2   13.41    3.99
  -6  -1   2   10.37    4.85
  -7   1   2   12.14    4.87
   6  -7   1   24.57   11.43
   6   1  -1    6.06    2.56
   7  -1  -1    6.90    2.56
   1  -7  -1    5.07    6.67
  -1  -6  -1    4.99    6.57
  -7   6  -1    7.97    3.37
  -6   7  -1    7.40    3.13
   1  -7  -1    9.25    5.74
  -6  -1   1    6.56    2.66
   6   1  -1    2.27    2.13
   7  -1  -1    6.46    3.02
   6  -7   1    4.95    2.62
   7  -6   1    5.78    2.71
  -1  -6  -1    3.22    2.01
   1  -7  -1    1.79    4.09
  -1  -6  -1    5.47    3.13
   1  -7  -1    3.53    2.19
   6  -7   1    1.36    2.56
  -1  -6  -1    5.35    1.99
   7  -6   1    8.01    3.03
   7  -6   1    2.97    2.41
   1  -7  -1    2.96    2.77
   6   1  -1    7.50    3.00
   7  -1  -1    1.72    1.63
   7  -1  -1    4.54    2.61
   1   6   1    2.08    2.18
  -1   7   1    8.41    2.76
  -7   1   1    7.90    3.90
  -1  -6  -1    2.35    2.21
  -6  -1   1    8.12    4.01
   1  -7  -1   10.72    4.89
   7  -6   1    4.93    2.31
  -1   7   1    2.81    1.97
   1   6   1    7.30    2.93
   6   1  -1    4.41    3.07
  -6  -1   1   11.40    5.20
   6   1  -1    5.94    2.62
  -6   7  -1    1.78    2.36
  -1   7   1    4.59    2.63
   1   6   1    5.12    2.54
   1  -7  -1    5.93    2.51
   7  -6   1    6.45    2.95
   1   6   1    2.03    1.91
  -1   7   1    7.13    3.01
   7  -1  -1    3.46    2.00
   7  -6   1    4.61    2.17
   6  -7   1    4.85    2.15
  -6  -1   1    4.98    4.64
  -7   6  -1    2.36    2.21
  -7   1   1   10.17    5.80
  -6  -1   1    1.43    1.91
  -7   1   1    4.38    3.05
   1   6   1    5.41    3.04
   1  -7   0   31.48   12.62
   6  -7   0   22.56   11.81
   6   1   0   16.96    4.11
   7  -1   0   20.62    4.50
   1  -7   0   28.30   17.46
  -1  -6   0   12.74   11.93
  -7   6   0   20.27    4.83
   6   1   0   18.78    5.31
  -7   1   0    7.60    4.52
   1   6   0   26.54    5.48
   7  -1   0   27.36    8.91
  -6  -1   0   23.45    7.67
  -7   6   0   10.21    4.38
  -1   7   0   22.07    4.90
  -6   7   0   16.05    7.16
   1  -7   0   19.57    6.69
  -1  -6   0   26.73    4.86
   7  -1   0   20.88    4.74
   6   1   0   12.52    4.17
   6  -7   0   21.79    4.88
   7  -6   0   28.74    5.58
   1  -7   0   22.41    4.93
   6  -7   0   14.97    4.53
  -1  -6   0   17.36    3.85
   7  -6   0   12.44    4.15
   1  -7   0   22.32    7.04
   6   1   0   23.97    5.09
   7  -1   0   21.05    4.33
   7  -1   0   13.12    4.39
   1   6   0   23.33    5.20
  -7   1   0   20.90    5.72
  -1  -6   0   17.60    5.82
  -6  -1   0   16.63    5.08
   6  -7   0   22.56    4.50
  -6   7   0   13.00    5.49
  -1   7   0   23.81    5.22
  -1   7   0   13.22    4.00
   1  -7   0   17.52    4.44
   7  -6   0   15.63    4.79
  -1  -6   0   18.30    4.23
   7  -1   0   22.14    4.44
   7  -6   0   18.16    4.01
   1   6   0   16.95    4.45
  -6  -1   0   28.47    8.88
  -7   6   0   15.38    5.43
  -6  -1   0   23.18    5.40
  -7   1   0   25.93    8.31
  -7   1   0   21.13    5.17
   6  -7  -1   40.11   15.55
   7  -1   1   21.95    4.74
   1  -7   1   48.80   17.54
  -1  -6   1   40.19   15.58
   1  -7   1   29.11   10.82
   6  -7  -1   46.34   16.66
   1  -7   1   24.42    4.80
   6   1   1   29.36    6.52
  -7   1  -1   26.53    6.90
   7  -1   1   38.20    9.39
  -6  -1  -1   29.01    7.79
  -6  -1  -1   39.15    8.87
  -7   6   1   23.82    8.14
   1   6  -1   29.71    6.00
  -1   7  -1   30.79    5.76
  -6   7   1   38.30   11.60
   6   1   1   24.14    5.72
  -1  -6   1   18.87    4.42
   7  -1   1   23.88    5.25
   6  -7  -1   25.66    5.34
   7  -6  -1   25.44    5.27
   1  -7   1   25.57    5.40
  -1  -6   1   21.80    4.65
   6  -7  -1    9.50    3.98
   1  -7   1   50.86   12.04
   7  -1   1   28.17    4.91
   6   1   1   19.88    4.67
  -1   7  -1   19.74    4.34
  -7   1  -1   24.52    5.29
  -6  -1  -1   24.58    5.28
   7  -6  -1   27.15    4.75
  -6   7   1   16.97    6.73
   6  -7  -1   21.70    4.69
  -1   7  -1   20.27    4.75
   1   6  -1   13.89    4.21
  -1   7  -1   22.37    4.95
   1  -7   1   21.55    5.19
   7  -6  -1   14.17    4.53
   7  -1   1   23.59    4.60
  -1  -6   1   20.26    5.00
  -6  -1  -1   40.31   10.33
  -7   6   1   19.01    7.81
  -7   1  -1   22.98    7.18
  -7   1  -1   19.37    4.56
  -6  -1  -1   15.59    4.09
  -6   7   2    2.05    2.69
   7  -6  -2    0.76    1.22
   6  -7  -2    3.28    1.87
   7  -1   2   -0.78    1.25
   1  -7   2   -1.45    1.91
  -6  -1  -2    1.47    2.36
  -1  -6   2    2.85    2.29
   1  -7   2    2.17    2.85
   6  -7  -2   -3.33    4.38
   1  -7   2    3.24    4.27
  -1  -6   2    3.27    4.30
   6  -7  -2    4.42    7.13
  -1  -6   2    0.76    1.22
   1  -7   2    0.83    1.09
   7  -6  -2   -3.90    5.14
  -7   1  -2   -1.45    1.35
   7  -1   2    3.71    3.45
   6   1   2    1.40    1.84
  -6  -1  -2    1.50    1.40
  -1   7  -2   -1.14    1.06
  -6  -1  -2    1.90    3.07
  -7   6   2    2.60    3.42
  -6   7   2    2.75    2.56
   1   6  -2    1.18    1.10
   6   1   2    2.68    2.49
  -1  -6   2    1.63    1.31
   7  -1   2    1.06    1.71
   1  -7   2    1.09    1.76
  -1  -6   2    3.81    2.34
   6  -7  -2    1.20    1.93
   1  -7   2    3.58    4.71
   1   6  -2    0.94    1.75
   7  -6  -2    2.36    1.90
   6   1   2    0.91    1.19
  -6  -1  -2   -1.52    2.00
  -6  -1  -2    1.71    1.59
   1   6  -2    1.12    1.47
  -6   7   2    1.74    2.29
  -1   7  -2    0.98    1.82
  -7   1  -2    1.85    2.43
  -7   6   2    2.61    3.43
   7  -6  -3    2.38    1.48
  -6  -1  -3    1.58    1.47
   7  -1   3    1.63    1.52
   1  -7   3   -1.94    1.80
  -7   1  -3   -1.63    1.51
  -1  -6   3    3.54    2.85
  -6   7   3   -2.00    1.86
  -1  -6   3    2.28    2.99
   1  -7   3    5.70    3.25
   6  -7  -3    2.28    3.01
   6  -7  -3   -3.20    4.21
  -1  -6   3   -0.75    1.39
   1  -7   3    0.87    1.40
   7  -6  -3    3.56    4.68
   6   1   3   -1.68    2.20
   7  -1   3    1.72    1.60
   6   1   3    1.48    1.38
  -7   1  -3   -1.26    1.17
  -1   7  -3   -1.43    2.65
  -6  -1  -3   -1.62    1.51
  -7   6   3    4.36    3.51
  -6   7   3   -2.16    2.01
   1   6  -3    1.32    2.12
   7  -1   3    2.24    1.80
   6   1   3    4.50    3.42
   1  -7   3   -1.29    1.20
  -1  -6   3   -1.16    2.16
   1  -7   3    3.00    2.79
   7  -6  -3   -0.98    1.29
  -6  -1  -3    1.31    1.73
  -1  -6   3    1.31    2.43
  -6  -1  -3   -1.21    1.13
  -6   7   3    1.80    3.74
   1   6  -3    1.32    2.12
  -1   7  -3    1.23    1.97
  -7   1  -3    3.29    3.06
  -7   6   3   -2.20    2.04
  -6  -1  -4    3.27    2.64
  -7   1  -4    8.70    3.97
   1  -7   4    8.48    4.83
  -1  -6   4    1.75    2.31
  -6   7   4    7.55    3.93
   6  -7  -4    4.82    3.89
  -1  -6   4    2.94    1.68
   7  -6  -4    1.37    2.56
   1  -7   4    5.48    2.25
   7  -6  -4   -2.62    3.45
   7  -1   4    3.16    2.55
   6   1   4    7.39    3.37
  -7   1  -4    4.24    2.42
  -1   7  -4    1.73    3.95
  -6  -1  -4    2.68    2.50
  -7   6   4    5.04    3.13
  -6   7   4    5.35    4.07
   1   6  -4    1.47    2.37
   1  -7   4    7.51    3.43
  -1  -6   4    1.33    1.75
   1  -7   4    3.63    2.93
   7  -6  -4    6.66    3.10
  -7   1  -4    1.24    2.00
  -6  -1  -4    4.38    2.50
  -6  -1  -4    2.02    1.64
  -1  -6   4    9.62    3.84
   6   1   4    3.21    2.59
   7  -1   4   -1.19    1.93
  -6   7   4    1.67    2.21
   1   6  -4    4.66    3.54
  -1   7  -4    1.55    3.22
  -1   7  -4    4.27    2.97
  -7   1  -4    1.41    1.86
  -7   6   4    1.69    1.58
  -6   7   5   -1.50    1.40
  -7   6   5   -1.31    1.22
  -1  -6   5   -1.24    2.00
   1  -7   5    1.10    1.45
   6  -7  -5   -1.11    1.47
  -6   7   5   -1.15    1.85
   6   1   5    2.25    2.34
  -6  -1  -5   -0.84    1.36
  -7   1  -5   -0.83    1.34
  -6  -1  -5   -1.11    1.46
  -7   1  -5    1.22    2.28
  -7   6   5    1.31    1.72
  -6   7   5   -1.52    1.41
   1   6  -5    2.91    2.35
  -6   7   5   -1.38    1.82
   1   6  -5   -1.64    2.15
  -1   7  -5    1.47    2.74
  -1   7  -5    1.70    1.58
   1  -7   5   -0.90    1.18
   7  -6  -5   -1.89    1.76
   6  -7  -5    1.89    3.05
   7  -6  -6    3.54    3.49
   1  -7   6    2.30    1.45
   6  -7  -6    3.10    2.90
   6  -7  -6    4.38    3.60
   7  -1   6    4.33    2.68
   6   1   6    2.07    2.56
   1  -7   6    4.32    2.85
  -1  -6   6    1.91    2.00
  -1  -6   6    3.34    2.21
   6  -7  -6    1.01    2.12
   7  -6  -6    4.99    2.85
  -6  -1  -6    3.75    1.99
  -6   7   6    6.86    2.78
  -7   1  -6    2.44    2.16
   7  -1   6    3.65    1.81
   6   1   6    5.37    2.51
  -6  -1  -6    5.19    2.02
  -1  -6   6    7.51    2.59
  -6   7   6    1.19    1.59
  -7   6   6    4.03    2.49
   6   1   6    5.29    2.35
   7  -1   6    7.86    2.71
  -6   7   6    8.32    3.36
   1   6  -6    9.62    3.85
  -1   7  -6    2.86    2.32
   6  -7  -7    1.36    1.10
   7  -6  -7   -0.91    1.70
   7  -1   7   -0.62    0.82
  -7   1  -7   -0.60    0.97
  -6   7   7   -0.61    0.80
  -7   6   7    2.01    1.53
   7  -1   7    2.16    1.33
   6   1   7    3.99    1.95
  -6  -1  -7    0.59    0.95
   7  -1   7    2.57    1.79
   7  -1   7    5.37    2.26
   6   1   7    0.69    1.29
  -7   1  -7   -0.55    0.88
   1  -7   7    3.42    1.80
  -1  -6   7   -0.67    1.08
   7  -6  -7    2.48    2.43
   1  -7   7    0.55    0.73
   6  -7  -7    2.21    2.05
   6  -7  -7    1.04    1.67
   1   6  -8    0.60    0.96
   7  -6  -8   -0.52    0.84
  -6   7   8   -0.39    0.72
  -7   6   8    0.47    1.08
  -6   7   8    0.50    1.04
   7  -1   8   -0.35    0.57
   6   1   8    0.87    0.99
  -6  -1  -8    0.41    0.77
  -7   1  -8   -0.39    0.81
   7  -1   8    0.34    0.77
   7  -1   8    0.86    0.80
  -7   1  -8    0.40    0.74
   1  -7   8   -0.37    0.70
  -1  -6   8   -0.43    0.81
   7  -6  -8   -0.53    1.31
   1  -7   8   -0.33    0.54
   6  -7  -8    0.50    1.22
   6  -7  -9   -0.26    0.60
   7  -7   8    0.96    0.84
   7   0  -8    0.76    0.79
  -7   0   8    0.33    0.69
   0   7   8    1.71    0.95
   0  -7  -8    0.43    0.91
   0   7   7    4.68    2.06
  -7   0   7    1.35    1.11
  -7   0   7    2.40    1.68
   0   7   7    0.45    0.84
   0  -7  -7    1.61    1.84
   7   0  -7   -0.74    1.37
   7  -7   7    1.16    1.53
   7   0  -7   -0.50    0.93
   7   0  -6    1.96    1.58
   7   0  -6    4.22    2.60
   0  -7  -6    2.49    1.73
  -7   0   6    0.84    1.57
   0   7   6    3.09    2.15
  -7   0   6    3.33    1.90
   7   0  -6    2.84    1.99
   0  -7  -6    2.17    2.13
   0  -7  -6    2.29    2.39
   7  -7   6   -1.17    1.89
   0  -7  -5    1.43    2.66
   7  -7   5   -1.11    1.79
   0   7   5    1.03    1.36
   7  -7   5    1.48    3.07
   0   7   5    2.54    2.37
   7   0  -5    1.14    1.85
   7   0  -5    4.42    3.07
   0  -7  -5    1.09    2.27
  -7   0   5    1.22    1.97
  -7   0   5    3.89    2.56
   7  -7   5    3.53    2.68
   7   0  -5    2.36    2.20
   0  -7  -5    4.10    2.52
   0   7   5    1.20    1.58
  -7   0   5    1.18    1.56
  -7   7  -5    2.33    2.42
   7  -7   4    1.58    2.08
   7   0  -4    1.63    2.15
   7   0  -4    7.38    2.94
   0   7   4    1.32    2.13
   0  -7  -4    3.38    2.35
  -7   0   4    7.91    3.60
  -7   0   4    3.80    2.16
  -7   7  -4    2.64    2.45
   7   0  -4    1.55    2.50
   0   7   4   -1.03    0.96
   0   7   4   -1.22    1.61
  -7   0   4    2.99    2.41
   7  -7   4    1.32    2.12
   0   7   4    1.06    1.98
   0   7   3    2.08    1.67
   7   0  -3   -1.34    1.25
   7   0  -3    1.32    1.73
   7  -7   3    2.07    1.67
   0  -7  -3    1.47    1.37
  -7   7  -3   -1.16    1.53
   0   7   3    1.19    1.91
  -7   0   3    5.01    3.11
   7  -7   2    1.39    1.83
   7  -7   2   -1.99    1.85
   0  -7  -2   -1.20    1.58
   7   0  -2    1.25    1.65
   7   0  -2   -0.84    1.10
   0   7   2    1.28    1.68
   0  -7  -2   -2.11    2.78
  -7   0   2   -1.75    2.31
   7   0  -2    1.23    1.61
   7  -7   2   -1.00    1.31
   0  -7  -2   -1.60    2.10
   7   0  -2    0.93    0.87
   0  -7  -2    3.10    4.99
   0  -7  -2    5.75    3.57
  -7   0   2    1.94    2.55
   0   7   2   -1.04    1.67
  -7   0   2   -2.11    2.78
   0   7   2   -1.16    1.52
  -7   0   2    1.59    2.10
   0   7   1   10.56    3.85
   7   0  -1   14.88    6.13
  -7   0   1   15.68    6.28
   7   0  -1   11.10    3.28
   0  -7  -1   15.01    7.41
   0  -7  -1    9.74    7.87
   7   0  -1   10.54    3.82
   7  -7   1    5.99    3.00
   0  -7  -1    8.50    4.78
   0  -7  -1    3.73    2.17
   7  -7   1    1.88    3.55
   7  -7   1    3.97    3.08
   0  -7  -1   12.75    4.61
   7   0  -1    9.23    2.84
   7   0  -1   15.88    4.64
   0   7   1    8.49    3.33
  -7   0   1    7.55    4.02
   0  -7  -1    6.07    4.26
   0   7   1   13.52    4.24
   0   7   1   11.01    3.60
   7   0  -1   11.27    3.06
   7  -7   1   12.38    3.31
  -7   0   1   10.51    5.50
  -7   7  -1    6.24    3.13
   0   7   1   10.28    3.88
  -7   0   1   12.07    4.18
   0   7   0    4.29    2.45
   7   0   0    7.85    4.48
  -7   0   0    2.12    4.41
  -7   7   0   -1.86    1.74
   7   0   0    5.67    2.49
   0  -7   0   13.05   10.52
   7  -7   0   -6.41    8.43
   0  -7   0    1.88    2.49
   7   0   0    4.66    2.87
   7  -7   0    4.05    2.31
   0  -7   0    2.46    1.71
   7  -7   0    1.28    1.20
   0  -7   0   12.62    5.31
   7   0   0    1.45    1.19
   7   0   0    2.17    1.76
   0   7   0    5.43    3.03
   0  -7   0    1.38    1.30
  -7   0   0    3.70    2.57
   0   7   0    7.29    2.91
   7   0   0    3.74    1.85
   0   7   0    5.34    2.63
   7  -7   0    4.88    2.15
  -7   0   0    7.96    4.94
  -7   7   0    5.51    3.82
  -7   0   0    3.20    2.23
   0  -7   1   15.42   12.66
   0  -7   1   13.80    7.88
   7   0   1    8.61    4.28
  -7   0  -1   10.67    5.00
  -7   7   1    2.55    3.41
   0   7  -1    5.60    2.81
   7   0   1   10.79    4.06
   7  -7  -1   12.30    3.97
   0  -7   1    9.92    3.40
   7  -7  -1    8.94    3.80
   0  -7   1   15.01    6.60
   7   0   1    4.27    2.49
  -7   0  -1    6.49    4.03
  -7   0  -1    4.98    2.51
   0   7  -1   18.74    4.58
   0   7  -1   16.28    4.27
   0  -7   1   14.91    4.12
   7  -7  -1   10.53    3.16
  -7   0  -1    5.00    2.26
  -7   0  -1   11.49    5.27
  -7   7   1    2.52    4.72
   0  -7   2   -3.19    2.98
   0  -7   2   12.85    5.64
   7  -7  -2    4.51    8.39
   7   0   2    4.92    3.42
  -7   0  -2    2.90    2.71
  -7   7   2    2.59    5.40
   0   7  -2    8.39    3.35
   0   7  -2    5.20    2.57
  -7   0  -2    8.81    3.87
   0  -7   2    2.06    2.16
   7  -7  -2    5.35    3.30
   0  -7   2    6.25    5.05
   7  -7  -2    6.60    2.56
   0   7  -2    1.04    1.70
   0  -7   2    2.76    2.24
  -7   0  -2   12.45    4.59
  -7   0  -2    1.89    2.50
  -7   7   2    2.59    4.18
   7   0   2    7.62    3.14
   7  -7  -2    2.11    1.98
   0   7  -3   -1.24    1.16
   0  -7   3   -0.83    1.10
   7  -7  -3   -3.61    4.75
  -7   7   3   -2.08    1.93
  -7   0  -3   -1.53    2.47
  -7   7   3   -2.07    1.93
   0   7  -3    1.34    2.50
   7   0   3   -1.35    1.26
   0  -7   3   -0.83    0.78
   0  -7   4   -1.29    2.41
   7  -7  -4   -1.46    1.36
   0  -7   4    1.68    2.71
   0   7  -4   -1.48    1.95
  -7   0  -4    1.03    1.35
  -7   0  -4    1.93    1.56
  -7   0  -4    1.26    2.35
  -7   7   4   -1.58    1.47
   0   7  -4    1.50    1.40
  -7   7   4    1.58    2.08
   7   0   4   -1.49    1.39
   0   7  -5    4.62    2.87
  -7   0  -5    2.51    1.91
  -7   0  -5    0.74    1.38
   0  -7   5    1.14    2.59
   0  -7   5   -1.04    1.68
   7   0   5    3.75    2.60
  -7   7   5    3.66    2.78
   0  -7   5    1.44    1.16
   7  -7  -5    4.87    2.78
   7  -7  -5    1.71    2.76
  -7   0  -6    1.32    1.23
   7   0   6    0.60    0.97
  -7   0  -6    0.49    1.01
   7   0   6   -0.92    1.71
   0  -7   6   -0.82    1.08
   7   0   6   -0.67    1.40
   0  -7   6    0.55    0.72
   7  -7  -6    0.95    1.98
   0  -7   7    0.61    0.75
   7  -7  -7    0.63    1.77
   7   0   7    1.74    1.43
  -7   0  -7    0.96    1.00
   7   0   7    1.68    1.04
  -7   7   7    2.85    1.68
   0  -7   7    0.42    1.04
   7   0   7    1.85    1.03
   0  -7   7    1.06    1.39
   0   7  -8   -0.39    0.63
  -7   7   8    0.35    0.73
  -7   0  -8   -0.28    0.69
   7   0   8   -0.30    0.62
   7  -7  -8   -0.37    0.90
   0  -7   8    0.28    0.69
  -4  -4   0   23.59    5.67
   4  -8   0   61.07   15.12
   8  -4   0   39.95    6.52
   8  -4   0   38.08    6.00
  -8   4   0   27.35    6.91
   4   4   0   32.36    5.52
   8  -4   0   23.31    5.64
  -8   4   0   40.08    8.67
  -4  -4   0   29.83    7.65
   4   4   0   36.96    7.00
   4   4   0   20.63    5.76
   4  -8   0   29.02    6.24
  -4   8   0   35.94    6.43
   8  -4   0   33.08    6.11
   4  -8   0   43.98    6.50
   8  -4   0   38.03    6.07
   4  -8   0   40.75   18.11
   8  -4   1    6.12    2.62
   8  -4  -1   11.22    3.35
   4  -8  -1    4.73    8.82
   4  -8   1   12.51    7.78
   4  -8   1    5.10    2.43
   4   4   1    5.44    2.72
   4   4  -1   11.40    4.11
   4   4   1   11.03    3.81
   4   4  -1    7.54    3.14
   4  -8  -1   13.97    6.90
   4  -8   1    3.70    7.72
  -4  -4   1    7.44    3.04
   8  -4   1    8.96    3.05
   8  -4  -1   14.56    4.17
   8  -4   1    4.08    2.21
   8  -4  -1    6.76    2.77
   8  -4   1    7.63    2.99
   4   4  -1    7.23    2.71
   8  -4  -1    9.12    3.31
  -8   4   1    7.21    4.14
  -8   4  -1    8.02    4.25
  -4  -4   1    7.61    3.37
  -4  -4  -1   12.01    5.29
  -4  -4   1    5.38    2.09
  -4   8  -1    8.62    3.00
   4  -8  -1    6.77    2.77
  -4   8   1    8.46    3.74
   4   4   1   10.67    3.41
  -4   8   1   12.91    3.91
   4  -8   1    4.07    2.58
   8  -4   1    9.20    3.19
   8  -4  -1    9.20    3.33
   4  -8   1    5.87    2.52
   4   4   1   10.33    4.15
  -8   4  -1    7.50    3.73
  -8   4   1    1.80    2.94
   8  -4  -2   -0.87    1.15
   4  -8  -2   -3.02    3.98
   4  -8   2   -2.60    3.42
   4  -8   2   -0.86    1.13
   4   4   2    1.05    1.38
   4   4   2    1.28    1.68
   4   4  -2    1.36    2.19
   4   4  -2    4.34    2.69
   4   4  -2   -0.93    1.23
  -4  -4   2    2.76    1.71
   8  -4   2    0.89    0.83
   8  -4   2    1.71    1.60
   8  -4  -2   -1.03    1.66
   8  -4  -2   -0.85    1.38
   4  -8  -2   -2.28    2.12
   4  -8   2   -1.43    1.88
   8  -4   2    1.89    1.76
   8  -4  -2    1.06    1.39
   4   4  -2   -1.05    1.38
   4   4   2    3.24    3.01
  -8   4   2    5.83    4.04
  -8   4  -2   -1.58    2.08
  -4  -4   2   -0.91    0.84
  -4  -4  -2    3.48    2.81
  -8   4   2    0.92    1.48
  -4  -4   2    1.33    1.23
  -4   8   2    3.07    2.47
   4  -8  -2   -0.85    1.11
   4   4   2    3.96    2.06
  -4   8  -2    0.95    1.54
   4  -8   2    1.73    2.79
   8  -4   2    1.08    1.73
   8  -4  -2   -1.11    1.46
   4   4   2    1.54    1.43
  -8   4  -2    1.44    1.90
  -8   4   2   -2.01    2.65
   4  -8   3   -0.90    1.45
   4   4   3   -1.34    1.77
  -8   4  -3   -1.54    2.02
  -4  -4  -3    1.49    1.96
  -4   8  -3   -1.31    1.22
   4   4  -3   -1.13    1.48
   8  -4   3   -0.91    1.20
  -4  -4   3   -0.91    1.21
   8  -4  -3   -1.13    1.48
   4  -8  -3   -2.04    1.90
   8  -4   3   -1.31    2.11
   8  -4  -3   -1.18    1.10
   4   4   3    1.70    2.24
  -4   8   3   -1.69    2.23
  -4  -4   3   -1.07    1.99
  -4  -4  -3   -1.35    1.78
   4   4   3   -1.58    2.08
  -8   4  -3   -1.37    1.81
  -8   4   3   -2.03    1.89
  -4   8   3   -1.57    2.07
  -8   4  -3   -1.55    1.44
   4  -8   4    0.96    1.27
   8  -4   4    1.48    3.64
   4   4   4    4.09    2.54
   4   4   4   -1.01    1.63
  -8   4  -4    2.69    2.04
  -8   4  -4    4.49    3.41
  -4  -4  -4    1.40    1.84
   4   4  -4   -1.34    1.76
  -4  -4   4    2.73    1.89
   8  -4  -4   -1.27    1.67
   8  -4   4    1.01    1.88
   4  -8   4   -1.73    1.61
  -4   8   4    1.73    1.61
  -4   8  -4    2.56    2.39
  -4  -4  -4    2.20    2.05
  -8   4   4    4.00    2.08
  -8   4   4    1.24    1.64
   4  -8  -4    6.56    3.74
   4  -8   4   -1.40    1.30
  -4  -4  -4   -1.53    2.84
  -8   4  -4   -1.23    1.14
  -8   4   4    3.32    3.09
   4  -8  -5    1.72    3.19
   4  -8   5   -0.97    1.28
   4  -8  -5    3.06    2.85
   8  -4   5    4.91    3.02
   4   4   5   -1.24    1.64
   4   4   5    4.61    2.27
  -8   4  -5    5.04    2.88
   4  -8   5    1.18    2.46
   8  -4   5    3.96    2.46
   4   4   5    1.52    1.42
   4   4  -5    1.48    1.95
   8  -4  -5    1.40    1.85
   8  -4  -5   -1.07    1.41
  -4  -4  -5    5.61    2.88
  -8   4   5    0.96    1.55
  -4  -4   5    4.10    2.34
  -4  -4  -5    5.75    2.54
  -8   4   5    1.19    1.93
  -4   8   5    1.33    1.76
   8  -4   5    2.11    2.20
  -4  -4   5    2.65    1.84
   8  -4  -5   -1.37    1.81
  -8   4  -5    2.38    2.21
  -4   8   5    5.02    3.48
  -4   8  -5    3.22    2.24
   4   4   5    2.35    2.18
  -8   4   5    1.86    1.50
   4   4   6    5.98    2.40
   8  -4  -6    3.32    2.07
   4   4  -6    1.22    2.28
   8  -4  -6    7.09    2.99
  -8   4   6    3.09    1.78
  -4  -4  -6    9.89    2.72
  -8   4  -6    2.24    1.72
  -4  -4   6    4.70    2.20
  -4  -4  -6    4.22    1.80
  -8   4   6    5.71    2.67
   8  -4   6    4.99    2.34
   8  -4  -6    7.46    3.48
   8  -4   6    4.95    2.32
   4   4  -6    1.90    1.79
   4   4   6    3.23    1.72
   4  -8  -6    6.83    3.37
   4  -8   6    0.82    1.72
   4  -8  -6   11.05    3.86
  -4   8   6    5.16    2.95
  -8   4  -7    0.43    0.69
  -4   8   7    0.77    1.44
  -4  -4  -7    0.50    0.80
   4   4   7    0.60    0.97
  -4  -4   7    0.55    1.14
  -8   4   7    2.63    1.50
  -4  -4  -7    0.36    0.67
  -4  -4   7    0.60    0.79
   8  -4  -7   -0.84    1.35
   8  -4   7    0.56    1.27
   8  -4   7    1.57    1.09
   4  -8   7   -0.56    1.17
   4  -8  -7    0.78    1.78
  -4  -4  -7    0.63    1.44
   4  -8  -7    0.87    1.82
   8  -4  -7    0.65    1.05
   4   4  -7    0.79    1.47
   8  -4  -7   -0.73    1.18
   4   4  -8   -0.41    0.54
  -4   8   8    1.17    0.89
  -4  -4  -8    0.61    0.64
   4   4   8   -0.34    0.55
  -8   4   8    0.39    0.72
  -4  -4   8    0.32    0.60
  -4  -4   8    0.34    0.71
   8  -4  -8    0.42    0.56
   8  -4   8    0.91    0.63
  -8   4  -8    1.02    0.90
  -4  -4   8    0.35    0.65
   4  -8   8    0.32    0.60
   8  -4   8   -0.63    0.71
  -3  -5  -8   -0.29    0.53
  -3   8   8    0.35    0.73
   3   5   8    0.29    0.61
  -5  -3   8    1.27    0.89
   8  -3  -8    0.64    0.66
   8  -5   8    0.57    0.70
  -8   5  -8   -0.30    0.56
   5   3  -8    1.03    0.84
   8  -3  -8    0.68    0.71
   5  -8   8    0.28    0.46
   8  -5   8   -0.76    0.53
  -3  -5  -7    1.47    1.21
   3   5   7    1.18    1.23
  -5  -3   7    1.11    1.26
  -8   3   7    0.60    1.24
  -8   3   7   -0.66    0.87
   3   5   7    1.66    1.02
  -3   8   7    2.95    1.38
  -5  -3   7    2.06    1.18
   8  -3  -7   -0.73    1.36
   8  -5   7    1.89    1.16
   8  -5   7    2.08    1.28
   5  -8   7    0.57    1.05
   3  -8  -7    0.78    1.46
  -3  -5  -7    0.67    1.26
   3  -8  -7   -0.72    1.49
   5   3  -7   -0.72    0.95
   8  -3  -7    2.16    1.50
   5  -8   7    0.43    0.90
   5   3  -7    0.98    1.12
   8  -5   6    0.78    1.26
   5   3  -6    1.17    1.89
   8  -3  -6    2.26    2.11
   5  -8   6    0.60    1.11
  -3  -5  -6    0.72    1.34
  -8   5  -6    2.69    1.53
  -3  -5  -6    1.20    1.12
  -5  -3   6   -0.79    1.27
  -8   3   6    0.99    1.30
   3   5   6    2.14    1.63
  -3   8   6    3.92    2.23
  -5  -3   6    0.74    1.54
   8  -3  -6    1.16    1.87
   8  -5   6    2.92    1.92
   8  -5   6    0.84    1.56
   3  -8  -6    1.21    1.59
   5  -8   6    0.84    1.35
   3  -8  -6    2.18    2.27
  -3  -5  -6   -1.00    1.61
   3   5   6    0.89    1.44
   3  -8  -5    1.57    3.28
   5  -8   5    2.85    2.18
   3  -8  -5    7.22    3.81
   8  -5   5    4.02    2.30
  -5  -3   5    2.55    1.95
   8  -3  -5    1.37    2.55
   8  -5   5    1.40    2.61
   8  -5   5    3.31    2.31
   5   3  -5    1.50    3.12
   3   5   5    4.32    3.29
   8  -3  -5    1.31    1.74
  -3  -5  -5    7.63    2.95
  -5  -3   5    1.98    2.26
  -3  -5  -5    5.82    2.45
  -8   3   5    4.98    2.84
   3   5   5    1.04    1.69
  -5  -3   5    2.73    2.25
  -5  -3   5    4.61    2.58
  -8   3   5    4.49    2.22
  -8   5  -5    5.30    3.03
  -3   8   5    5.45    3.36
   8  -5   5    7.35    3.43
   5   3  -5    6.60    3.25
   3   5   5    1.18    1.91
   8  -5   4    8.40    3.69
   5   3  -4    9.09    4.15
   3   5   4    1.24    2.00
   3   5   4    4.60    2.27
  -8   5  -4    1.56    2.51
   5   3  -4    1.39    1.83
   3   5   4    6.94    3.42
  -8   5  -4    1.13    1.49
  -5  -3   4    2.38    1.92
   8  -5   4    9.33    3.92
   8  -5   4    2.97    2.76
   5  -8   4   10.62    5.23
   5   3  -4    1.49    2.41
   8  -3  -4    1.22    1.61
   3   5   4    4.61    3.51
  -3  -5  -4    4.23    2.41
  -5  -3   4    1.06    1.71
  -3  -5  -4    2.18    2.04
  -8   3   4    3.85    2.68
  -5  -3   4    2.39    1.93
  -3  -5  -4   -1.55    2.05
   3  -8  -4    6.43    3.96
  -3   8   4    4.15    3.16
  -8   5  -4   -1.38    1.29
   5  -8   3    0.85    1.37
   3   5   3    3.62    2.51
  -8   5  -3    1.52    2.00
   5   3  -3    3.55    2.20
  -8   5  -3    2.90    2.69
   3  -8  -3   -1.86    2.45
  -5  -3   3   -0.88    1.42
   5  -8   3    1.36    1.26
   8  -5   3   -0.97    1.28
   8  -3  -3    2.39    2.22
  -3  -5  -3   -1.04    1.36
   3   5   3   -1.38    1.28
  -3   8   3    2.02    1.88
  -8   5  -3    1.26    1.17
  -8   3   3   -2.10    2.76
  -5  -3   3    1.47    1.93
   3  -8  -2    2.82    4.55
   8  -3  -2    1.83    1.48
   5  -8   2   12.63    6.22
   5  -8   2    0.82    1.53
   3   5   2    2.91    2.02
   5   3  -2    9.42    4.13
   3   5   2    3.49    2.43
   5   3  -2    0.99    1.61
  -5  -3   2    0.89    1.18
   3  -8  -2    1.97    2.59
   5  -8   2    1.17    1.88
   8  -5   2    0.91    1.21
   8  -3  -2    2.18    2.03
  -3  -5  -2    3.76    2.14
   8  -5   2    4.19    2.93
   8  -5   2    1.36    3.11
   5  -8   2    6.64    4.61
   5   3  -2    3.32    2.31
   8  -3  -2    3.00    2.28
  -8   5  -2    2.89    2.69
  -5  -3   2    0.83    1.34
  -8   3   2   -0.97    1.29
  -3  -5  -2    7.47    3.89
  -5  -3   2    5.19    3.22
   3  -8  -2    1.57    1.47
  -3   8   2    6.36    3.14
  -5   8  -2    3.26    2.63
   3   5   2    4.35    2.48
   5  -8   2    3.66    2.95
   8  -5   2    2.37    1.92
   8  -3  -2    4.04    2.30
   3   5   2    2.62    2.12
  -3   8   2    1.90    1.54
  -8   3   2    4.44    4.13
  -8   5  -2    3.93    2.44
  -5  -3   2   10.97    4.61
   3  -8  -1    3.19    5.13
   8  -5   1    0.82    1.07
   8  -3  -1    0.90    0.83
   3  -8  -1   -4.47    5.88
   5  -8   1   -3.99    6.42
   5  -8   1    1.67    1.34
  -3  -5  -1    0.93    1.50
  -5  -3   1   -0.91    1.19
   3  -8  -1    2.24    2.08
   8  -3  -1    2.04    1.90
   5  -8   1   -1.04    1.37
   8  -5   1    1.83    1.47
   8  -5   1    1.03    1.67
   5   3  -1    0.97    1.27
   8  -3  -1   -0.97    1.28
  -8   5  -1    2.87    2.31
  -8   3   1    2.14    2.81
  -8   3   1    0.82    1.08
  -3  -5  -1   -2.01    2.65
  -5  -3   1   -1.60    1.49
  -5  -3   1    1.45    1.35
  -5  -3   1    1.40    1.31
   5   3  -1    1.36    1.27
   3   5   1   -1.02    1.65
   3   5   1    4.57    2.37
   5   3  -1   -0.85    0.79
   3  -8  -1   -0.81    1.30
  -5   8  -1   -1.80    2.37
   3   5   1    1.05    1.95
  -3   8   1    1.06    1.40
   8  -5   1   -1.14    1.06
   8  -3  -1    0.96    1.54
   5  -8   1    0.83    1.10
   3   5   1    1.25    2.01
  -8   3   1   -2.05    2.70
  -8   5  -1    2.71    2.18
  -5  -3   1    1.38    1.81
   8  -5   0    8.85    2.95
   3  -8   0   12.86    7.99
   8  -3   0   13.32    3.54
   3  -8   0    6.02   12.53
   5  -8   0    5.71    9.21
   3   5   0    9.17    3.41
   5   3   0    6.25    3.12
   5   3   0   17.48    5.27
   3   5   0    8.82    3.59
  -3   8   0   13.65    3.38
  -3   8   0    7.21    2.53
  -5  -3   0    9.31    2.92
  -3  -5   0    9.23    3.14
   3  -8   0    5.67    5.30
   8  -3   0   10.71    3.55
   8  -5   0   10.98    3.19
   5  -8   0    6.88    2.94
   8  -5   0    5.56    2.77
   8  -5   0   16.51    4.22
   5   3   0    6.89    2.71
   8  -3   0    6.82    3.05
  -8   5   0   10.26    3.89
  -8   3   0    9.88    4.89
  -3  -5   0    6.46    3.40
  -5  -3   0    5.24    2.77
  -5  -3   0    9.45    4.68
  -5   8   0    5.32    3.34
   3  -8   0    5.49    2.75
   8  -5   0   12.24    3.91
   8  -3   0    5.72    2.71
  -3   8   0    4.05    2.36
   3  -8   0    9.80    3.08
   5  -8   0    6.80    2.67
  -8   3   0   12.93    5.18
   3   5   0   12.18    4.12
  -8   5   0    1.07    1.80
   3  -8   1   32.50   10.95
   8  -3   1   21.47    4.53
   8  -5  -1   14.47    3.66
   3  -8   1   31.83   14.69
   5  -8  -1   29.47   12.97
   3  -8   1   12.69    3.67
   5   3   1   19.21    5.11
   3   5  -1   15.39    4.66
   5   3   1   15.99    4.99
  -3   8  -1   10.08    3.11
   8  -3   1   16.06    4.07
   3  -8   1   18.32   10.28
  -3  -5   1   13.81    4.15
   8  -5  -1   11.52    3.56
   8  -5  -1   23.07    4.82
   5   3   1   36.92    9.01
   3  -8   1   18.36    4.77
   8  -3   1   16.79    4.19
   3  -8   1    9.09    5.74
   5   3   1   11.39    5.11
   8  -5  -1   12.12    3.84
   5   3   1   14.85    3.64
  -8   5   1   14.08    4.94
  -8   3  -1   11.07    5.26
   3   5  -1    9.10    3.78
  -5  -3  -1   17.44    6.07
   5  -8  -1   17.36    4.17
  -5   8   1   17.73    5.81
  -3   8  -1   16.74    4.23
   5   3   1   15.75    4.04
   3  -8   1   17.69    4.96
   8  -3   1   16.48    4.17
   8  -5  -1   13.93    4.18
   3  -8   1   18.83    4.10
  -8   3  -1   10.25    4.33
   3   5  -1   17.30    4.85
  -8   5   1   12.90    4.74
   3  -8   2   11.03    7.26
   8  -5  -2    0.81    1.08
   5  -8  -2    6.29    6.55
   3  -8   2   -1.97    3.18
   3  -8   2    1.74    1.82
   8  -3   2    6.96    5.61
   5   3   2    3.02    2.82
   3   5  -2    5.03    2.62
   5   3   2    1.19    1.12
  -8   3  -2    3.06    2.47
  -5  -3  -2    1.40    1.86
  -3   8  -2    2.86    1.78
   8  -3   2    0.95    1.26
  -3  -5   2    4.61    2.28
   3  -8   2   10.12    7.02
   8  -5  -2    3.73    1.95
   8  -5  -2    8.19    2.94
   3  -8   2    6.49    2.96
  -3  -5   2    3.10    1.92
   3  -8   2    6.34    5.90
   3   5  -2    6.87    2.74
   8  -5  -2    3.56    2.21
   5   3   2    1.93    5.09
   3   5  -2    4.29    3.26
  -5   8   2    1.62    2.14
  -8   5   2    5.10    3.17
  -8   3  -2    5.25    3.64
  -8   5   2    2.56    1.78
  -5  -3  -2   12.71    5.12
  -3  -5   2    4.88    2.23
  -5   8   2    3.74    3.48
   5  -8  -2    5.39    2.37
   5   3   2    3.64    2.08
   3  -8   2    6.41    3.34
  -3   8  -2    4.98    2.63
   8  -3   2    0.99    1.32
   8  -5  -2    2.58    2.09
  -3  -5   2    1.30    2.11
  -8   3  -2    1.61    2.12
  -8   5   2    1.79    2.88
   5  -8  -3    2.37    3.12
   3  -8   3    0.92    1.21
  -5   8   3    3.75    3.02
   3   5  -3   -1.57    1.46
  -8   5   3   -1.72    2.26
  -3   8  -3    2.04    1.90
   3   5  -3    1.36    1.79
   5   3   3    3.12    2.90
  -8   3  -3    1.49    1.39
  -5  -3  -3    2.98    2.40
  -3   8  -3    1.27    1.67
   3   5  -3    3.16    1.96
   8  -3   3    0.98    1.58
  -3  -5   3   -0.93    1.22
   8  -5  -3    3.04    2.11
  -8   3  -3    1.48    1.95
  -8   5   3    5.44    3.37
   3   5  -4   -1.41    1.85
   8  -3   4    5.90    3.36
   5   3   4    1.50    1.39
   8  -3   4    4.42    3.36
   5   3   4    5.64    2.57
  -8   3  -4    0.93    1.50
  -8   3  -4    1.31    1.72
  -5  -3  -4    1.31    2.44
  -5   8   4   -2.00    3.22
   5   3   4    2.59    2.95
  -8   3  -4    1.28    1.19
  -8   5   4   -1.50    1.97
   3  -8   4   -1.74    2.29
  -3  -5   4   -1.07    1.40
   8  -3   4    2.42    2.26
   8  -5  -4   -1.49    1.97
   5   3   4    3.65    2.94
   3   5  -4    1.36    1.79
  -8   5   4    1.00    1.62
  -5  -3  -4    1.04    1.68
  -5  -3  -4    5.86    2.57
  -3  -5   4    1.17    1.54
  -8   3  -4    2.40    2.24
  -5   8   4    2.03    1.89
  -3   8  -4    1.36    2.18
   5  -8  -4    4.83    3.35
  -3  -5   4   -1.62    3.02
   3  -8   4   -1.37    2.55
   8  -5  -5   -1.47    3.36
   5  -8  -5   -1.74    2.29
   3  -8   5   -0.93    1.22
   5  -8  -5   -1.50    2.42
   8  -3   5   -1.13    1.49
   8  -3   5    1.10    1.45
   5   3   5    0.99    1.31
   3  -8   5    1.40    2.61
  -3  -5   5   -0.99    1.59
   8  -3   5   -1.14    1.83
   8  -5  -5   -1.37    1.80
   3   5  -5    2.82    2.28
   8  -5  -5    1.11    1.79
  -8   5   5   -0.89    1.43
  -5  -3  -5    2.57    1.59
  -5  -3  -5    1.56    1.45
  -3  -5   5    1.97    1.59
   8  -3   5   -1.03    1.66
  -5   8   5    3.63    3.77
  -3   8  -5   -1.49    1.39
   5   3   5    0.99    1.84
  -8   5   5    0.88    1.41
   3   5  -6    1.17    1.90
   8  -5  -6    3.17    2.20
   8  -5  -6   -0.90    1.46
   5   3   6    1.71    1.59
  -8   3  -6    1.43    1.63
  -5  -3  -6    1.31    1.62
  -8   5   6    2.09    1.45
  -5  -3  -6    2.86    1.41
  -8   5   6    0.84    1.36
  -3  -5   6    0.72    0.95
   8  -3   6    1.67    2.20
   8  -3   6    0.75    1.22
   5   3   6    4.39    2.04
   3  -8   6    2.44    1.85
  -3  -5   6    1.53    1.42
   5  -8  -6    1.37    1.27
   3  -8   6    0.74    1.19
   3   5  -7    2.31    1.60
  -8   3  -7    0.45    0.84
  -5   8   7    0.67    1.24
  -8   5   7    1.00    1.14
  -5  -3  -7    1.89    1.16
   5   3   7    0.56    0.90
  -5  -3  -7    0.30    0.69
  -8   5   7    0.60    1.47
  -3  -5   7    0.49    0.79
  -3  -5   7    0.58    0.76
   8  -5  -7   -0.81    1.51
   8  -3   7   -0.55    1.03
   8  -3   7    0.97    0.90
   5   3   7    1.78    1.00
  -3  -5   7    1.07    1.00
   3  -8   7    0.50    0.65
   5  -8  -7    2.67    1.85
   3   5  -8    0.40    0.74
  -5   8   8   -0.33    0.61
  -5  -3  -8    0.29    0.54
   5   3   8    0.31    0.87
  -8   5   8   -0.37    0.59
  -3  -5   8    0.34    0.71
   8  -5  -8    0.41    0.93
   8  -3   8   -0.28    0.52
  -8   3  -8   -0.30    0.56
  -3  -5   8   -0.32    0.67
   8  -3   8    0.29    0.47
   3  -8   8   -0.28    0.53
   5  -8  -8    0.33    1.02
   2  -8  -8   -0.34    0.63
  -2  -6  -7    0.44    0.70
  -2   8   7    2.26    1.49
   2   6   7    0.47    0.98
  -6  -2   7    0.49    0.79
  -8   2   7    0.99    1.12
   2   6   7    0.90    1.11
  -2   8   7   -0.50    1.05
  -8   2   7    0.92    0.85
   8  -2  -7   -0.98    1.20
   8  -6   7    0.47    0.97
   8  -6   7    0.94    0.77
   6  -8   7    0.40    0.52
   2  -8  -7    0.69    1.11
  -2  -6  -7   -0.62    0.99
   2  -8  -7    0.40    0.74
   6   2  -7    1.69    1.17
   8  -2  -7    0.65    1.21
   6  -8   7    0.80    0.91
   6   2  -7   -0.45    0.59
   6   2  -6    1.01    1.63
   8  -2  -6   -1.02    1.91
   6  -8   6    0.59    1.11
   6   2  -6    0.70    0.92
  -2  -6  -6    0.68    1.09
  -6  -2   6    1.42    1.48
  -8   2   6    0.86    1.39
  -8   2   6    1.81    1.88
   2   6   6    0.78    1.26
  -2   8   6    1.84    1.91
  -6  -2   6   -0.62    1.01
  -6  -2   6   -0.54    1.00
   8  -2  -6    0.93    1.22
   8  -6   6    0.52    0.97
   8  -6   6    2.34    1.78
   2  -8  -6    0.93    1.73
   6  -8   6    1.41    1.61
   2  -8  -6    3.99    2.28
  -2  -6  -6   -0.93    1.73
   8  -6   6    0.89    1.66
   6  -8   5   -0.85    1.13
   2  -8  -5    1.30    2.10
   8  -6   5    2.30    2.39
   2   6   5    1.13    1.49
  -6  -2   5    0.72    0.96
   8  -6   5    4.39    2.50
   8  -2  -5    2.48    2.58
   8  -6   5    4.61    2.03
   6  -8   5    1.66    2.18
   8  -6   5    1.19    1.92
   6   2  -5    1.41    1.85
   2   6   5    1.37    1.81
   8  -2  -5    3.57    2.22
   6  -8   5    3.14    2.07
   6   2  -5    3.97    1.96
   8  -2  -5    1.11    1.79
  -2  -6  -5    1.77    1.85
  -2  -6  -5    4.77    2.10
  -6  -2   5    3.48    1.81
  -8   2   5    2.61    2.98
  -8   2   5    3.52    2.44
   2   6   5    3.26    2.27
  -6  -2   5    2.75    1.91
  -2   8   5    1.16    1.88
  -8   2   5    5.04    2.63
  -6  -2   5    4.63    2.28
  -2  -6  -4    1.46    2.38
   2  -8  -4    8.76    4.09
   6  -8   4    3.30    1.92
   2  -8  -4   16.87    5.89
  -8   2   4   12.32    4.15
   8  -6   4    6.55    3.25
   2   6   4    4.75    2.74
  -8   6  -4   10.79    4.08
  -6  -2   4    6.38    2.38
  -2  -6  -4    2.76    1.95
   6  -8   4    3.95    2.77
   8  -6   4    3.27    2.52
   8  -6   4   12.60    4.40
   8  -6   4    8.05    4.25
   6  -8   4    1.99    5.26
   2   6   4   11.72    4.33
   6   2  -4   10.40    4.17
   8  -2  -4    6.77    3.00
   8  -2  -4   10.10    4.45
  -2  -6  -4    3.69    2.14
  -6  -2   4    6.32    2.55
  -2  -6  -4   13.97    4.26
  -8   2   4    1.69    2.75
  -8   2   4    8.66    3.48
  -6  -2   4   11.04    3.97
  -2   8   4    7.12    3.34
   2   6   4    7.90    3.70
  -2   8   4    4.39    2.53
  -8   2   4   12.86    4.50
  -6  -2   4    7.12    3.34
   2  -8  -3    8.50    4.48
   8  -2  -3    1.22    1.98
   6  -8   3    8.16    4.25
   8  -2  -3    7.13    4.07
  -8   6  -3    6.84    3.82
  -6  -2   3    4.96    2.19
  -8   2   3    3.40    2.37
   6   2  -3    2.43    2.27
   2  -8  -3   -1.88    3.04
  -2  -6  -3    2.11    3.93
   6  -8   3    1.78    2.35
   2   6   3    3.50    2.18
   6   2  -3    2.00    3.23
   8  -6   3    3.38    2.58
   2   6   3    4.20    2.08
  -8   2   3    2.00    3.23
   2   6   3    2.60    2.43
  -2   8   3    5.24    2.77
  -8   6  -3    5.73    2.83
  -8   2   3   10.35    4.55
  -6  -2   3   14.18    4.57
  -8   6  -2    2.72    2.83
   2   6   2    4.57    2.61
  -2   8   2    0.86    1.13
   6   2  -2    1.04    1.94
  -2  -6  -2    1.25    2.32
  -6  -2   2    0.83    1.09
   2  -8  -2    1.79    2.35
   8  -2  -2    1.13    1.48
   6  -8   2    6.55    2.69
   8  -6   2    0.97    1.28
  -8   2   2   -2.40    3.16
   2   6   2   -1.25    1.64
  -2   8   2    1.02    1.64
  -8   6  -2   -1.22    1.60
  -8   2   2    1.57    2.53
  -6  -2   2    2.90    2.69
   6  -8   1   -3.92    5.16
   8  -2  -1    2.72    1.69
   2  -8  -1    2.98    2.77
  -2  -6  -1   -4.43    7.14
   6   2  -1   -1.57    1.46
  -6  -2   1   -0.86    0.80
   8  -2  -1    2.12    1.97
   2  -8  -1    1.96    2.58
   6  -8   1    2.08    1.93
   8  -6   1   -0.97    1.56
  -2  -6  -1    1.24    2.31
   8  -6   1    1.12    1.05
   8  -6   1   -1.53    1.42
   2  -8  -1   -1.50    1.40
   6   2  -1   -1.03    0.95
   8  -2  -1    0.92    1.21
  -2   8   1    0.87    1.40
  -8   6  -1   -1.33    2.14
  -8   2   1    1.42    1.32
  -2  -6  -1   -1.85    2.98
  -6  -2   1    2.93    2.72
   6   2  -1    1.55    1.45
  -2   8   1   -0.87    1.40
   2   6   1   -1.14    1.50
  -6   8  -1    1.73    2.27
   2   6   1    1.08    1.42
  -2   8   1   -1.07    1.99
   8  -2  -1   -0.92    1.21
   6  -8   1   -0.83    1.09
  -8   2   1    2.37    2.21
  -8   2   1   -1.30    2.10
   2   6   1    3.62    2.51
  -2   8   1    3.02    2.09
  -6  -2   1   -1.27    1.18
   6  -8   0    5.67    9.13
   8  -2   0    1.79    1.45
  -2  -6   0   -4.80    7.74
   2  -8   0   -4.31    5.67
   6   2   0    1.41    1.31
  -8   2   0   -1.73    2.27
   2   6   0    2.30    2.14
   2   6   0   -1.06    0.99
  -2   8   0   -0.89    1.17
  -6   8   0   -2.99    3.93
   6   2   0    1.51    1.99
  -2  -6   0   -0.85    0.79
   8  -2   0    3.06    1.90
   2  -8   0    2.37    2.21
   6  -8   0   -1.02    1.34
   8  -6   0    0.97    1.28
   2  -8   0   -1.00    1.32
   8  -6   0   -1.13    1.05
   2  -8   0   -1.96    1.83
   6   2   0    0.93    0.87
   8  -2   0    1.80    1.68
  -2   8   0    2.69    1.87
   2   6   0    1.19    1.11
  -8   6   0   -1.33    1.24
  -8   2   0    1.17    1.54
  -2  -6   0   -1.38    2.23
  -6  -2   0   -1.96    1.83
  -6  -2   0    1.21    1.59
  -8   2   0   -2.15    2.82
   2   6   0    1.19    1.57
  -6  -2   0    1.03    1.35
  -8   6   0   -1.13    1.05
  -8   2   0   -1.05    1.38
   2   6   0    1.03    1.35
   8  -6   0   -1.34    1.77
   8  -2   0    0.91    1.68
  -2   8   0   -1.03    1.35
   6  -8   0    0.85    1.11
   6  -8  -1   15.38    9.55
  -8   2  -1    1.52    2.04
   2   6  -1    5.93    2.94
   6   2   1    6.81    3.38
  -8   6   1    3.00    2.45
  -2   8  -1    9.29    3.26
  -6   8   1    4.06    7.57
   6   2   1    6.14    3.80
  -2  -6   1    4.32    2.31
   8  -2   1    8.02    3.12
   2  -8   1    6.27    5.84
   6  -8  -1   12.22    3.69
   8  -6  -1    5.77    2.56
   2  -8   1    4.28    2.66
   8  -6  -1    5.92    2.73
   2  -8   1   14.08    7.42
   6  -8  -1    4.35    2.18
  -2   8  -1    7.04    2.83
   2   6  -1    9.97    3.86
  -6  -2  -1    9.10    4.80
  -8   2  -1    5.76    4.01
   2   6  -1    8.44    3.39
  -8   6   1    7.75    3.83
   6  -8  -1   19.99   11.40
  -2  -6   1   -3.70    3.46
   2  -8   1   10.47    6.50
  -6   8   2   16.17    6.38
   2   6  -2    8.08    3.79
  -2   8  -2   20.93    4.82
  -6  -2  -2   23.31    6.21
  -8   6   2   18.19    6.47
  -6   8   2   37.30   11.45
  -2   8  -2   24.12    5.21
   6  -8  -2   33.64   13.62
   2  -8   2   25.51    4.89
   2   6  -2   22.46    5.61
   8  -2   2   18.16    4.69
  -2  -6   2   20.35    4.48
   2  -8   2    3.64    7.69
   6  -8  -2   17.51    4.69
   8  -6  -2   23.93    4.98
   6   2   2   12.81    5.33
  -8   2  -2   20.64    6.13
  -8   6   2   37.30    8.43
   2  -8   3   -1.86    2.45
  -2  -6   3    1.96    2.59
   6  -8  -3    2.14    3.44
   2  -8   3    0.92    1.72
   6   2   3    1.62    3.01
   8  -2   3   -1.73    2.80
   2   6  -3    4.02    2.50
  -8   2  -3    2.29    1.85
  -6  -2  -3    1.40    1.30
  -6   8   3   -2.42    3.90
   8  -2   3    2.08    2.16
  -2  -6   3    1.82    1.69
  -2  -6   3    0.98    1.83
   8  -2   3    1.03    1.66
   2  -8   3   -2.38    3.14
   2   6  -3    5.24    2.58
   8  -6  -3    1.51    2.44
   6   2   3    1.96    3.16
  -6  -2  -3    4.25    2.43
  -8   6   3    3.89    2.22
  -6   8   3    1.99    3.71
   2   6  -3    1.47    2.74
  -2   8  -3    2.02    1.63
  -8   2  -3    6.06    3.45
  -8   6   3    3.49    2.82
  -2  -6   4    1.47    2.74
   2  -8   4   -1.30    2.09
   8  -6  -4    1.22    2.54
   8  -2   4    1.32    1.23
   8  -2   4    1.33    1.24
   2   6  -4    4.22    2.62
   6   2   4    2.51    2.02
  -8   2  -4   -0.89    1.44
  -6  -2  -4    1.18    1.55
  -2  -6   4    2.73    2.07
   6  -8  -4    1.12    1.80
   8  -6  -4    1.01    1.63
   8  -2   4   -1.06    1.39
   2  -8   4    1.51    1.99
  -2  -6   4    3.17    1.96
   8  -2   4    1.02    1.34
   2  -8   4    1.35    1.25
   2   6  -4    1.24    1.63
   8  -6  -4   -1.47    1.37
  -6  -2  -4    0.93    1.22
  -8   6   4    4.76    2.34
  -6  -2  -4    0.91    0.84
  -2  -6   4    1.14    1.50
  -6   8   4   -1.74    1.62
  -2   8  -4   -1.28    1.19
   2   6  -4    4.49    3.12
  -8   2  -4    1.23    1.99
  -8   6   4   -1.37    1.80
  -2  -6   5    0.97    1.28
   2  -8   5   -1.26    2.04
  -2  -6   5   -0.93    1.22
   2   6  -5   -1.30    1.70
  -6  -2  -5   -0.75    1.22
  -8   6   5   -0.79    1.04
  -6   8   5   -1.04    1.37
  -8   2  -5    1.72    1.60
   6   2   5    4.73    2.33
  -8   2  -5    0.60    0.97
  -2  -6   5   -0.90    1.18
  -6  -2  -5    0.71    0.94
   8  -6  -5    3.88    2.95
   2  -8   5   -0.83    1.55
   6  -8  -5   -1.02    2.33
   6  -8  -5    1.64    2.15
   8  -2   5    0.96    1.79
   8  -2   5   -1.04    0.97
   6   2   5    1.03    1.66
  -2  -6   5   -0.85    1.11
   6  -8  -5   -1.09    2.03
  -6   8   5   -1.40    2.26
  -8   6   5   -1.01    1.34
   2   6  -6    1.06    1.39
  -6   8   6    0.68    0.89
  -8   2  -6    1.87    1.42
  -8   6   6    0.60    1.12
  -6  -2  -6   -0.58    0.94
   6   2   6   -0.68    1.09
  -6  -2  -6    0.50    0.65
   8  -6  -6    2.01    2.29
   2  -8   6    0.62    1.16
   6  -8  -6    2.20    2.27
   6  -8  -6   -1.20    2.24
   8  -2   6   -0.64    1.20
   8  -2   6   -0.78    0.72
   6   2   6    0.72    1.50
   2  -8   6   -0.79    1.28
  -2  -6   6   -0.68    1.10
  -2  -6   6    0.65    1.21
   8  -2   6   -0.72    1.16
  -2  -6   6    0.69    0.65
   6  -8  -6    0.83    1.09
   2   6  -7   -0.66    1.06
  -8   2  -7    1.21    0.92
  -6   8   7    1.18    0.96
  -6  -2  -7    0.83    0.95
   6   2   7    1.76    1.08
  -8   6   7    1.72    1.20
  -8   6   7    1.52    1.25
   2  -8   7   -0.39    0.73
   6  -8  -7    1.90    1.47
   8  -2   7    0.41    0.86
   6   2   7    1.15    0.87
  -8   2  -7    0.36    0.67
   2  -8   7   -0.40    0.65
  -2  -6   7    0.46    1.12
  -2  -6   7   -0.48    0.77
   6  -8  -7   -0.41    0.54
   8  -6  -7   -0.65    0.85
   8  -2   7    0.88    0.91
  -2  -6   8    0.24    0.39
   8  -6  -8    0.57    0.60
   1  -8  -7    2.92    1.36
  -1  -7  -7   -0.47    0.97
   8  -1  -7   -0.45    0.83
   7  -8   7    0.30    0.62
   8  -7   7    0.36    0.88
  -7  -1   7    0.33    0.62
   1   7   7    0.38    0.79
  -1   8   7    0.39    0.62
  -7  -1   6    0.55    0.88
  -8   1   6    0.53    0.99
  -8   1   6    0.63    1.17
   1   7   6   -0.74    1.54
  -1   8   6    0.77    1.44
  -7  -1   6    1.06    1.21
  -1  -7  -6    2.16    1.33
   1  -8  -6    1.65    1.35
   1  -8  -6    0.81    1.50
  -1  -7  -6    1.56    1.45
   8  -1  -6    2.10    1.29
   7   1  -6    1.47    1.37
   8  -1  -6    0.78    1.46
   7   1  -6   -0.59    0.95
   7  -8   6    0.52    0.83
   7   1  -5    2.38    2.21
   1   7   5   -1.19    2.22
   8  -1  -5   -0.98    1.58
   7   1  -5    0.74    1.19
   8  -1  -5    2.12    1.71
  -1  -7  -5   -0.72    0.94
  -8   1   5   -1.03    1.65
  -7  -1   5   -0.68    1.09
  -8   1   5    0.66    1.37
   1   7   5    1.08    2.01
  -7  -1   5    0.85    1.58
   8  -7   5   -1.03    1.35
   8  -1  -5    0.96    1.79
   1  -8  -5    1.10    1.45
  -1  -7  -5    1.07    1.73
   7  -8   5    1.34    2.16
   8  -7   5   -1.15    1.85
   1  -8  -4    1.43    2.30
  -1  -7  -4    1.37    2.55
   1   7   4    3.32    2.06
   7  -8   4    1.65    2.66
   8  -7   4    2.61    2.11
   7   1  -4    1.40    2.61
   8  -1  -4    4.90    2.41
   7   1  -4    2.25    1.71
  -1   8   4    1.12    1.81
   1   7   4    2.73    2.20
   8  -1  -4    1.50    1.97
  -1   8   4    3.23    2.01
  -8   1   4    6.96    3.43
  -7  -1   4    2.76    1.57
  -8   1   4    0.64    1.03
  -7  -1   4    3.49    2.42
  -1  -7  -4    3.96    2.44
  -1  -7  -4   -0.91    1.20
   7  -8   4    1.12    1.81
   8  -7   4    3.18    2.42
   8  -1  -4    3.56    2.92
   1  -8  -4    2.43    2.53
   1  -8  -4   -1.17    1.88
  -7  -1   4    2.23    2.07
   1   7   4   -1.27    1.19
  -1   8   4    1.12    1.80
  -8   1   4    1.32    2.13
   1  -8  -3    3.76    3.50
  -1   8   3    6.47    2.44
   1   7   3    4.45    2.54
  -8   1   3    8.27    3.63
   7   1  -3    2.65    2.47
   8  -1  -3    2.73    2.08
   7   1  -3    0.70    1.47
   1   7   3    6.91    3.64
  -1   8   3    1.15    1.52
   8  -1  -3    6.08    3.17
  -1   8   3    1.03    1.92
  -7  -1   3    4.94    1.92
  -8   1   3    1.56    2.53
  -7  -1   3    2.79    2.91
  -1  -7  -3    5.46    3.11
   8  -7   3    1.82    2.94
   7  -8   3    6.95    3.96
   1  -8  -3    4.27    2.65
   7   1  -3    7.06    3.72
   8  -1  -3    4.81    2.97
   7  -8   3    2.13    1.99
  -1  -7  -3    4.47    2.95
   8  -7   3    8.01    3.23
  -7  -1   3    2.57    2.68
   1   7   3    3.82    2.91
  -1   8   3    1.11    1.47
  -8   1   3    2.89    2.34
  -1  -7  -3   -1.86    2.45
   7   1  -2   -2.61    2.43
   1   7   2    4.42    2.30
  -1   8   2   -0.92    0.86
  -8   1   2    9.20    4.19
   7   1  -2    2.35    2.19
   8  -1  -2    0.85    1.12
   8  -1  -2   -1.34    1.24
  -8   7  -2    3.74    2.59
  -7   8  -2    3.02    2.09
  -1  -7  -2    1.67    2.19
  -8   1   2    1.48    2.76
  -7  -1   2   -1.30    2.10
  -7  -1   2    1.43    1.88
   7  -8   2   -1.67    1.55
   8  -7   2    1.24    2.32
   8  -7   2    3.81    3.55
  -1  -7  -2    0.95    1.24
   7   1  -2    1.42    2.65
  -7  -1   2    1.27    1.18
  -8   1   2    2.08    1.94
   1   7   2    3.71    2.30
  -1   8   2    1.09    2.26
  -8   7  -2    1.07    2.00
  -8   1   2    5.37    3.06
  -1  -7  -2    8.36    6.35
   8  -1  -1   -0.80    1.06
   8  -1  -1   -1.20    1.57
   7   1  -1   -1.06    0.99
  -8   7  -1   -1.21    1.13
  -1   8   1   -0.95    1.24
  -1  -7  -1   -1.51    1.99
  -7  -1   1   -1.70    2.74
  -8   1   1    1.27    2.37
  -7  -1   1    1.28    1.68
   8  -7   1    1.24    1.63
   8  -7   1   -1.93    1.80
   1  -8  -1   -1.35    2.18
  -1  -7  -1   -1.23    2.28
  -8   1   1   -2.38    3.13
   1   7   1    1.20    1.59
  -1   8   1    1.07    1.41
  -8   1   1    1.13    1.81
  -7  -1   1   -1.10    1.45
  -1  -7  -1    4.15    5.46
   7  -8   1   -3.99    5.24
   1   7   1    0.83    1.34
   1   7   1   -1.11    1.03
   7   1  -1    2.17    2.85
  -8   1   1   -1.96    1.82
  -1   8   1    0.93    1.23
   7  -8   0    1.41    1.32
   1  -8   0    2.54    1.58
  -1  -7   0   -0.66    0.86
   8  -7   0    2.01    3.24
  -1  -7   0   -1.63    2.62
   8  -1   0    0.77    1.25
   7   1   0    2.98    1.85
   1   7   0    0.94    1.23
   1   7   0    1.12    1.81
  -1   8   0    0.95    1.53
   7   1   0    5.37    3.72
  -7  -1   0    4.28    2.44
  -7  -1   0    1.81    1.68
  -8   1   0    3.13    2.38
  -1  -7   0    3.20    1.99
  -8   1   0    6.75    4.19
  -8   1   0    1.79    1.66
  -7   8   0   -1.75    1.63
   1   7   0    2.38    2.22
  -1   8   0   -1.05    1.39
  -7  -1   0    2.73    1.90
  -8   7   0   -1.11    1.04
  -1  -7   0   -1.72    1.60
   8  -1   0    1.08    1.75
   8  -7   0    7.71    2.97
   1  -8   0   -2.08    2.74
  -1   8   0    1.95    2.03
   1   7   0    3.46    2.15
   7  -8  -1    1.42    1.32
   1  -8   1   -0.95    1.25
  -1  -7   1   -0.75    1.21
   8  -7  -1    1.33    1.24
   1  -8   1   -2.45    3.95
  -1  -7   1   -2.15    2.83
  -1   8  -1   -1.01    1.34
   1   7  -1   -1.21    1.59
  -1  -7   1   -3.68    5.93
   7  -8  -1   -5.27    6.93
  -7  -1  -1    1.59    2.57
  -7  -1  -1   -0.89    0.83
  -8   1  -1   -0.82    1.08
  -7   8   1   -2.72    2.53
  -1   8  -1   -0.97    1.81
   8  -1   1   -2.66    3.50
   7   1   1    1.60    2.58
   1   7  -1   -1.15    1.07
  -8   1  -1   -1.52    2.45
  -8   1  -1    1.95    2.57
  -7   8   1    2.64    3.47
   1   7  -1   -1.20    1.59
  -8   7   1   -1.56    2.05
   7  -8  -2   -4.24    5.58
   1   7  -2    1.21    2.27
   8  -1   2    3.74    3.02
   7   1   2    1.52    2.00
  -8   1  -2    5.08    2.90
  -7  -1  -2    8.13    3.34
  -1   8  -2    7.69    3.07
  -1  -7   2    3.27    1.71
   7  -8  -2    1.48    1.96
   1  -8   2    4.30    2.84
  -1  -7   2    3.49    2.15
   8  -7  -2    1.46    1.93
   1  -8   2    2.86    4.61
  -1  -7   2    2.34    3.09
   1   7  -2    2.61    2.11
  -8   1  -2    3.76    2.61
  -7  -1  -2    3.86    2.68
  -1  -7   2   -2.49    4.63
  -8   1  -2    1.65    2.18
  -7   8   2    2.80    3.68
  -8   7   2    1.83    2.41
   7  -8  -3   12.71    6.61
   8  -1   3    1.47    1.94
   7   1   3    4.29    2.98
   1   7  -3    6.58    3.47
  -1   8  -3    1.25    1.65
   8  -1   3    3.40    2.36
  -1  -7   3    6.77    2.84
   7  -8  -3    3.60    2.74
   1  -8   3    2.41    5.02
   8  -7  -3    2.20    2.30
   7   1   3    6.02    3.44
   1  -8   3    3.63    2.76
  -1  -7   3    0.99    1.61
   8  -7  -3    1.61    2.12
   1  -8   3   -2.13    3.44
  -1  -7   3    3.69    3.44
   1   7  -3    5.76    3.55
  -7  -1  -3    2.78    1.93
  -8   1  -3    5.29    2.61
  -7  -1  -3    2.04    2.13
  -8   1  -3    1.03    1.92
  -1  -7   3   -1.75    1.63
  -7   8   3    8.50    5.23
  -8   7   3    1.62    2.61
  -1  -7   4   -0.83    1.34
   7  -8  -4   -1.29    1.70
   8  -7  -4   -1.22    2.26
   8  -1   4   -1.09    1.44
   1  -8   4    1.21    2.25
  -1  -7   4    1.00    1.61
   8  -7  -4    1.53    2.01
   1  -8   4   -1.25    1.64
  -1  -7   4   -1.23    1.98
   1   7  -4    0.98    0.91
  -7  -1  -4    0.79    1.27
  -8   1  -4    0.86    1.39
  -7  -1  -4   -0.81    1.30
  -8   1  -4    1.57    1.79
   1  -8   4   -0.80    1.49
   7  -8  -4    2.07    3.33
   8  -1   4    2.15    2.00
   8  -1   4   -1.19    1.92
   7   1   4   -1.25    2.33
   1  -8   4    1.14    1.49
  -7   8   4   -1.51    2.43
  -8   7   4   -1.22    1.14
   1   7  -5   -1.03    1.66
  -7  -1  -5    0.63    1.02
  -8   1  -5    0.67    1.08
  -8   7   5    2.04    1.55
  -7  -1  -5    1.20    1.12
  -8   1  -5    1.05    1.09
   8  -7  -5   -1.00    2.09
   1  -8   5    0.65    1.21
   7  -8  -5    3.48    2.56
   7  -8  -5    1.38    2.88
   8  -1   5    0.77    1.23
   8  -1   5    0.93    1.50
   7   1   5   -0.96    1.55
   7   1   5    0.61    0.80
   8  -1   5    0.74    0.97
  -1  -7   5   -0.71    1.33
   8  -7  -5   -0.90    1.67
   7  -8  -5    1.20    1.94
   1  -8   5    0.95    1.25
  -1  -7   5    0.81    1.07
   8  -7  -5    1.05    1.69
   1  -8   5    0.70    1.45
  -1  -7   5   -0.79    1.28
   1   7  -6   -0.79    1.27
  -1   8  -6   -0.70    0.92
  -8   1  -6    0.98    0.91
   7   1   6    1.25    0.95
  -7  -1  -6    0.48    0.99
  -8   7   6   -0.50    0.93
  -7  -1  -6   -0.66    0.69
   8  -7  -6    2.23    1.95
   1  -8   6   -0.43    0.80
   7  -8  -6   -0.62    1.53
   8  -1   6   -0.51    0.81
   8  -1   6    0.66    1.06
   7   1   6    0.63    0.82
   8  -1   6   -0.51    0.82
  -1  -7   6   -0.50    0.66
   8  -7  -6   -0.67    0.88
   7  -8  -6   -0.81    1.30
   1  -8   6   -0.60    0.97
  -1  -7   6   -0.56    1.04
  -1  -7   6   -0.43    0.90
  -7   8   7   -0.38    0.87
  -7  -1  -7    0.62    0.64
  -8   1  -7   -0.60    0.56
  -8   7   7   -0.33    0.61
  -8   7   7    0.39    0.72
   7  -8  -7   -0.33    0.88
   8  -1   7   -0.30    0.56
   7   1   7   -0.32    0.60
   1  -8   7   -0.31    0.71
  -1  -7   7   -0.34    0.54
  -1  -7   7   -0.26    0.49
   7  -8  -7    0.35    0.65
   8  -7  -7   -0.49    0.90
   8  -1   7    0.43    0.53
   0  -8  -6    1.02    1.26
   8  -8   6    0.68    0.71
   0   8   6   -0.49    0.92
  -8   0   6    0.35    0.64
   0  -8  -5    1.53    1.34
   0  -8  -5   -0.81    1.30
   8   0  -5   -0.60    1.13
   8   0  -5    0.83    1.55
   8  -8   5    0.95    1.54
   0   8   5   -0.88    2.01
  -8   0   5    0.67    1.25
   0  -8  -4   -0.74    1.53
  -8   0   4   -0.97    1.57
   8   0  -4   -0.90    1.68
   8  -8   4    0.97    2.02
   0  -8  -4    0.81    0.75
   0  -8  -4    1.12    2.33
   8  -8   4   -1.27    1.18
   8   0  -4   -0.69    1.28
   0   8   4   -1.04    1.37
   8   0  -4   -1.23    1.62
   0   8   3    3.45    2.39
   8   0  -3    2.03    1.55
   8   0  -3    1.30    1.72
   0  -8  -3    1.04    1.37
   8   0  -3    1.18    1.90
   8  -8   3    3.81    1.99
  -8   0   3    3.45    2.62
   0  -8  -3   -1.49    2.77
   0   8   3    4.55    2.59
   8  -8   3    1.42    3.23
   8   0  -2    3.20    1.70
   8   0  -2    5.92    2.92
   8   0  -2    4.88    3.01
   0  -8  -2    1.25    3.08
   8  -8   2    5.49    2.41
  -8   0   2    2.43    2.26
  -8   0   2    1.14    1.84
   0  -8  -2   -1.89    3.05
   0   8   2    2.80    2.13
   8  -8   2    4.35    2.70
  -8   0   2    4.02    2.48
   0   8   2    2.23    1.81
   8   0  -1    1.20    1.58
   0  -8  -1    1.48    2.75
   8  -8   1    0.90    0.84
  -8   0   1    5.95    3.39
  -8   0   1    1.01    1.33
   0  -8  -1    2.21    2.31
   0   8   1    1.88    1.75
   0   8   1    3.27    2.27
  -8   0   1    0.86    1.39
   8   0  -1    2.14    2.00
  -8   0   0   -1.47    1.94
  -8   0   0   -0.84    1.10
   8   0   0    1.19    1.92
   8  -8   0    0.92    1.49
   0  -8   0   -1.79    2.35
   0   8   0    0.96    1.26
   0   8   0    0.65    1.04
   8   0   0   -3.05    4.01
   0   8   0   -1.08    1.01
   8  -8   0   -1.40    1.84
   0  -8   0   -1.49    1.96
  -8   0  -1    0.66    0.87
  -8   0  -1   -1.28    2.06
   8   0   1   -1.21    1.96
   8  -8  -1    0.98    1.57
   0  -8   1   -2.15    2.00
   0   8  -1    0.78    1.25
   0   8  -1    3.99    2.08
   8   0   1   -2.05    2.69
   0   8  -1    2.21    2.06
  -8   8   1    2.87    2.31
   0  -8   1   -0.75    1.40
   8  -8  -1   -1.49    1.96
   0  -8   1   -1.94    3.13
  -8   0  -2   -0.81    1.50
  -8   0  -2   -1.05    0.97
   8  -8  -2   -1.07    1.41
   0  -8   2   -2.24    2.95
   8   0   2    1.24    2.00
   0   8  -2   -1.07    1.41
   8   0   2   -1.56    2.51
  -8   8   2    1.77    2.85
   0  -8   2    0.87    1.40
   8  -8  -2   -1.61    1.50
   0  -8   2    2.01    2.64
  -8   0  -3    0.83    1.54
  -8   0  -3    1.45    1.35
   8   0   3    1.26    2.34
   0   8  -3    2.38    1.92
   0  -8   3    3.79    2.50
   8  -8  -3    1.56    1.45
   0  -8   3    4.40    3.34
   8  -8  -3   -1.20    1.58
   0  -8   3   -1.69    3.15
   8   0   3    4.82    2.75
   0  -8   4    1.94    2.21
   8  -8  -4   -1.29    2.41
  -8   0  -4    3.10    1.74
  -8   0  -4    3.59    1.67
   8   0   4    2.22    1.69
   8   0   4    0.99    1.85
   0  -8   4    1.73    1.40
   0  -8   4    2.70    2.05
   0  -8   4    1.69    2.08
  -8   0  -5    0.46    0.75
  -8   8   5   -0.54    1.24
   8   0   5   -0.52    0.84
   8   0   5    0.71    0.94
  -8   0  -5   -0.39    0.72
   0  -8   5   -0.63    1.01
   0  -8   5   -0.50    0.81
   8   0   5   -0.47    0.98
   8  -8  -5    1.07    2.00
  -8   0  -6   -0.31    0.65
   8   0   6   -0.42    0.68
   0  -8   6   -0.38    0.70
   8  -8  -6    1.13    1.28
   5   4  -6   -0.64    1.03
   9  -4  -6    0.62    1.30
   4   5   6    0.54    0.86
  -4  -5  -6    0.35    0.66
  -9   5  -6    0.69    0.71
  -9   4   6    0.57    1.31
  -9   4   6    0.53    0.98
  -4  -5  -6    0.66    0.93
  -5  -4   6    2.22    1.31
   5  -9   6    0.50    0.93
  -4  -5  -6   -0.55    1.03
   4  -9  -6    0.78    1.46
   9  -5   6   -0.43    0.69
  -5  -4   6   -0.34    0.54
  -5  -4   6   -0.47    0.87
   9  -4  -6   -0.71    1.48
   9  -5   6   -0.39    0.51
   5   4  -5   -0.94    1.74
   9  -4  -5    1.00    1.62
  -9   5  -5   -0.67    1.07
  -4  -5  -5    1.03    1.08
  -4  -5  -5   -0.55    0.88
  -9   4   5   -0.77    1.42
  -5  -4   5    1.25    1.01
   4  -9  -5   -1.21    2.26
   5  -9   5   -0.75    1.20
   4  -9  -5   -0.84    1.35
   5   4  -5   -0.81    1.07
   9  -5   5   -0.71    1.31
   9  -5   5   -0.64    1.19
  -5  -4   5    0.66    1.07
   9  -4  -5   -1.05    2.40
  -5  -4   5   -0.46    0.75
   5   4  -4    3.11    1.93
   4   5   4    1.38    2.22
   9  -4  -4    1.13    1.82
   4  -9  -4    1.10    2.29
  -4  -5  -4    0.98    1.58
  -5  -4   4   -1.15    1.86
   5  -9   4   -0.96    1.55
  -9   4   4    1.71    1.59
  -4  -5  -4    0.79    1.48
  -4   9   4    1.08    1.74
  -5  -4   4    2.18    1.51
   4  -9  -4    2.97    3.09
   5  -9   4    0.85    1.36
   9  -5   4    0.88    1.16
   5   4  -4    3.99    2.47
   4   5   4   -1.14    2.12
   4   5   4    1.65    1.88
   9  -5   4   -0.88    1.16
  -5  -4   4    0.76    1.22
   9  -4  -4    1.13    1.81
  -5  -4   4   -0.49    0.79
   9  -5   4    1.23    1.62
   9  -5   4    0.86    1.13
   9  -5   3    1.29    1.20
   5   4  -3    0.98    1.58
   4   5   3   -1.54    1.43
   9  -4  -3    1.06    1.40
  -4   9   3    1.45    1.90
  -9   4   3   -0.78    1.45
  -4  -5  -3    2.24    2.08
  -5  -4   3    0.73    1.17
   5  -9   3    0.83    1.34
  -9   5  -3    0.82    1.31
   5   4  -3    1.53    1.42
   4   5   3    1.25    1.16
   4   5   3    0.93    1.22
   5  -9   3   -1.46    1.92
   4  -9  -3   -1.60    2.11
  -4  -5  -3   -1.61    2.60
   9  -5   3   -1.06    1.39
  -5  -4   3   -0.80    1.06
   9  -5   3    1.81    1.46
   9  -4  -3    2.10    2.18
  -4  -5  -2   -0.88    0.82
  -5  -4   2   -0.83    1.09
   9  -5   2   -0.85    1.57
   9  -4  -2   -0.96    1.27
   5   4  -2   -0.87    1.15
   4   5   2    1.58    2.55
   9  -4  -2   -0.98    0.91
  -4   9   2    1.34    1.76
  -4  -5  -2   -1.45    2.34
  -5  -4   2   -0.66    1.23
   9  -5   2    0.92    0.86
   9  -5   2   -1.26    2.03
   5   4  -2   -1.43    1.89
   4   5   2   -1.26    2.03
   4   5   2    0.97    1.28
   4   5   2   -1.57    1.46
  -9   5  -2    1.23    1.62
  -9   4   2   -2.09    1.95
   5  -9   2    2.29    3.01
   4  -9  -2    4.78    3.85
  -4  -5  -2   -2.48    3.99
  -5  -4   1    6.78    2.50
   9  -5   1    1.52    1.42
   9  -4  -1    4.52    2.38
   9  -5   1    1.58    1.48
   4  -9  -1   -2.74    2.55
   5   4  -1    0.77    1.02
   4   5   1    1.59    2.10
   9  -4  -1    0.94    1.76
  -9   5  -1    1.47    1.37
  -4  -5  -1    8.85    3.88
  -5  -4   1    1.90    1.53
   9  -5   1    1.85    1.92
   9  -4  -1    1.71    1.59
   4   5   1    2.02    2.31
   4   5   1    2.51    2.34
   5   4  -1    1.28    2.39
  -9   4   1    7.73    4.02
  -9   5  -1    1.33    2.14
   5  -9   1    7.93    7.38
   4  -9  -1   -4.06    6.55
  -4  -5  -1   -3.33    4.38
   9  -4   0    1.75    1.99
   9  -5   0    0.78    1.26
   9  -5   0    0.78    1.45
   4  -9   0    3.76    6.99
   5   4   0    2.22    3.58
   5   4   0    2.07    1.43
  -9   4   0    1.86    1.73
  -9   5   0    6.41    3.33
  -9   4   0    0.88    1.63
  -4  -5   0   -1.15    1.85
  -5  -4   0   -1.31    2.11
   9  -5   0   -0.92    1.49
   9  -4   0    0.84    1.11
   5   4   0    1.17    1.89
   4   5   0   -1.07    1.73
   4   5   0    1.28    1.68
   5   4   0    1.63    1.52
  -9   4   0    1.68    2.21
  -9   5   0    1.46    1.93
  -4   9   0    0.81    1.07
   5  -9   0   11.30    9.10
   4  -9   0   11.73    9.45
  -4  -5   1    1.73    1.80
   9  -4   1    0.86    1.60
   9  -5  -1    0.81    1.31
   9  -5  -1   -0.80    1.05
   4  -9   1    3.53    5.69
   9  -4   1   -0.82    0.76
   9  -5  -1    2.82    2.31
   5   4   1    2.02    3.75
  -5   9   1    6.24    3.55
  -9   4  -1   -1.64    1.53
  -5  -4  -1    1.54    2.86
   4   5  -1    2.33    2.17
   4   5  -1    2.67    2.15
   5   4   1    4.60    2.85
   5   4   1    1.10    1.78
   5  -9  -1   17.00   10.46
   4  -9   1    4.36    8.11
  -4  -5   1   -2.56    3.37
  -9   4  -1   -1.48    1.38
  -9   5   1    1.66    3.79
   9  -4   2    1.73    1.80
  -4  -5   2    1.70    1.58
   9  -5  -2    0.86    1.61
   9  -5  -2    0.83    1.34
   9  -4   2    3.13    1.93
   9  -4   2    1.16    1.88
   4   5  -2    0.79    1.47
   5   4   2    3.72    2.45
   9  -5  -2    3.35    2.32
  -5   9   2    1.69    1.58
  -5  -4  -2    4.15    2.88
   5  -9  -2   -2.69    4.34
  -9   4  -2    1.02    1.65
   4   5  -2    7.78    3.82
   4   5  -2    1.41    1.86
   5   4   2   -1.47    1.93
   5   4   2    2.11    2.20
   5  -9  -2    7.54    5.23
   4  -9   2    2.46    3.24
  -4  -5   2    3.92    3.65
  -9   4  -2    5.32    2.77
  -9   5   2    3.65    2.94
   9  -4   3   -0.87    1.40
  -4  -5   3   -0.82    1.08
   9  -5  -3    1.89    1.75
   9  -5  -3    0.87    1.14
  -4  -5   3   -0.56    1.04
   9  -4   3   -1.19    1.56
   4   5  -3    0.90    0.84
   5   4   3   -1.66    1.55
   9  -5  -3    1.24    1.15
  -5   9   3    5.36    3.72
  -9   5   3   -0.72    1.34
  -5  -4  -3   -1.05    1.39
   5  -9  -3   -1.99    2.62
   4  -9   3   -0.88    1.63
   4   5  -3    1.41    1.86
  -9   4  -3   -0.85    1.58
   5   4   3    1.36    1.78
   5   4   3   -1.00    1.62
   5  -9  -3   -1.65    2.18
   4  -9   3    1.51    1.41
  -4  -5   3    1.56    1.45
  -5  -4  -3   -1.58    2.07
  -9   4  -3   -1.17    1.53
  -9   5   3    1.68    1.56
   4   5  -4   -0.98    1.29
   9  -5  -4    1.27    2.04
   5   4   4    1.36    1.79
   4  -9   4   -0.96    1.55
  -4  -5   4   -1.14    1.49
  -5  -4  -4    1.99    1.60
   5  -9  -4   -1.15    2.14
  -9   5   4   -0.79    1.28
  -5  -4  -4    0.77    1.01
  -4  -5   4   -0.80    1.30
   5  -9  -4   -1.59    1.48
   4  -9   4   -0.86    1.38
   9  -4   4   -0.82    1.53
   4   5  -4   -1.34    2.15
   5   4   4    1.14    1.06
   5   4   4    0.89    1.44
  -9   4  -4    0.59    0.77
   9  -4   4   -0.91    1.47
  -4  -5   4   -0.77    1.44
   9  -5  -4    1.04    0.96
   9  -5  -4    0.89    1.44
  -4  -5   4    0.60    1.25
   9  -4   4    2.26    2.10
   4   5  -5    0.91    1.20
   9  -5  -5    0.97    1.27
  -5  -4  -5    0.52    0.97
  -9   4  -5   -0.64    1.04
  -5  -4  -5    0.54    1.12
  -9   5   5    2.15    1.88
  -4  -5   5    0.65    1.21
   5  -9  -5   -1.25    2.02
   4  -9   5    0.71    1.15
   9  -4   5    0.64    1.20
   4   5  -5    1.90    1.76
   5   4   5   -0.66    1.06
   9  -4   5    0.73    1.35
  -4  -5   5    0.67    0.89
   9  -5  -5    1.02    1.64
  -4  -5   5    0.54    1.00
   4   5  -6    0.63    0.84
   9  -5  -6   -0.49    0.46
  -5   9   6   -0.55    0.89
  -5  -4  -6    0.36    0.74
  -9   4  -6   -0.39    0.51
   5   4   6   -0.48    0.90
  -5  -4  -6   -0.64    0.59
  -9   5   6    0.50    0.81
   4  -9   6   -0.47    0.76
   5  -9  -6    0.37    1.02
  -5  -4  -6    0.46    1.05
   5  -9  -6    0.84    1.56
   9  -4   6   -0.39    0.82
   4   5  -6    0.46    0.61
  -4  -5   6    1.00    0.93
   9  -5  -6   -0.72    1.34
   9  -5  -6   -0.42    0.68
   9  -4   6   -0.47    0.75
  -4  -5   6    0.45    0.59
  -4  -5   6    0.39    0.62
   3   6   6    0.98    1.12
  -9   3   6    0.48    0.77
  -6  -3   6   -0.37    0.77
   3  -9  -6   -0.55    0.72
   3  -9  -6    0.45    0.94
  -3  -6  -6   -0.51    0.83
   9  -3  -6    0.53    0.99
   6   3  -6   -0.55    0.72
   9  -3  -6    1.18    1.34
  -6  -3   5   -0.53    1.10
   9  -3  -5    0.92    2.10
   9  -6   5    0.44    0.91
  -9   3   5    0.88    1.63
   3   6   5    0.51    0.82
  -3   9   5    0.73    1.18
  -3  -6  -5   -0.51    0.83
  -6  -3   5    1.05    1.09
   3  -9  -5    3.00    2.63
   6  -9   5    1.96    1.49
   3  -9  -5    0.77    1.75
  -3  -6  -5    0.79    1.03
   9  -6   5    2.09    1.71
   9  -6   5    0.69    1.29
   6   3  -5   -0.89    1.43
   3   6   5    1.06    1.39
   9  -3  -5   -0.91    1.46
   6   3  -4    2.09    1.95
   3   6   4    1.34    2.16
   9  -3  -4    1.00    1.61
   3  -9  -4   -0.94    1.23
  -3  -6  -4    0.87    1.14
  -6  -3   4   -1.03    1.36
  -3  -6  -4    0.77    1.24
  -9   3   4    1.27    1.67
   3   6   4   -1.71    1.59
  -6  -3   4    0.59    1.10
   6  -9   4    0.77    1.24
   6   3  -4   -1.18    1.90
   9  -6   4   -0.87    1.63
  -9   3   4    0.87    1.62
   9  -6   4    2.47    2.29
   9  -6   4    0.99    1.84
  -6  -3   4    0.68    1.10
   9  -3  -4    1.10    1.77
  -6  -3   3    0.74    0.97
   6  -9   3    1.18    2.19
   9  -6   3   -0.92    1.48
   9  -3  -3   -1.08    1.74
  -3  -6  -3    0.74    1.53
   3  -9  -3    1.48    2.38
   6   3  -3    1.02    1.89
   3   6   3    1.45    3.01
   9  -3  -3    1.91    1.77
  -3   9   3    2.37    2.20
  -9   3   3   -1.43    2.67
  -3  -6  -3    1.10    1.44
  -6  -3   3    0.57    0.92
  -9   3   3    1.47    3.06
  -9   6  -3    2.78    1.83
   6   3  -3    1.68    2.71
   9  -6   3    3.11    1.77
   3   6   3    1.18    2.45
   3   6   3   -0.79    1.05
   3   6   3   -1.31    1.73
   9  -6   3    1.06    1.70
   9  -6   3    1.37    1.81
   6  -9   3    1.52    3.16
  -3  -6  -3    1.51    3.13
   3  -9  -3    1.45    2.34
   6  -9   3    1.37    2.55
   9  -6   2    0.99    1.59
   9  -6   2    1.41    2.28
   6  -9   2    1.78    2.34
  -3  -6  -2    0.65    0.85
  -3  -6  -2   -2.40    4.47
   3  -9  -2   -2.17    3.49
   6  -9   2   -2.11    2.77
  -9   3   2    1.30    1.72
  -3  -6  -2   -1.35    1.77
  -6  -3   2    1.02    1.06
   6   3  -2    0.92    1.48
   9  -3  -2    0.90    1.45
   3   6   2    1.45    1.35
  -6  -3   2    0.76    1.23
   9  -3  -2    1.00    1.32
   6  -9   2    2.15    1.73
   9  -6   2   -0.86    1.14
  -3  -6  -2   -0.93    0.87
   3  -9  -2   -1.70    2.23
  -9   3   2   -1.22    1.60
  -9   3   2    2.17    2.02
   3   6   2    1.36    1.26
  -3   9   2    1.77    1.65
  -9   6  -2    1.11    1.79
  -9   3   2    1.80    1.68
   6   3  -2    5.07    3.85
   3   6   2    0.87    1.40
   3   6   2    1.17    1.54
   9  -6   1    0.98    1.29
   9  -3  -1    0.73    1.37
   9  -6   1   -1.44    1.89
  -3  -6  -1   -0.93    1.73
   6  -9   1    7.17    6.67
  -3  -6  -1   -3.34    3.11
   3  -9  -1    3.65    3.39
  -9   3   1    1.06    1.40
  -6  -3   1   -1.04    0.97
  -3  -6  -1   -1.25    1.16
   9  -3  -1    0.87    0.81
   6   3  -1    0.83    1.09
   3  -9  -1   -2.11    1.96
  -3  -6  -1   -1.10    2.05
   9  -3  -1   -0.95    1.52
   6  -9   1    0.95    1.53
   9  -6   1    0.82    1.09
  -9   3   1   -2.13    2.81
   3   6   1    1.36    1.79
  -3   9   1    0.86    0.80
  -9   6  -1   -1.17    1.53
  -9   3   1    1.93    1.56
   6   3  -1    1.50    1.39
  -9   3   1    1.70    2.24
   3   6   1   -0.92    1.72
   3   6   1   -1.16    1.08
  -3  -6   0    1.29    2.07
   9  -6   0    1.00    1.85
   9  -3   0    0.69    0.91
   9  -6   0    1.51    1.99
   6   3   0    1.50    1.21
   6  -9   0    5.29    4.92
  -3  -6   0   -3.34    3.10
   3  -9   0   -5.48    7.21
  -9   3   0    1.65    1.53
  -3  -6   0    0.92    1.91
  -6  -3   0   -1.35    1.78
   3  -9   0   -2.85    2.65
   9  -3   0    0.91    1.90
   6  -9   0    0.87    1.15
   9  -6   0    0.82    1.08
  -9   3   0    3.70    3.44
   3   6   0    1.37    1.80
  -3   9   0    0.86    1.61
  -9   6   0    2.52    2.03
  -9   3   0   -1.45    2.34
   3   6   0    3.95    2.43
   3   6   0    3.51    2.43
   6   3   0   -1.34    1.76
   6  -9  -1   -4.61    7.44
   3   6  -1   -1.08    2.01
   3   6  -1    1.21    1.95
  -3   9  -1    2.26    1.56
   6   3   1   -1.24    1.64
  -9   3  -1    1.23    1.98
   6  -9  -1   -4.27    5.61
  -3  -6   1   -2.55    2.37
   3  -9   1    4.36    7.02
  -6  -3  -1    1.43    1.88
  -3  -6   1   -0.82    1.08
   3  -9   1    3.47    6.45
   9  -3   1   -0.90    1.68
   9  -6  -1    0.83    1.09
  -9   3  -1   -1.58    1.47
   3   6  -1    1.42    1.86
  -9   6   1    1.42    1.32
   9  -6  -1   -1.05    1.95
   6  -9  -2   -3.63    4.78
   3   6  -2    1.20    1.93
  -3   9  -2    4.97    2.18
   6   3   2    1.17    1.89
   3   6  -2   -1.28    2.06
  -9   3  -2    1.03    1.36
  -3  -6   2    1.87    2.47
   3  -9   2   -2.46    4.58
   6  -9  -2   -2.54    3.34
  -6  -3  -2    2.43    2.26
   9  -3   2    0.91    1.47
   3  -9   2    2.43    3.19
  -3  -6   2    0.82    1.33
   9  -6  -2    2.18    1.79
   9  -6  -2    1.71    1.59
  -9   3  -2    2.73    2.20
  -9   6   2    3.11    2.89
   9  -6  -2    6.96    3.24
   9  -3   2    1.03    1.92
   3   6  -3   -0.74    1.20
  -3  -6   3    1.43    2.30
   3  -9   3    1.47    3.05
   6  -9  -3    1.64    2.15
  -6  -3  -3    0.94    1.95
  -9   6   3    0.60    0.96
  -3  -6   3    0.81    1.30
   9  -6  -3    2.41    1.98
   9  -6  -3    2.72    2.23
   9  -3   3    1.83    1.71
   3   6  -3    5.26    3.00
   3   6  -3    2.63    2.74
   9  -3   3    2.69    2.51
   6   3   3    1.08    1.42
  -9   3  -3    0.82    1.32
   6  -9  -3   -2.34    3.08
  -3  -6   3    2.52    1.66
   9  -6  -3    1.32    2.45
   9  -3   3    4.05    2.49
  -3  -6   4    0.93    1.51
  -3  -6   4    0.64    1.03
   9  -3   4   -0.90    1.45
   3   6  -4   -0.84    1.35
  -6  -3  -4   -0.58    0.93
  -9   3  -4   -0.76    1.42
  -9   3  -4   -1.12    1.04
  -9   6   4    1.35    1.26
  -6  -3  -4    0.70    1.13
  -3  -6   4   -0.75    1.21
   9  -6  -4    0.89    1.17
   9  -6  -4   -0.96    1.55
   3   6  -4   -1.29    2.40
   6   3   4   -0.91    0.85
  -3  -6   4   -0.99    1.85
   3  -9   4   -0.89    2.02
  -6  -3  -4   -0.91    1.46
   6  -9  -4   -1.60    2.58
   3  -9   4    0.80    0.75
   3   6  -5   -0.78    1.26
  -6   9   5    0.60    1.12
  -9   3  -5    0.55    1.02
  -6  -3  -5   -0.46    0.95
   6   3   5    0.59    1.10
  -6  -3  -5    0.49    1.12
  -9   6   5    0.62    0.81
   9  -3   5   -0.70    1.30
  -3  -6   5    0.63    1.17
   9  -6  -5   -0.86    1.95
   9  -6  -5   -0.89    1.17
   9  -3   5    0.52    0.98
   3   6  -5   -0.96    1.55
   6   3   5    0.66    1.22
   3  -9   5    0.61    0.81
   6  -9  -5    1.13    1.48
  -3  -6   5    0.54    1.11
  -3  -6   5   -0.64    1.20
   3   6  -6    0.51    0.82
  -9   3  -6    0.69    0.90
  -6  -3  -6   -0.30    0.56
   6   3   6    0.35    0.46
  -9   6   6   -0.43    0.79
  -3  -6   6    0.43    0.70
   9  -6  -6    0.55    1.03
   9  -6  -6    1.61    1.23
   9  -3   6   -0.43    0.89
   9  -3   6    0.31    0.58
   3   6  -6    0.50    0.65
  -3  -6   6    0.36    0.47
   9  -6  -6    1.04    0.97
   6  -9  -6    0.71    0.94
  -2  -7  -6   -0.38    0.71
   2   7   5    1.10    1.25
  -2   9   5    1.29    1.34
  -9   2   5    0.65    1.05
   2  -9  -5   -0.66    1.06
   2  -9  -5    0.59    1.35
  -2  -7  -5   -0.66    0.87
   9  -2  -5    0.62    1.30
   9  -7   5   -0.67    1.25
   9  -2  -5    1.42    1.32
   7   2  -5    0.74    0.97
   7   2  -4   -0.99    1.60
   2   7   4    1.21    2.24
   9  -2  -4   -0.84    1.35
   2  -9  -4   -0.63    1.17
  -9   2   4   -1.00    1.61
   2   7   4    0.91    1.69
  -7  -2   4    0.38    0.50
   9  -7   4    0.86    1.80
   9  -2  -4   -0.93    1.50
   7  -9   4   -1.16    2.15
   9  -7   4   -0.98    1.28
   2  -9  -4   -0.91    1.20
  -2  -7  -4    1.88    1.95
   2  -9  -3    1.20    1.58
  -9   2   3    1.16    1.87
  -7  -2   3   -0.99    1.30
  -2  -7  -3   -0.97    1.28
   9  -7   3   -1.45    1.35
   7  -9   3   -1.46    1.92
   9  -7   3    1.08    2.46
  -2  -7  -3    0.72    0.95
   9  -2  -3    2.05    1.65
   7  -9   3    1.05    1.96
   9  -7   3    1.78    1.43
   2  -9  -3   -1.20    2.24
   7   2  -3    1.69    2.72
  -9   2   3   -1.05    1.95
   9  -2  -3    3.32    1.73
   2   7   3    1.34    1.76
   7   2  -3    1.02    1.90
  -2   9   2    1.69    1.57
   2   7   2    1.35    2.17
   9  -2  -2    0.79    0.74
   7   2  -2    0.94    1.24
  -2  -7  -2   -2.08    3.34
   2  -9  -2    3.72    3.46
  -9   2   2    1.08    2.01
  -7  -2   2   -1.07    1.40
  -2  -7  -2    2.22    2.07
   9  -7   2   -1.72    2.26
   7  -9   2   -1.63    2.63
  -2  -7  -2   -0.59    1.23
   2  -9  -2   -1.42    1.86
   9  -2  -2   -1.00    1.86
   7  -9   2    0.99    1.59
   9  -7   2    0.84    0.78
  -2  -7  -2    2.77    2.10
   2   7   2    1.26    2.03
   2   7   2    1.09    2.03
   7   2  -2    2.30    3.03
   2   7   2    1.90    1.44
  -9   2   2    1.52    2.45
   7   2  -1    0.85    1.12
   2   7   1    0.74    1.19
   2   7   1   -1.08    1.74
   7   2  -1   -2.05    2.69
  -9   2   1   -1.59    2.09
  -7  -2   1   -1.03    1.65
  -2  -7  -1   -0.94    1.52
  -9   2   1   -0.89    1.17
   2  -9  -1   -3.05    5.67
  -2  -7  -1   -2.97    5.53
   7  -9   1   -3.36    3.12
   2  -9  -1    1.72    2.26
   9  -2  -1   -0.96    1.55
   7  -9   1    2.76    2.10
   9  -7   1    0.80    1.06
  -2  -7  -1   -1.13    1.82
   2   7   1    1.25    2.01
  -2   9   1    1.75    1.41
   9  -7   1   -1.05    1.70
   9  -7   1    1.97    2.60
   7  -9   1   -1.76    2.32
  -2  -7  -1    0.87    1.63
   2   7   0   -0.83    1.33
   2   7   0    1.09    1.76
   7   2   0    1.68    2.71
  -9   2   0   -1.39    2.58
  -7  -2   0    1.23    1.98
  -2  -7   0    0.67    0.62
  -9   2   0   -0.68    0.90
   2  -9   0   -4.31    5.67
  -2  -7   0   -3.05    4.91
   7  -9   0   -5.23    6.87
  -2  -7   0    1.38    2.22
   9  -2   0    0.94    1.51
   2  -9   0    2.21    2.91
   7  -9   0    0.89    1.17
   9  -7   0    0.80    1.05
   7   2   0    4.96    4.00
  -9   2   0   -1.79    2.35
   2   7   0    1.25    1.16
  -2   9   0    0.88    1.42
  -9   7   0   -1.05    1.69
   9  -7   0    1.11    1.45
   9  -7   0    2.33    3.76
  -2  -7   0    1.23    2.29
   7  -9   0   -1.95    2.56
   9  -7  -1    1.22    2.26
   9  -7  -1   -2.81    2.62
  -2  -7   1   -1.58    2.93
   2  -9   1    3.50    5.65
  -2  -7   1    2.31    4.31
  -9   2  -1   -1.06    0.99
  -7  -2  -1    1.19    1.93
   9  -2   1    0.93    1.23
   2  -9   1    2.71    5.63
   7  -9  -1    0.90    1.67
   9  -7  -1    0.82    1.70
   2   7  -1    0.93    1.50
   7   2   1    1.45    2.34
   2   7  -1    2.27    2.36
  -9   2  -1    2.29    2.13
  -9   2  -1    1.50    1.97
   2   7  -1    1.29    2.07
  -2   9  -1    2.74    1.90
   2  -9   2    2.08    3.35
  -2  -7   2    1.64    2.65
  -9   2  -2   -0.91    1.47
  -7  -2  -2    1.00    1.86
  -2  -7   2    0.58    1.08
   9  -7  -2    1.39    2.24
   9  -2   2    0.83    1.33
  -2  -7   2   -1.56    2.05
   2   7  -2   -1.21    1.59
   2   7  -2   -1.06    1.39
   9  -2   2    1.69    3.14
   7   2   2   -1.28    1.69
  -9   2  -2    1.85    1.72
   7  -9  -2   -3.19    4.20
   9  -2   2    0.93    1.74
  -2  -7   2    0.75    1.21
   2  -9   2   -2.24    5.11
   7  -9  -2    0.94    1.23
   9  -7  -2   -0.87    1.14
   2  -9   3   -1.24    2.00
  -9   2  -3    0.74    1.55
  -7  -2  -3   -0.79    1.27
  -9   2  -3    0.71    1.14
   2  -9   3    1.07    2.22
  -2  -7   3   -0.64    0.85
   9  -7  -3    3.05    2.84
   9  -2   3    0.75    1.21
  -2  -7   3    2.32    2.16
   2   7  -3    1.19    1.56
   9  -2   3    2.18    1.75
   7   2   3    4.41    2.72
   7  -9  -3   -2.31    3.72
  -2  -7   3   -0.74    0.97
   7  -9  -3   -0.97    1.28
   9  -7  -3   -0.95    1.25
   9  -2   3    0.91    1.20
  -9   2  -4   -0.58    1.07
  -7  -2  -4    1.36    1.11
  -9   2  -4    0.47    0.98
  -9   7   4    0.50    0.80
  -7  -2  -4   -0.59    1.09
   2  -9   4    0.91    1.70
  -2  -7   4   -0.61    1.13
   9  -7  -4    1.28    2.05
  -2  -7   4    0.77    1.44
   2   7  -4    3.54    2.69
   9  -2   4    1.49    1.70
   7   2   4    0.86    1.39
   7  -9  -4   -1.41    1.86
   9  -2   4    1.46    1.52
  -2  -7   4   -0.65    1.05
   7  -9  -4   -0.87    1.40
   9  -7  -4    1.02    1.64
  -9   2  -5   -0.41    0.67
  -7  -2  -5    0.34    0.64
  -7  -2  -5   -0.37    0.60
  -2  -7   5    0.46    0.95
   9  -7  -5   -0.69    1.28
  -2  -7   5   -0.48    0.89
   2   7  -5    0.86    1.38
   7   2   5   -0.56    0.91
   7  -9  -5    0.86    1.39
  -2  -7   5   -0.52    1.19
   9  -2   5   -0.53    0.99
  -2  -7   5   -0.47    0.62
   7  -9  -5   -0.49    0.78
   9  -7  -5   -0.86    1.39
   9  -2   6    0.25    0.46
   1   8   4    0.74    1.69
  -1   9   4    0.73    1.18
  -9   1   4    0.64    1.69
   9  -1  -4    0.57    1.06
   8  -9   4   -0.91    1.69
   9  -8   4   -0.82    1.33
  -1  -8  -4   -0.70    0.92
   8   1  -4    1.65    1.53
   1   8   4    0.74    1.20
   1   8   3    3.06    2.13
   8   1  -3   -0.98    1.83
  -8  -1   3    0.76    1.00
  -9   1   3   -0.80    1.48
   1  -9  -3   -0.82    1.52
   8  -9   3    1.27    2.36
   9  -8   3   -1.06    1.71
  -1  -8  -3    1.97    1.83
  -1  -8  -3    1.26    1.31
   9  -1  -3   -0.92    1.91
   8  -9   3    1.80    1.87
   9  -8   3   -0.80    1.28
   1  -9  -3    0.86    1.60
  -1   9   2   -0.82    1.71
   1   8   2    1.10    2.04
   1  -9  -2   -1.10    1.44
   9  -1  -2    1.02    1.64
  -1  -8  -2   -0.85    1.12
   8  -9   2    0.89    1.66
   9  -8   2    0.78    1.03
   8   1  -2   -1.55    2.04
  -8  -1   2    1.18    1.34
  -9   1   2    0.91    1.69
  -8  -1   2    0.80    1.05
  -9   1   2    0.78    1.62
   8  -9   2    1.53    2.46
   9  -8   2    1.18    2.20
  -1  -8  -2    1.18    1.55
   1  -9  -2    1.44    3.00
  -9   1   1    0.66    1.06
  -8  -1   1    0.87    1.40
  -9   1   1   -1.13    1.49
   1  -9  -1   -2.29    2.13
  -1  -8  -1    0.74    1.69
   8  -9   1    3.45    4.24
   8   1  -1   -3.50    4.61
   9  -1  -1    1.01    1.33
   1  -9  -1    2.75    3.13
   8  -9   1   -0.87    1.61
  -1  -8  -1   -1.09    1.76
   9  -8   1    0.76    1.00
   8   1  -1    1.88    3.50
  -9   1   0   -1.08    1.74
  -9   1   0    0.50    0.94
  -8  -1   0    0.98    1.57
   1  -9   0   -2.81    2.62
  -1  -8   0   -1.06    1.71
   8  -9   0    1.96    2.58
   1   8   0    0.53    0.85
   8   1   0    7.70    5.34
   9  -1   0   -1.00    1.86
   1  -9   0    3.42    3.56
   8  -9   0   -0.87    1.62
   9  -8   0    0.76    1.00
  -1  -8   0   -1.36    2.20
   8   1   0    1.70    2.74
  -9   1  -1   -0.91    1.46
  -8  -1  -1   -0.90    2.06
   1  -9   1    2.21    2.06
   8  -9  -1    4.47    4.16
   9  -8  -1    1.54    2.03
  -1  -8   1   -1.32    2.12
   1   8  -1    1.95    1.21
   9  -1   1   -2.00    4.55
   8   1   1   -1.73    1.61
   9  -1   1   -0.99    1.84
   1  -9   1   -1.91    3.07
   8  -9  -1    0.92    1.71
   9  -8  -1   -0.81    1.30
  -1  -8   1   -1.57    2.07
  -9   1  -2   -0.53    0.85
  -8  -1  -2    0.75    1.21
  -9   1  -2    0.72    1.34
   1  -9   2    1.40    2.25
   9  -8  -2   -1.73    2.28
  -1  -8   2   -1.22    1.60
   1   8  -2    2.36    1.93
  -1   9  -2   -0.51    0.95
   9  -1   2    1.28    1.69
   8   1   2    1.27    1.67
   1  -9   2   -1.51    2.44
   8  -9  -2    1.00    1.61
   9  -8  -2    0.90    1.45
  -1  -8   2    1.45    2.34
   9  -1   2   -0.96    1.26
  -9   1  -3    0.46    0.61
  -8  -1  -3    1.17    1.08
  -9   1  -3   -0.53    0.86
   1  -9   3    0.85    1.12
   9  -8  -3   -1.46    2.36
  -1  -8   3   -0.56    0.91
  -1  -8   3   -0.85    1.37
   1   8  -3    0.91    1.69
  -1   9  -3   -0.66    0.87
   9  -1   3    1.70    1.58
   8   1   3   -0.94    1.75
   8   1   3   -0.47    1.08
   1  -9   3    0.79    1.48
   8  -9  -3    1.04    2.16
   9  -8  -3   -1.00    1.62
  -1  -8   3   -0.99    2.07
  -9   1  -4    1.30    0.68
  -8  -1  -4    0.79    1.04
  -1  -8   4   -0.47    0.61
  -1  -8   4    0.51    1.26
   1   8  -4   -0.87    1.62
   9  -1   4   -0.57    0.74
   8   1   4   -0.65    1.04
  -9   1  -4    0.36    0.66
   9  -1   4   -0.49    0.79
  -1  -8   4   -0.53    0.85
   8  -9  -4    0.81    1.51
   9  -8  -4   -0.95    1.25
   9  -8  -5   -0.53    0.99
   9  -9   2    1.37    2.85
   9  -9   2    0.78    1.26
   0  -9  -2   -0.70    0.92
   0  -9  -2    0.82    1.53
   0  -9  -1   -1.39    2.60
   9  -9   1   -1.91    3.07
  -9   0   1    1.16    1.21
   0   9   1   -0.82    1.72
   0  -9  -1    0.95    1.53
   9  -9   1   -0.80    1.29
   9   0  -1   -1.30    2.97
  -9   0   0   -0.66    1.07
   0  -9   0   -1.54    2.87
   0  -9   0    1.16    3.25
   9  -9   0   -0.82    1.08
   9   0   0   -1.25    2.60
   9  -9   0   -2.64    4.26
  -9   0  -1    0.59    1.10
   0  -9   1   -1.16    1.87
   0  -9   1    1.14    2.13
   9  -9  -1   -0.88    1.42
   9  -9  -1   -3.28    6.83
  -9   0  -2   -0.46    0.61
   0  -9   2    0.73    1.37
   0  -9   2    0.78    1.26
   9  -9  -2   -1.89    1.76
   9  -9  -3    1.62    1.31
   5   5   0    2.46    3.23
   5 -10   0   -4.29    5.64
  -5  -5   0   -2.05    4.26
  -5  -5   0   -0.59    0.95
  10  -5   0    1.98    1.37
  10  -5   0    1.03    1.66
  -5  -5   0    0.67    1.25
 -10   5   0   -0.91    1.20
   5   5   0   -0.96    1.79
   5 -10   0   -2.83    4.56
  10  -5   0   -0.60    1.12
   5   5   1   -1.92    2.52
   5 -10  -1   -2.71    4.37
   5 -10   1    3.19    4.19
  -5  -5  -1   -1.95    2.56
  -5  -5   1    1.68    2.21
 -10   5   1   -0.49    0.65
  -5  -5  -1   -0.78    1.02
  10  -5  -1   -0.70    0.92
  10  -5   1   -0.99    1.59
   5   5  -1    1.05    1.94
   5   5   1   -0.89    1.17
 -10   5  -1   -0.74    1.54
   5 -10  -1   -3.36    5.41
  10  -5   1   -0.58    0.94
  10  -5  -1    1.26    1.31
  -5  -5  -1   -0.52    0.97
   5   5   2    1.45    1.91
  10  -5   2    0.87    1.63
  10  -5  -2    2.03    1.41
 -10   5   2   -0.68    1.10
  -5  -5  -2    0.78    1.26
  10  -5  -2    0.75    1.21
  10  -5   2    0.96    1.27
   5   5  -2    3.35    2.08
   5   5   2    3.27    1.86
 -10   5  -2   -0.57    0.92
   5 -10  -2   -2.09    3.36
   5 -10  -2    1.46    2.35
   5 -10   2   -1.63    2.15
  -5  -5  -2   -1.36    2.54
  -5  -5   2    1.25    2.01
  10  -5   3    0.61    1.27
  10  -5  -3    1.44    1.50
 -10   5   3    2.23    1.69
  -5  -5  -3    1.22    1.39
  10  -5  -3    0.81    1.07
  10  -5   3    0.88    1.16
 -10   5   3    0.82    1.33
   5   5  -3    1.03    1.67
   5   5   3    1.33    1.39
   5 -10  -3   -1.30    2.10
  -5  -5  -3   -0.75    1.70
  -5  -5   3    0.82    1.32
   5 -10  -3    0.81    1.85
   5 -10   3    3.30    1.88
 -10   5  -4    1.58    0.90
  -5  -5  -4   -0.40    0.64
 -10   5   4    1.76    1.55
  -5  -5   4   -0.55    0.72
  10  -5  -4    0.74    1.38
   5   5  -4    0.66    1.37
  10  -5  -4   -0.65    1.05
  10  -5   4    0.36    0.66
   5 -10  -4    0.84    1.35
   4 -10  -4   -0.75    1.20
  -4  -6  -4   -0.55    0.72
 -10   4   4    1.04    1.09
  -4  -6  -4   -0.38    0.79
  10  -4  -4    0.66    1.38
   6   4  -3    0.56    0.89
   4   6   3    1.09    1.76
  -6  -4   3   -0.77    1.43
   4 -10  -3   -0.70    1.29
  -4  -6  -3    0.58    1.33
 -10   4   3    0.68    1.10
  10  -4  -3    0.64    1.19
  10  -6   3   -0.90    1.19
   6   4  -3   -1.06    1.39
 -10   4   3    0.71    0.93
   4 -10  -3    1.11    1.78
  10  -4  -3   -0.79    1.28
   4   6   2    1.35    2.52
   6   4  -2    0.53    0.86
   4 -10  -2   -1.33    2.14
  -4  -6  -2    1.30    2.10
  -6  -4   2   -1.23    1.97
   6 -10   2    1.55    2.89
 -10   4   2    0.63    0.83
  -4  -6  -2    1.42    1.32
  10  -4  -2    1.23    1.28
  10  -6   2    1.07    1.41
  10  -6   2    0.72    1.49
   4   6   2    0.68    1.09
   6   4  -2    1.33    2.48
 -10   6  -2    0.47    0.98
 -10   4   2   -1.12    1.81
   4 -10  -2   -1.58    2.54
  10  -4  -2    0.77    1.24
   4   6   1    1.54    2.02
   4 -10  -1    2.43    3.91
  -4  -6  -1   -1.91    3.56
  -6  -4   1   -1.62    3.01
   6 -10   1   -3.06    4.93
  -4  -6  -1    2.54    1.45
 -10   4   1    0.46    0.74
  10  -4  -1    0.56    0.91
  10  -6   1   -1.20    1.93
  -4  -6  -1   -0.42    0.78
 -10   6  -1    1.28    1.33
   4   6   1   -0.77    1.25
   6   4  -1   -1.26    1.66
 -10   4   1    1.16    1.87
   4 -10  -1    2.36    4.90
  10  -4  -1    0.73    1.17
  -4  -6  -1   -0.64    1.03
   4   6   0    1.70    2.74
   4 -10   0   -3.77    6.07
  -4  -6   0   -1.98    3.68
  -6  -4   0    1.87    2.46
   6 -10   0   -4.39    4.09
  -4  -6   0   -0.44    0.71
  -6  -4   0   -0.66    1.23
  10  -6   0    0.74    1.38
  10  -6   0   -1.37    2.21
  10  -4   0   -0.89    1.43
  -4  -6   0   -0.70    1.13
   6   4   0    1.12    1.81
 -10   4   0    0.97    1.27
   4   6   0    1.68    1.35
  -4  -6   0    0.83    1.54
  10  -4   0    0.70    1.45
  10  -6   0    0.66    1.37
   4   6  -1    1.84    2.42
   4 -10   1   -2.91    5.42
  -4  -6   1   -1.56    2.05
  -6  -4  -1   -1.73    1.60
   6 -10  -1    2.86    4.60
 -10   6   1    0.42    0.79
  -6  -4  -1    1.58    1.65
  10  -6  -1    0.80    1.05
  10  -4   1   -0.88    1.41
  10  -6  -1    1.64    2.15
  -4  -6   1   -0.94    1.74
   4   6  -1   -0.91    1.20
   6   4   1    2.00    2.08
 -10   4  -1    0.76    1.41
   6 -10  -1   -2.78    3.66
  10  -4   1    0.68    1.10
  10  -6  -1   -0.52    0.83
  10  -6  -1   -0.63    1.17
   4   6  -2   -1.66    3.09
  10  -6  -2    0.56    0.73
  10  -6  -2    0.59    0.96
  10  -4   2   -0.65    1.21
  -6  -4  -2   -0.73    1.18
  10  -6  -2   -0.89    1.17
  10  -4   2    0.86    1.60
  10  -6  -2   -1.85    3.43
  -4  -6   2   -0.96    1.26
   4   6  -2   -0.99    1.59
   6   4   2   -0.88    0.82
 -10   4  -2   -0.57    0.74
   6 -10  -2   -2.46    3.23
   4 -10   2    1.52    1.99
  -4  -6   2   -1.13    2.57
  -6  -4  -2   -1.23    1.99
   6 -10  -2    4.50    2.79
   4 -10   3    0.74    0.98
  -4  -6   3   -0.72    1.50
 -10   4  -3   -0.51    0.67
  -6  -4  -3   -0.55    1.15
  10  -6  -3   -0.96    1.27
  10  -4   3   -0.74    1.19
  10  -6  -3    1.32    2.46
  -4  -6   3    0.75    1.21
   4   6  -3   -0.96    1.27
   6   4   3    0.71    1.32
   6 -10  -3    1.39    1.83
  10  -4   3   -0.61    1.28
  10  -6  -3    0.58    0.76
 -10   4  -4   -0.34    0.55
  -6  -4  -4    1.77    1.09
 -10   6   4    1.09    1.14
  10  -6  -4    2.39    1.65
  -4  -6   4   -0.48    0.78
   4   6  -4    2.04    1.42
  10  -4   4   -0.42    0.78
   6 -10  -4    0.77    1.44
 -10   3   3   -0.50    1.13
   3 -10  -3    0.86    1.60
  -3  -7  -3    0.67    1.08
  10  -3  -3   -0.77    1.24
   3   7   3   -0.97    1.27
   3   7   2   -1.22    2.26
   3 -10  -2   -1.07    1.72
  -7  -3   2   -1.05    1.95
 -10   3   2    0.48    0.88
   7   3  -2   -1.56    2.05
 -10   3   2   -0.81    1.31
  10  -3  -2    0.83    1.09
  10  -7   2    0.62    1.00
  -3  -7  -2    0.91    1.20
  10  -7   2   -0.76    1.58
  -3  -7  -1    6.46    3.98
   3 -10  -1    1.94    4.03
   3   7   1    1.34    2.16
  10  -7   1    1.90    3.54
   7   3  -1   -1.75    2.82
   3   7   1    2.15    1.12
 -10   3   1    2.96    2.60
  10  -3  -1    0.80    1.29
  10  -7   1   -1.29    1.20
  -3  -7  -1   -0.65    1.21
  -3  -7   0   -1.67    3.11
   3 -10   0   -2.71    4.36
  -7  -3   0   -0.60    0.97
   3   7   0    1.45    1.90
  10  -7   0    3.04    4.00
  10  -3   0    0.77    1.24
  -3  -7   0    0.64    0.84
   7   3   0   -1.44    1.89
 -10   3   0    0.86    1.39
   3   7   0   -0.65    1.22
  10  -3   0   -0.77    1.43
  10  -7   0    0.63    1.01
  -3  -7   0   -0.86    1.59
  10  -3   1    2.97    1.69
  10  -7  -1   -0.63    1.02
  -3  -7   1    1.01    1.63
 -10   3  -1    0.53    0.86
  -7  -3  -1   -0.67    1.08
   3   7  -1   -1.56    2.51
  10  -7  -1   -0.98    0.91
  10  -7  -1   -4.54    4.22
  10  -3   1    0.73    1.18
  -3  -7   1   -0.84    1.36
   3   7  -1    0.75    1.40
   7   3   1    1.14    1.50
 -10   3  -1    0.67    1.08
  -3  -7   1    1.29    2.08
   3 -10   1    2.08    2.73
  10  -7  -2   -0.64    1.20
  10  -3   2   -0.69    1.11
  -3  -7   2   -0.99    1.59
 -10   3  -2    0.46    0.61
 -10   3  -2    0.48    0.77
  -7  -3  -2    0.58    0.77
   3   7  -2    1.53    2.02
  10  -7  -2   -1.13    1.49
  -3  -7   2   -0.82    1.31
   3   7  -2   -0.84    1.35
   7   3   2   -0.89    1.18
   3 -10   2   -1.12    1.48
  -7  -3  -2    1.90    1.98
 -10   3  -3   -0.35    0.46
  -7  -3  -3    0.86    0.89
  10  -7  -3    1.09    1.43
  -3  -7   3   -0.59    0.95
   3   7  -3   -0.83    1.33
   7   3   3    0.64    0.84
  10  -3   3    0.55    1.14
  -3  -7   3    0.73    1.35
  10  -2  -2   -0.83    1.54
   2 -10  -2   -0.83    1.33
   2   8   1    1.12    1.48
   2 -10  -1   -1.24    2.00
  10  -8   1   -1.02    1.64
  10  -2  -1    0.90    1.45
  -2  -8  -1    0.56    0.91
  10  -8   1    0.63    1.17
 -10   2   1    1.15    1.07
   2   8   0    1.28    2.06
   2 -10   0   -1.53    2.84
  10  -8   0    1.28    1.68
  -2  -8   0   -0.76    1.42
  10  -8   0   -0.65    1.20
  10  -2   0    0.86    1.60
 -10   2   0   -0.59    0.96
   2   8  -1    1.44    2.32
   2 -10   1   -1.11    1.79
 -10   2  -1    0.47    0.62
  -8  -2  -1   -0.46    0.74
  10  -8  -1   -0.67    0.88
  -2  -8   1   -0.83    1.09
  10  -2   1   -0.78    1.26
  -2  -8   1    0.60    0.96
  10  -2   2    0.53    0.98
  -2  -8   2   -0.66    1.06
   0   0   0    0.00    0.00
TITL exp_682_autored in P-3m1
REM P-3m1 (#164 in standard setting)
CELL 1.54184   8.516107   8.516107  10.038015  90.0000  90.0000 120.0000
ZERR    2.00   0.000391   0.000391   0.000436   0.0000   0.0000   0.0000
LATT  1
SYMM -y, x-y, z
SYMM -x+y,-x, z
SYMM  y, x,-z
SYMM  x-y,-y,-z
SYMM -x,-x+y,-z
SFAC C H N Br Sb
UNIT 6.00 36.00 12.00 18.00 4.00
REM  CrysAlisPro recorded range (K): Min=294.8; max=294.9; aver:294.9
TEMP 22
SIZE 0.04 0.15 0.19
TREF
HKLF 4
END
_computing_structure_solution     'SHELXT 2014/5 (Sheldrick, 2014)'
;
_shelx_hkl_checksum     53541
_shelx_res_file
;
    exp_682_autored.res created by SHELXL-2014/7
TITL exp_682_autored_a.res in P-3m1
REM Old TITL exp_682_autored in P-3m1
REM SHELXT solution in P-3m1
REM R1 0.203, Rweak 0.050, Alpha 0.101, Orientation as input
REM Formula found by SHELXT: Br9 Sb2
CELL 1.54184 8.5161 8.5161 10.038 90 90 120
ZERR 1 0.0004 0.0004 0.0004 0 0 0
LATT 1
SYMM -Y,+X-Y,+Z
SYMM +Y-X,-X,+Z
SYMM +Y,+X,-Z
SYMM -Y+X,-Y,-Z
SYMM -X,-X+Y,-Z
SFAC Br C Sb
UNIT 9 3 2
EQIV $1 1-Y+X,1-Y,1-Z
EQIV $2 +Y,1-X+Y,1-Z
EQIV $3 1-X,1-X+Y,1-Z
EQIV $4 -1+Y-X,-1+Y,+Z
L.S. 20
PLAN  2
SIZE 0.04 0.15 0.19
TEMP 22
CONF
CONN 12 3 Sb1
BIND Sb1 Br1_$2
BIND Sb1 Br1_$4
BIND Br1 Sb1_$1
BIND Br1 Sb1_$3
list 4
MORE -1
fmap 2 53
acta
REM <olex2.extras>
REM <HklSrc "%.\\exp_682_autored.hkl">
REM </olex2.extras>
WGHT    0.158100
FVAR       0.41180
SB1   3    0.333333    0.666667    0.318524    10.16667    0.12296    0.12296 =
         0.08760    0.00000    0.00000    0.06148
BR1   1    0.500000    1.500000    0.500000    10.25000    0.16516    0.16516 =
         0.13774    0.00546   -0.00546    0.10572
BR2   1    0.627845    0.813922    0.174015    10.50000    0.16634    0.20480 =
         0.12890    0.02423    0.04845    0.08317
C1    2    0.666667    1.333333    0.191458    10.16667    0.20217    0.20217 =
         0.23841    0.00000    0.00000    0.10108
C2    2    0.000000    0.000000    0.500000    10.08333    0.24422    0.24422 =
         0.17952    0.00000    0.00000    0.12211
HKLF 4
REM  exp_682_autored_a.res in P-3m1
REM R1 =  0.0668 for     391 Fo > 4sig(Fo)  and  0.0807 for all     546 data
REM     19 parameters refined using      0 restraints
END
WGHT      0.1581      0.0000
REM Highest difference peak  1.105,  deepest hole -1.034,  1-sigma level  0.225
Q1    1   0.7429  1.2571  0.1639  10.50000  0.05    1.10
Q2    1  -0.1248  0.0000  0.5000  10.50000  0.05    0.87
;
_shelx_res_checksum     62324
data_II
_audit_creation_method
;
Olex2 1.5
(compiled 2025.07.13 svn.rb7424aed for OlexSys, GUI svn.r7314)
;
_chemical_name_systematic     'Triformamidinium nonaiodidodiantimony'
_chemical_name_common     'Formamidinium antimony iodide'
_chemical_formula_moiety     'I9 Sb2 3(C)'
_chemical_formula_sum     'C3 I9 Sb2'
_chemical_formula_iupac     '(C1 H6 N2)3 [Sb2 I9]'
_chemical_formula_weight     1421.63
_chemical_melting_point     ?
_space_group_crystal_system     hexagonal
_space_group_name_H-M_alt     'P 63/m m c'
_space_group_name_Hall     '-P 6c 2c'
loop_
    _space_group_symop_operation_xyz
    'x, y, z'
    '-y, x-y, z'
    '-x+y, -x, z'
    '-x, -y, z+1/2'
    'y, -x+y, z+1/2'
    'x-y, x, z+1/2'
    'y, x, -z'
    'x-y, -y, -z'
    '-x, -x+y, -z'
    '-y, -x, -z+1/2'
    '-x+y, y, -z+1/2'
    'x, x-y, -z+1/2'
    '-x, -y, -z'
    'y, -x+y, -z'
    'x-y, x, -z'
    'x, y, -z-1/2'
    '-y, x-y, -z-1/2'
    '-x+y, -x, -z-1/2'
    '-y, -x, z'
    '-x+y, y, z'
    'x, x-y, z'
    'y, x, z-1/2'
    'x-y, -y, z-1/2'
    '-x, -x+y, z-1/2'
_cell_length_a     8.7552(4)
_cell_length_b     8.7552(4)
_cell_length_c     21.8474(12)
_cell_angle_alpha     90
_cell_angle_beta     90
_cell_angle_gamma     120
_cell_volume     1450.32(15)
_cell_formula_units_Z     2
_cell_measurement_reflns_used     5687
_cell_measurement_theta_min     3.2450
_cell_measurement_theta_max     23.0790
_cell_measurement_temperature     295.0(10)
_exptl_crystal_description     prism
_exptl_crystal_colour     'clear reddish red'
_exptl_crystal_size_max     0.13
_exptl_crystal_size_mid     0.13
_exptl_crystal_size_min     0.09
_exptl_crystal_density_diffrn     3.255
_exptl_crystal_density_meas     ?
_exptl_crystal_density_method     ?
_exptl_crystal_F_000     1194
loop_
    _exptl_crystal_face_index_h
    _exptl_crystal_face_index_k
    _exptl_crystal_face_index_l
    _exptl_crystal_face_perp_dist
    3 -10 19 0.0592
    -3 11 15 0.0434
    10 0 6 0.0389
    11 -3 -10 0.0391
    -12 7 1 0.0588
    -5 10 -19 0.0581
    5 -1 28 0.0552
    0 3 29 0.0526
    2 -12 1 0.0660
    -2 12 -1 0.0660
    -3 -1 29 0.0714
    7 -6 -25 0.0361
    4 -12 -7 0.0582
    -3 -3 -27 0.0341
_exptl_absorpt_coefficient_mu     11.424
_exptl_absorpt_correction_type     multi-scan
_exptl_absorpt_process_details
;
(CrysAlis PRO; Rigaku OD, 2022)
;
_exptl_absorpt_correction_T_min     0.26263
_exptl_absorpt_correction_T_max     1.00000
_diffrn_ambient_temperature     295.0(10)
_diffrn_source     'micro-focus sealed X-ray tube'
_diffrn_radiation_type     'Mo K\a'
_diffrn_radiation_wavelength     0.71073
_diffrn_radiation_monochromator     mirror
_diffrn_measurement_device_type
    'Agilent SuperNova Dual Source diffractometer with a HyPix-Arc 100 detector'
_diffrn_measurement_device     'four-circle diffractometer'
_diffrn_measurement_method     '\w scans'
_diffrn_detector     'Hybrid Pixel Array Detector'
_diffrn_detector_area_resol_mean     10.0000
_diffrn_reflns_number     36967
_diffrn_reflns_av_R_equivalents     0.1040
_diffrn_reflns_av_unetI/netI     0.0300
_diffrn_reflns_theta_min     3.271
_diffrn_reflns_theta_max     31.153
_diffrn_reflns_theta_full     25.242
_diffrn_measured_fraction_theta_max     0.945
_diffrn_measured_fraction_theta_full     0.995
_diffrn_reflns_limit_h_min     -12
_diffrn_reflns_limit_h_max     12
_diffrn_reflns_limit_k_min     -12
_diffrn_reflns_limit_k_max     12
_diffrn_reflns_limit_l_min     -30
_diffrn_reflns_limit_l_max     31
_diffrn_radiation_probe     x-ray
_refine_special_details
;
Data was processed with the <i>CrysAlis PRO</i>
software suite, and the structure was solved with <i>SHELXT</i> (Sheldrick,
2015<i>a</i>) and refined with <i>SHELXL</i> (Sheldrick, 2015<i>b</i>)
within the <i>OLEX2</i> software suite (Dolomanov <i>et al.</i>, 2009).
;
_reflns_number_total     896
_reflns_number_gt     456
_reflns_threshold_expression     'I > 2\s(I)'
_refine_ls_structure_factor_coef     Fsqd
_refine_ls_matrix_type     full
_refine_ls_R_factor_all     0.1128
_refine_ls_R_factor_gt     0.0564
_refine_ls_wR_factor_gt     0.2050
_refine_ls_wR_factor_ref     0.2418
_refine_ls_goodness_of_fit_ref     1.050
_refine_ls_restrained_S_all     1.221
_refine_ls_number_reflns     896
_refine_ls_number_parameters     19
_refine_ls_number_restraints     1
_refine_ls_hydrogen_treatment     undef
_refine_ls_weighting_scheme     calc
_refine_ls_weighting_details
                      'w=1/[\s^2^(Fo^2^)+(0.1393P)^2^] where P=(Fo^2^+2Fc^2^)/3'
_atom_sites_solution_hydrogens     .
_atom_sites_solution_primary     dual
_atom_sites_solution_secondary     ?
_refine_ls_shift/su_max     0.001
_refine_ls_shift/su_mean     0.000
_refine_diff_density_max     1.241
_refine_diff_density_min     -0.445
_refine_ls_extinction_method     none
_refine_ls_extinction_coef     .
loop_
    _atom_type_symbol
    _atom_type_description
    _atom_type_scat_dispersion_real
    _atom_type_scat_dispersion_imag
    _atom_type_scat_source
    'C' 'C' 0.0033 0.0016
                         'International Tables Vol C Tables 4.2.6.8 and 6.1.1.4'
    'I' 'I' -0.4742 1.8119
                         'International Tables Vol C Tables 4.2.6.8 and 6.1.1.4'
    'Sb' 'Sb' -0.5866 1.5461
                         'International Tables Vol C Tables 4.2.6.8 and 6.1.1.4'
_computing_data_collection
;
CrysAlis PRO (Rigaku OD, 2022)
;
_computing_cell_refinement
;
CrysAlis PRO (Rigaku OD, 2022)
;
_computing_data_reduction
;
CrysAlis PRO (Rigaku OD, 2022)
;
_computing_structure_solution
;
SHELXT2014 (Sheldrick, 2015<i>a</i>)
;
_computing_structure_refinement
;
SHELXL2025 (Sheldrick, 2015<i>b</i>)
;
_computing_molecular_graphics
;
OLEX2 (Dolomanov <i>et al.</i>, 2009) and
<i>VESTA</i> (Momma & Izumi, 2011)
;
_computing_publication_material
;
OLEX2 (Dolomanov <i>et al.</i>, 2009)
;
loop_
    _atom_site_type_symbol
    _atom_site_label
    _atom_site_fract_x
    _atom_site_fract_y
    _atom_site_fract_z
    _atom_site_U_iso_or_equiv
    _atom_site_adp_type
    _atom_site_calc_flag
    _atom_site_occupancy
    _atom_site_disorder_assembly
    _atom_site_disorder_group
    Sb Sb1 0.666667 0.333333 0.34472(6) 0.0811(7) Uani d 1 . .
    I I1 0.50293(8) 0.49707(8) 0.250000 0.1046(7) Uani d 1 . .
    I I2 0.82616(9) 0.65233(18) 0.41593(6) 0.1311(7) Uani d 1 . .
    C C1 0.333333 0.666667 0.407(3) 0.20(3) Uani d 1 . .
    C C2 1.000000 1.000000 0.250000 0.20(3) Uani d 1 . .
loop_
    _atom_site_aniso_label
    _atom_site_aniso_U_11
    _atom_site_aniso_U_22
    _atom_site_aniso_U_33
    _atom_site_aniso_U_12
    _atom_site_aniso_U_13
    _atom_site_aniso_U_23
[truncated: 1,141,780 more chars]
