# Supplementary material for: Room-tem­per­a­ture crystal structures of [CH(NH2)2]3Sb2X9 (X = Br and I)
Source: Acta Crystallogr C Struct Chem. 2026 Feb 26;82(Pt 3):138–43. doi: 10.1107/S2053229626000811 (PMC12961747; doi:10.1107/S2053229626000811)
Supplement: Supplementary file 2 [file c-82-00138-Isup2.hkl]

data_I                                                                          
_shelx_title ' exp_682_autored_a.res in P-3m1'                                  
_shelx_refln_list_code          4                                               
_shelx_F_calc_maximum      245.01                                               
_exptl_crystal_F_000       435.00                                               
_reflns_d_resolution_high  0.7919                                               
                                                                                
loop_                                                                           
 _space_group_symop_operation_xyz                                               
 'x, y, z'                                                                      
 '-y, x-y, z'                                                                   
 '-x+y, -x, z'                                                                  
 'y, x, -z'                                                                     
 'x-y, -y, -z'                                                                  
 '-x, -x+y, -z'                                                                 
 '-x, -y, -z'                                                                   
 'y, -x+y, -z'                                                                  
 'x-y, x, -z'                                                                   
 '-y, -x, z'                                                                    
 '-x+y, y, z'                                                                   
 'x, x-y, z'                                                                    
                                                                                
_cell_length_a     8.5161                                                       
_cell_length_b     8.5161                                                       
_cell_length_c    10.0380                                                       
_cell_angle_alpha  90.000                                                       
_cell_angle_beta   90.000                                                       
_cell_angle_gamma 120.000                                                       
                                                                                
_shelx_F_squared_multiplier     1.000                                           
                                                                                
loop_                                                                           
 _refln_index_h                                                                 
 _refln_index_k                                                                 
 _refln_index_l                                                                 
 _refln_F_squared_calc                                                          
 _refln_F_squared_meas                                                          
 _refln_F_squared_sigma                                                         
 _refln_observed_status                                                         
   0   1   0       5346.54       4662.80       116.94 o                         
  -1   2   0        367.17       1083.12        31.67 o                         
   0   2   0        854.35        896.29        20.87 o                         
  -1   3   0         42.06         26.69         1.96 o                         
   0   3   0        371.85        242.34         6.50 o                         
  -2   4   0      20896.35      19977.83       413.67 o                         
  -1   4   0       1534.05       1624.51        24.93 o                         
   0   4   0         54.33         57.99         3.77 o                         
  -2   5   0       1276.23       1258.64        17.99 o                         
  -1   5   0        212.12        186.72         5.10 o                         
   0   5   0         27.94         17.07         2.02 o                         
  -3   6   0        128.24        125.46         5.42 o                         
  -2   6   0          1.26          1.30         1.14 o                         
  -1   6   0         93.91         89.89         3.84 o                         
   0   6   0        686.56        908.24        20.46 o                         
  -3   7   0          2.61          4.13         1.16 o                         
  -2   7   0         60.33         77.04         3.51 o                         
  -1   7   0         96.26        116.68         4.37 o                         
   0   7   0         25.44         19.75         3.45 o                         
  -4   8   0        151.46        202.38        10.52 o                         
  -3   8   0         42.30         49.43         3.21 o                         
  -2   8   0          0.18          0.39         1.69 o                         
  -1   8   0          9.45          7.33         2.18 o                         
   0   8   0          0.22         -2.50         2.60 o                         
  -4   9   0          8.28          6.91         2.57 o                         
  -3   9   0          6.49          4.87         2.15 o                         
  -2   9   0          0.05          2.20         2.08 o                         
  -1   9   0          1.72          1.66         2.94 o                         
   0   9   0          1.76         -4.02         4.02 o                         
  -5  10   0          1.62         -0.87         3.04 o                         
  -4  10   0          0.03          0.44         2.12 o                         
  -3  10   0          1.62          0.00         2.24 o                         
  -2  10   0          2.69         -0.39         3.21 o                         
   0   0   1       2559.15       2137.40        78.92 o                         
  -1   1   1       6275.13       5394.35       112.38 o                         
   0   1   1      26447.00      14524.72       321.86 o                         
  -2   2   1      16892.25      17809.17       391.22 o                         
  -1   2   1        683.50        629.29        12.33 o                         
   0   2   1       1837.31       1704.32        34.01 o                         
  -3   3   1        118.51         84.18         5.15 o                         
  -2   3   1         32.57         22.86         1.50 o                         
  -1   3   1      10850.63      10301.56       133.13 o                         
   0   3   1       3251.36       2912.57        49.10 o                         
  -4   4   1        903.08        758.87        19.31 o                         
  -3   4   1       4473.33       4970.10        65.42 o                         
  -2   4   1       1251.35       1170.09        16.85 o                         
  -1   4   1        695.20        758.83        11.72 o                         
   0   4   1       1004.07        964.13        29.82 o                         
  -5   5   1        987.10       1162.72        22.11 o                         
  -4   5   1        339.93        383.62         7.89 o                         
  -3   5   1       1301.62       1364.06        19.41 o                         
  -2   5   1       1931.74       2259.07        27.42 o                         
  -1   5   1         54.20         62.41         2.54 o                         
   0   5   1          2.51          1.12         1.61 o                         
  -6   6   1        132.24        116.86         6.08 o                         
  -5   6   1          2.01          2.28         1.72 o                         
  -4   6   1         51.12         69.74         5.42 o                         
  -3   6   1          0.95          1.24         0.90 o                         
  -2   6   1        295.37        309.86         6.31 o                         
  -1   6   1        482.53        596.15        11.49 o                         
   0   6   1        179.06        232.02        10.70 o                         
  -7   7   1         50.39         54.40         5.23 o                         
  -6   7   1        119.14        143.13         5.98 o                         
  -5   7   1          0.75         -1.15         1.15 o                         
  -4   7   1          0.76          0.55         1.47 o                         
  -3   7   1        229.27        269.26         7.82 o                         
  -2   7   1        117.47        137.27         4.87 o                         
  -1   7   1         29.20         28.77         2.15 o                         
   0   7   1         52.81         55.62         4.30 o                         
  -8   8   1          1.24          1.00         2.95 o                         
  -7   8   1          0.45         -1.99         1.99 o                         
  -6   8   1         34.58         37.15         3.85 o                         
  -5   8   1         66.20         95.00         4.45 o                         
  -4   8   1         46.59         46.01         3.17 o                         
  -3   8   1          2.69          2.97         1.50 o                         
  -2   8   1          2.14          1.00         1.82 o                         
  -1   8   1          1.21         -1.85         1.85 o                         
   0   8   1          9.84         10.04         2.92 o                         
  -9   9   1          0.30         -1.38         4.34 o                         
  -8   9   1          0.06         -0.56         2.90 o                         
  -7   9   1          7.18          5.36         2.63 o                         
  -6   9   1          2.46          0.35         2.84 o                         
  -5   9   1          8.72          5.58         3.49 o                         
  -4   9   1         14.99         11.34         3.01 o                         
  -3   9   1          0.16          0.82         1.89 o                         
  -2   9   1          1.36         -0.75         2.12 o                         
  -1   9   1          5.11          1.34         2.66 o                         
   0   9   1          1.38         -1.69         3.79 o                         
  -8  10   1          1.06         -1.04         1.99 o                         
  -7  10   1          0.04          1.25         2.08 o                         
  -6  10   1          0.66          0.14         2.02 o                         
  -5  10   1          0.03         -1.89         1.89 o                         
  -4  10   1          2.98          1.16         2.06 o                         
  -3  10   1          3.05          5.23         3.51 o                         
  -2  10   1          1.31          2.60         2.82 o                         
   0   0   2       5433.77       5472.91       339.14 o                         
  -1   1   2        162.55        959.31        25.11 o                         
   0   1   2         59.22         41.44         2.42 o                         
  -2   2   2         14.00          8.95         1.25 o                         
  -1   2   2       2227.33       1975.78        29.34 o                         
   0   2   2      60031.20      54242.11       897.74 o                         
  -3   3   2         10.30         10.28         1.87 o                         
  -2   3   2        433.23        339.82         6.23 o                         
  -1   3   2       2319.29       2311.32        28.67 o                         
   0   3   2       4029.91       3484.48        55.17 o                         
  -4   4   2       8776.19       8379.02       138.70 o                         
  -3   4   2        279.76        230.59         6.83 o                         
  -2   4   2        590.09        643.53        10.92 o                         
  -1   4   2        235.01        183.68         5.03 o                         
   0   4   2         65.48         50.63         3.08 o                         
  -5   5   2        339.51        306.67         9.43 o                         
  -4   5   2        936.27       1032.39        14.76 o                         
  -3   5   2        151.73        117.46         4.75 o                         
  -2   5   2         69.53         71.69         2.60 o                         
  -1   5   2         60.96         49.96         2.08 o                         
   0   5   2        169.26        181.77         6.36 o                         
  -6   6   2         10.52          7.85         2.58 o                         
  -5   6   2         81.97         82.69         4.34 o                         
  -4   6   2         21.47         14.13         2.34 o                         
  -3   6   2        251.87        264.44         6.43 o                         
  -2   6   2       1550.81       1851.08        29.21 o                         
  -1   6   2        241.29        294.73         6.82 o                         
   0   6   2         15.72         16.78         2.42 o                         
  -7   7   2         21.36         24.84         4.04 o                         
  -6   7   2          5.69          6.62         1.65 o                         
  -5   7   2          1.92          1.19         1.82 o                         
  -4   7   2         58.78         72.69         3.72 o                         
  -3   7   2        113.81        131.25         4.61 o                         
  -2   7   2        116.59        130.25         4.77 o                         
  -1   7   2         31.75         48.64         2.98 o                         
   0   7   2          5.15          0.04         2.43 o                         
  -8   8   2          0.45         -2.71         2.86 o                         
  -7   8   2         18.91         16.44         3.26 o                         
  -6   8   2         76.97        122.66         8.97 o                         
  -5   8   2         21.19         19.46         2.17 o                         
  -4   8   2          2.62          2.69         1.76 o                         
  -3   8   2         16.80         16.02         2.01 o                         
  -2   8   2          5.09          6.85         2.57 o                         
  -1   8   2         10.95          7.67         2.38 o                         
   0   8   2         17.59         17.38         3.91 o                         
  -9   9   2          0.13         -1.07         3.29 o                         
  -8   9   2          1.79          1.37         2.18 o                         
  -7   9   2          1.47          0.80         2.22 o                         
  -6   9   2          9.06          8.47         2.75 o                         
  -5   9   2          7.39         12.08         2.57 o                         
  -4   9   2          0.08         -1.80         1.80 o                         
  -3   9   2          3.05          3.67         1.66 o                         
  -2   9   2          4.56          3.86         1.93 o                         
  -1   9   2          3.01          2.78         2.25 o                         
   0   9   2          0.47          1.79         3.84 o                         
  -8  10   2          0.05         -0.25         4.24 o                         
  -7  10   2          0.92         -0.76         1.76 o                         
  -6  10   2          0.16         -1.79         1.79 o                         
  -5  10   2          2.70          3.90         2.31 o                         
  -4  10   2          4.86          3.12         1.96 o                         
  -3  10   2          1.54         -0.71         2.44 o                         
  -2  10   2          0.04         -4.89         5.94 o                         
   0   0   3      20852.26      25178.70       822.90 o                         
  -1   1   3          8.32         13.26         1.50 o                         
   0   1   3       1239.18       1133.38        19.67 o                         
  -2   2   3       1103.14        938.66        21.92 o                         
  -1   2   3      11419.44       9212.22        94.01 o                         
   0   2   3       1320.88       1111.73        21.43 o                         
  -3   3   3       5646.69       5735.08       105.90 o                         
  -2   3   3        795.30        800.49        13.60 o                         
  -1   3   3       3445.38       3267.14        42.79 o                         
   0   3   3       4128.61       4228.30        72.36 o                         
  -4   4   3        524.27        447.25        14.73 o                         
  -3   4   3        294.64        249.13         9.21 o                         
  -2   4   3       1343.22       1317.85        25.59 o                         
  -1   4   3         99.50        111.09         3.87 o                         
   0   4   3        472.59        493.79        11.84 o                         
  -5   5   3        632.29        660.27        23.71 o                         
  -4   5   3        938.27       1047.07        18.24 o                         
  -3   5   3        109.48        102.02         3.49 o                         
  -2   5   3          9.28          7.23         1.09 o                         
  -1   5   3       1089.88       1220.93        15.48 o                         
   0   5   3        358.56        381.32        11.73 o                         
  -6   6   3          2.74          3.02         2.26 o                         
  -5   6   3          0.38         -1.44         1.44 o                         
  -4   6   3        200.54        227.68         7.11 o                         
  -3   6   3        500.50        596.75        12.75 o                         
  -2   6   3        242.40        284.17         7.59 o                         
  -1   6   3        108.21        137.93         4.58 o                         
   0   6   3          1.74          3.88         2.31 o                         
  -7   7   3          0.21         -2.71         2.71 o                         
  -6   7   3          3.72          2.41         1.98 o                         
  -5   7   3        123.40        156.53         6.39 o                         
  -4   7   3         40.65         43.27         3.16 o                         
  -3   7   3        112.63        127.71         5.13 o                         
  -2   7   3        109.83        123.25         4.88 o                         
  -1   7   3         16.63         12.96         1.90 o                         
   0   7   3          5.41          5.80         3.39 o                         
  -8   8   3          7.51          9.07         3.53 o                         
  -7   8   3         18.67         16.38         2.93 o                         
  -6   8   3         15.63         10.40         2.64 o                         
  -5   8   3          4.76          7.97         2.58 o                         
  -4   8   3          1.87         -2.07         2.07 o                         
  -3   8   3          5.96          3.67         2.54 o                         
  -2   8   3         22.90         24.23         3.57 o                         
  -1   8   3         16.61         19.78         2.66 o                         
   0   8   3          7.43         11.91         3.72 o                         
  -9   9   3          1.06          9.55         7.73 o                         
  -8   9   3          0.03         -0.03         1.69 o                         
  -7   9   3          5.16          1.99         2.08 o                         
  -6   9   3          9.06          8.41         2.37 o                         
  -5   9   3          0.29          0.14         1.74 o                         
  -4   9   3          1.83          2.62         1.90 o                         
  -3   9   3          8.27          5.00         1.98 o                         
  -2   9   3          3.39          2.88         2.29 o                         
  -1   9   3          0.73          2.13         2.54 o                         
  -7  10   3          0.05          1.03         1.79 o                         
  -6  10   3          2.30         -0.19         1.82 o                         
  -5  10   3          2.95          5.63         2.28 o                         
  -4  10   3          1.64          0.62         2.07 o                         
  -3  10   3          0.23         -0.98         3.25 o                         
   0   0   4         94.36         97.49         8.41 o                         
  -1   1   4        691.64        591.07        15.33 o                         
   0   1   4        253.01        374.52        12.29 o                         
  -2   2   4      25646.25      24127.82       388.01 o                         
  -1   2   4        245.72        226.84         4.99 o                         
   0   2   4       2531.88       2212.20        52.69 o                         
  -3   3   4        704.30        623.97        17.02 o                         
  -2   3   4       2451.92       2311.37        40.23 o                         
  -1   3   4         78.19         65.61         2.80 o                         
   0   3   4        279.13        244.79         9.41 o                         
  -4   4   4        425.31        437.86        11.90 o                         
  -3   4   4        171.38        139.88         5.61 o                         
  -2   4   4        186.09        166.63         4.57 o                         
  -1   4   4        296.70        278.81         5.63 o                         
   0   4   4       4026.26       4257.00        63.68 o                         
  -5   5   4         48.69         27.24         4.12 o                         
  -4   5   4          1.55          1.16         1.27 o                         
  -3   5   4         16.46         18.03         1.67 o                         
  -2   5   4        169.08        162.26         4.41 o                         
  -1   5   4        318.33        365.01         7.43 o                         
   0   5   4        472.00        479.47        19.02 o                         
  -6   6   4         18.72         14.90         3.15 o                         
  -5   6   4        154.47        160.36         5.56 o                         
  -4   6   4        792.64        944.57        21.07 o                         
  -3   6   4        101.29        120.20         4.86 o                         
  -2   6   4         92.07        103.86         3.92 o                         
  -1   6   4         48.84         57.04         3.17 o                         
   0   6   4         47.87         54.57         4.89 o                         
  -7   7   4          2.46          0.43         2.96 o                         
  -6   7   4         18.17         19.14         2.53 o                         
  -5   7   4         24.32         14.53         2.21 o                         
  -4   7   4        111.68        140.45         5.81 o                         
  -3   7   4         29.14         38.31         3.09 o                         
  -2   7   4         19.69         18.01         2.08 o                         
  -1   7   4         15.88         18.31         2.17 o                         
   0   7   4         11.47         10.70         3.06 o                         
  -8   8   4         10.51         11.52         3.60 o                         
  -7   8   4          1.68         -0.21         1.97 o                         
  -6   8   4          4.28          5.13         1.73 o                         
  -5   8   4          9.80          7.05         2.20 o                         
  -4   8   4          8.99          5.65         2.47 o                         
  -3   8   4         17.81         16.11         3.18 o                         
  -2   8   4         33.94         39.59         3.64 o                         
  -1   8   4          9.39         10.42         2.14 o                         
   0   8   4          0.89         -2.26         2.48 o                         
  -8   9   4          2.35         -0.24         1.48 o                         
  -7   9   4          2.61          2.20         1.82 o                         
  -6   9   4          0.01         -1.51         1.65 o                         
  -5   9   4          1.96          0.42         1.64 o                         
  -4   9   4          3.82          4.86         1.84 o                         
  -3   9   4          3.43          2.59         2.04 o                         
  -2   9   4          2.60         -1.10         1.95 o                         
  -1   9   4          1.43          1.50         2.51 o                         
  -6  10   4          2.62          3.05         2.30 o                         
  -5  10   4          0.83          1.93         1.79 o                         
  -4  10   4          0.28         -0.50         2.49 o                         
   0   0   5        628.56        668.65        26.36 o                         
  -1   1   5       6310.21       5855.29       107.26 o                         
   0   1   5        107.57         81.60         4.86 o                         
  -2   2   5        390.31        371.12        13.36 o                         
  -1   2   5       1561.89       1568.27        23.06 o                         
   0   2   5       2300.92       2248.52        79.36 o                         
  -3   3   5       2004.10       1972.01        48.13 o                         
  -2   3   5       2108.32       2183.05        36.02 o                         
  -1   3   5        250.31        258.68         5.94 o                         
   0   3   5         69.45         85.82         4.24 o                         
  -4   4   5        165.37        182.25         9.77 o                         
  -3   4   5          9.49          7.50         1.35 o                         
  -2   4   5        285.48        291.71         7.68 o                         
  -1   4   5       1212.71       1235.87        20.16 o                         
   0   4   5        288.17        280.53         9.19 o                         
  -5   5   5         38.74         21.24         2.92 o                         
  -4   5   5         45.86         45.84         2.87 o                         
  -3   5   5        656.81        775.28        18.42 o                         
  -2   5   5        142.03        155.69         5.07 o                         
  -1   5   5        414.70        455.74        10.28 o                         
   0   5   5        222.23        255.70         9.39 o                         
  -6   6   5         46.73         56.54         6.20 o                         
  -5   6   5        127.31        140.39         5.44 o                         
  -4   6   5         71.92         61.69         3.71 o                         
  -3   6   5         96.09        123.57         4.79 o                         
  -2   6   5          3.22          5.38         1.58 o                         
  -1   6   5         57.86         69.41         3.78 o                         
   0   6   5         42.88         37.24         4.14 o                         
  -7   7   5         17.65         11.60         3.59 o                         
  -6   7   5          0.29         -1.94         2.11 o                         
  -5   7   5         67.44         73.23         4.56 o                         
  -4   7   5         60.52         60.19         3.98 o                         
  -3   7   5         22.05         13.41         2.03 o                         
  -2   7   5          6.70          6.78         1.98 o                         
  -1   7   5         29.62         32.17         3.96 o                         
   0   7   5         12.20         10.49         3.04 o                         
  -8   8   5          1.18         -0.87         1.80 o                         
  -7   8   5          2.18          3.30         1.59 o                         
  -6   8   5          0.99         -0.48         1.71 o                         
  -5   8   5          3.14          1.07         2.11 o                         
  -4   8   5         15.82         11.29         2.24 o                         
  -3   8   5         16.36         20.50         2.95 o                         
  -2   8   5         10.76         13.52         2.15 o                         
  -1   8   5          3.75          1.33         2.15 o                         
   0   8   5          1.29          1.46         3.08 o                         
  -8   9   5          1.61         -3.13         5.84 o                         
  -7   9   5          0.09         -1.35         1.35 o                         
  -6   9   5          1.17          0.90         1.54 o                         
  -5   9   5          4.33          3.19         1.77 o                         
  -4   9   5          1.44         -1.61         1.73 o                         
  -3   9   5          2.90          3.32         1.75 o                         
  -2   9   5          2.82          2.24         2.12 o                         
   0   0   6      13111.51      14119.92       380.62 o                         
  -1   1   6         77.77        101.04         4.59 o                         
   0   1   6       1419.46       1396.10        28.08 o                         
  -2   2   6       1397.34       1434.19        24.78 o                         
  -1   2   6         70.03         83.51         2.94 o                         
   0   2   6        258.30        250.03         7.72 o                         
  -3   3   6         17.27         11.82         3.57 o                         
  -2   3   6         55.13         62.31         2.81 o                         
  -1   3   6        104.52        112.44         4.11 o                         
   0   3   6        155.92        150.92         6.93 o                         
  -4   4   6        109.75        100.63         5.44 o                         
  -3   4   6        332.44        351.07         8.12 o                         
  -2   4   6       2207.92       2456.95        50.36 o                         
  -1   4   6        111.73        113.54         4.02 o                         
   0   4   6        330.94        313.64        10.58 o                         
  -5   5   6         10.35          9.49         2.41 o                         
  -4   5   6         53.22         56.03         3.11 o                         
  -3   5   6         69.88         62.81         3.18 o                         
  -2   5   6        410.66        477.02        12.16 o                         
  -1   5   6         31.38         34.67         2.56 o                         
   0   5   6         78.93         88.35         4.97 o                         
  -6   6   6         95.05        118.50         7.62 o                         
  -5   6   6          2.54          5.00         1.42 o                         
  -4   6   6         69.93         83.93         4.05 o                         
  -3   6   6         27.15         27.99         2.47 o                         
  -2   6   6         65.33         70.50         3.80 o                         
  -1   6   6         25.06         24.81         2.43 o                         
   0   6   6         72.98         97.46         9.59 o                         
  -7   7   6          0.85          1.39         2.30 o                         
  -6   7   6         24.24         23.88         2.74 o                         
  -5   7   6          8.55          5.41         2.03 o                         
  -4   7   6          7.44          7.38         2.10 o                         
  -3   7   6          8.00          6.35         2.12 o                         
  -2   7   6         10.12         11.65         2.31 o                         
  -1   7   6         13.68         16.47         2.49 o                         
   0   7   6         12.67         12.40         3.58 o                         
  -8   8   6          1.14         -0.85         2.20 o                         
  -7   8   6          1.92         -0.96         1.22 o                         
  -6   8   6          3.01          1.36         1.39 o                         
  -5   8   6          9.30          8.66         2.09 o                         
  -4   8   6         18.95         26.32         3.00 o                         
  -3   8   6          5.50          6.73         1.98 o                         
  -2   8   6          4.02          4.37         1.76 o                         
  -1   8   6          3.10          4.89         1.79 o                         
   0   8   6          2.24          2.17         2.36 o                         
  -7   9   6          0.66          1.47         2.71 o                         
  -6   9   6          1.14          2.11         1.09 o                         
  -5   9   6          0.61         -0.12         0.96 o                         
  -4   9   6          3.44          0.88         1.20 o                         
  -3   9   6          1.74          0.44         1.69 o                         
  -2   9   6          0.99         -2.24         4.19 o                         
   0   0   7         46.43         48.34         5.42 o                         
  -1   1   7       1210.79       1277.49        21.39 o                         
   0   1   7       1220.76       1284.18        21.44 o                         
  -2   2   7        415.92        468.53        12.31 o                         
  -1   2   7         60.23         62.66         2.63 o                         
   0   2   7        176.02        206.25         7.00 o                         
  -3   3   7        125.30        133.32         6.33 o                         
  -2   3   7        155.22        175.07         4.75 o                         
  -1   3   7        788.46        846.40        13.61 o                         
   0   3   7         49.62         51.78         3.79 o                         
  -4   4   7         76.57         76.14         5.18 o                         
  -3   4   7        282.57        303.94         7.25 o                         
  -2   4   7         60.68         58.79         3.07 o                         
  -1   4   7        328.73        346.44         8.02 o                         
   0   4   7         16.95         14.76         2.44 o                         
  -5   5   7         93.94        118.03         6.28 o                         
  -4   5   7          0.27         -1.29         1.29 o                         
  -3   5   7        255.43        289.70         8.39 o                         
  -2   5   7        116.44        139.07         5.23 o                         
  -1   5   7         78.76         86.35         4.12 o                         
   0   5   7          8.36         10.79         2.14 o                         
  -6   6   7          4.70          0.48         1.93 o                         
  -5   6   7         21.83         26.58         2.94 o                         
  -4   6   7          0.70         -1.89         1.89 o                         
  -3   6   7         27.56         27.57         3.98 o                         
  -2   6   7         26.72         21.89         3.37 o                         
  -1   6   7         31.64         34.77         3.13 o                         
   0   6   7         16.71         17.00         3.15 o                         
  -7   7   7          9.25          7.27         2.19 o                         
  -6   7   7          9.55          4.90         2.04 o                         
  -5   7   7          5.87          0.39         1.53 o                         
  -4   7   7          5.41          4.17         1.62 o                         
  -3   7   7         17.84         17.53         2.40 o                         
  -2   7   7          6.81          8.32         1.85 o                         
  -1   7   7         13.36         13.21         3.02 o                         
   0   7   7          6.52          5.74         2.80 o                         
  -7   8   7          0.33         -0.75         0.99 o                         
  -6   8   7          4.00          2.54         1.19 o                         
  -5   8   7          4.89          4.49         1.38 o                         
  -4   8   7          2.76          3.11         1.47 o                         
  -3   8   7          5.10          5.18         1.57 o                         
  -2   8   7          1.39          2.75         1.17 o                         
  -1   8   7          2.98          2.11         1.59 o                         
   0   0   8        777.70        867.41        30.98 o                         
  -1   1   8         10.31         11.26         2.36 o                         
   0   1   8         37.48         38.32         3.20 o                         
  -2   2   8        125.90        123.39         5.64 o                         
  -1   2   8        204.92        239.56         5.29 o                         
   0   2   8       1333.29       1520.17        32.03 o                         
  -3   3   8         27.43         27.95         3.21 o                         
  -2   3   8         42.61         44.59         2.56 o                         
  -1   3   8         15.20         16.06         1.57 o                         
   0   3   8        352.63        380.77        10.80 o                         
  -4   4   8        259.96        318.99        11.49 o                         
  -3   4   8          0.10         -0.22         1.30 o                         
  -2   4   8        203.71        231.09         6.09 o                         
  -1   4   8         15.13         16.04         1.79 o                         
   0   4   8         83.03         96.20         5.10 o                         
  -5   5   8          2.29         -1.10         1.99 o                         
  -4   5   8         77.97         92.51         5.49 o                         
  -3   5   8          6.11          3.58         1.94 o                         
  -2   5   8         38.14         42.34         4.14 o                         
  -1   5   8         12.03         15.94         2.53 o                         
   0   5   8          9.67         11.03         2.77 o                         
  -6   6   8         12.35         10.86         2.21 o                         
  -5   6   8          5.77          5.75         1.57 o                         
  -4   6   8         19.66         18.50         2.07 o                         
  -3   6   8         17.63         14.37         1.87 o                         
  -2   6   8         44.40         54.17         3.39 o                         
  -1   6   8          8.42          9.61         1.61 o                         
   0   6   8         13.60         11.79         3.19 o                         
  -7   7   8          1.04         -0.71         1.67 o                         
  -6   7   8          0.49          0.31         1.14 o                         
  -5   7   8          2.72          2.26         1.30 o                         
  -4   7   8          3.30          2.22         1.29 o                         
  -3   7   8          2.78          1.13         1.36 o                         
  -2   7   8         15.28         19.01         2.20 o                         
  -1   7   8          3.35          3.79         1.22 o                         
   0   7   8          4.12          4.73         2.16 o                         
  -6   8   8          2.96          2.18         1.93 o                         
  -5   8   8          0.27          0.01         1.02 o                         
  -4   8   8          3.40          1.76         1.06 o                         
  -3   8   8          1.78          1.50         1.10 o                         
  -2   8   8          3.32         -2.01         3.72 o                         
   0   0   9        107.86        121.54        10.07 o                         
  -1   1   9         58.82         65.33         4.33 o                         
   0   1   9        152.63        183.17         6.89 o                         
  -2   2   9         54.81         58.94         4.29 o                         
  -1   2   9        180.92        202.35         5.59 o                         
   0   2   9          3.49          0.66         1.73 o                         
  -3   3   9        119.95        166.83         8.86 o                         
  -2   3   9          1.91         -0.16         1.17 o                         
  -1   3   9        214.45        235.89         5.81 o                         
   0   3   9         60.76         68.97         4.51 o                         
  -4   4   9          2.29          5.58         2.26 o                         
  -3   4   9         58.60         58.95         3.85 o                         
  -2   4   9          5.51          3.79         1.78 o                         
  -1   4   9         42.16         40.99         3.21 o                         
   0   4   9         17.12         21.81         2.84 o                         
  -5   5   9         36.01         34.76         3.50 o                         
  -4   5   9         17.53         14.43         1.68 o                         
  -3   5   9         23.03         23.14         2.10 o                         
  -2   5   9          8.47          9.70         1.43 o                         
  -1   5   9         21.11         23.10         1.95 o                         
   0   5   9          3.97          6.58         1.86 o                         
  -6   6   9          0.20          0.87         1.33 o                         
  -5   6   9          2.69          1.90         1.16 o                         
  -4   6   9          7.71          7.80         1.41 o                         
  -3   6   9          9.28         10.33         1.46 o                         
  -2   6   9          3.66          3.34         1.22 o                         
  -1   6   9         15.70         13.39         1.68 o                         
   0   6   9          1.17         -0.74         1.73 o                         
  -6   7   9          1.85         -1.53         3.54 o                         
  -5   7   9          3.14          3.42         1.15 o                         
  -4   7   9          0.12         -0.46         0.99 o                         
  -3   7   9          9.46          6.99         1.22 o                         
  -2   7   9          3.63          1.65         1.04 o                         
   0   0  10         49.22         39.74         7.39 o                         
  -1   1  10         43.85         36.29         5.63 o                         
   0   1  10          9.09         10.51         3.16 o                         
  -2   2  10        168.43        207.98         9.58 o                         
  -1   2  10          3.52          2.70         1.49 o                         
   0   2  10        119.15        151.71         8.11 o                         
  -3   3  10          0.14          0.31         1.61 o                         
  -2   3  10         69.26         85.41         3.84 o                         
  -1   3  10          1.98          2.74         1.40 o                         
   0   3  10         25.88         28.59         3.13 o                         
  -4   4  10         31.95         34.92         3.25 o                         
  -3   4  10          4.12          5.91         1.38 o                         
  -2   4  10         25.82         27.93         2.62 o                         
  -1   4  10         11.58         12.62         1.72 o                         
   0   4  10         28.87         28.00         2.95 o                         
  -5   5  10          0.76         -0.14         1.12 o                         
  -4   5  10          3.54          2.32         1.01 o                         
  -3   5  10          4.19          3.24         1.14 o                         
  -2   5  10          3.17          2.31         1.05 o                         
  -1   5  10          1.29          1.51         1.00 o                         
   0   5  10         17.58         13.54         2.37 o                         
  -5   6  10          4.58          2.22         1.85 o                         
  -4   6  10          6.91          3.43         1.07 o                         
  -3   6  10          0.20          1.21         1.02 o                         
  -2   6  10          9.60          5.98         1.41 o                         
  -1   6  10          1.66          4.77         2.14 o                         
   0   0  11         19.40         19.13         4.88 o                         
  -1   1  11         29.63         38.73         3.97 o                         
   0   1  11          7.02          6.95         1.92 o                         
  -2   2  11          0.57          2.08         1.56 o                         
  -1   2  11         40.70         47.65         3.02 o                         
   0   2  11          2.66          1.95         1.88 o                         
  -3   3  11         34.59         30.42         3.32 o                         
  -2   3  11          9.30         10.58         1.55 o                         
  -1   3  11         15.50         13.45         1.86 o                         
   0   3  11          7.16          7.68         2.29 o                         
  -4   4  11          0.10         -1.15         1.64 o                         
  -3   4  11          5.14          3.12         1.11 o                         
  -2   4  11          5.98          6.42         1.39 o                         
  -1   4  11          5.98          4.21         1.07 o                         
   0   4  11          0.32         -0.74         1.38 o                         
  -4   5  11          3.57          1.59         2.95 o                         
  -3   5  11          3.86          2.76         1.13 o                         
  -2   5  11          0.04          0.48         0.96 o                         
  -1   5  11         10.60          2.93         4.87 o                         
   0   0  12         23.21         19.51         3.94 o                         
  -1   1  12          2.25          1.35         1.28 o                         
   0   1  12         16.87         14.27         3.20 o                         
  -2   2  12         19.02         13.04         2.33 o                         
  -1   2  12          0.64          0.31         0.93 o                         
   0   2  12          9.22          8.62         2.22 o                         
  -3   3  12          0.15         -1.42         2.59 o                         
  -2   3  12          3.95          3.02         1.23 o                         
  -1   3  12          3.79          1.13         1.05 o                         
                                                                                
