# Supplementary material for: Room-tem­per­a­ture crystal structures of [CH(NH2)2]3Sb2X9 (X = Br and I)
Source: Acta Crystallogr C Struct Chem. 2026 Feb 26;82(Pt 3):138–43. doi: 10.1107/S2053229626000811 (PMC12961747; doi:10.1107/S2053229626000811)
Supplement: Supplementary file 3 [file c-82-00138-IIsup3.hkl]

data_II
#data_exp_681_autored                                                           
_shelx_title ' exp_681_autored_a.res in P6(3)/mmc'                              
_shelx_refln_list_code          4                                               
_shelx_F_calc_maximum      563.43                                               
_exptl_crystal_F_000      1194.00                                               
_reflns_d_resolution_high  0.6869                                               
                                                                                
loop_                                                                           
 _space_group_symop_operation_xyz                                               
 'x, y, z'                                                                      
 '-y, x-y, z'                                                                   
 '-x+y, -x, z'                                                                  
 '-x, -y, z+1/2'                                                                
 'y, -x+y, z+1/2'                                                               
 'x-y, x, z+1/2'                                                                
 'y, x, -z'                                                                     
 'x-y, -y, -z'                                                                  
 '-x, -x+y, -z'                                                                 
 '-y, -x, -z+1/2'                                                               
 '-x+y, y, -z+1/2'                                                              
 'x, x-y, -z+1/2'                                                               
 '-x, -y, -z'                                                                   
 'y, -x+y, -z'                                                                  
 'x-y, x, -z'                                                                   
 'x, y, -z-1/2'                                                                 
 '-y, x-y, -z-1/2'                                                              
 '-x+y, -x, -z-1/2'                                                             
 '-y, -x, z'                                                                    
 '-x+y, y, z'                                                                   
 'x, x-y, z'                                                                    
 'y, x, z-1/2'                                                                  
 'x-y, -y, z-1/2'                                                               
 '-x, -x+y, z-1/2'                                                              
                                                                                
_cell_length_a     8.7552                                                       
_cell_length_b     8.7552                                                       
_cell_length_c    21.8474                                                       
_cell_angle_alpha  90.000                                                       
_cell_angle_beta   90.000                                                       
_cell_angle_gamma 120.000                                                       
                                                                                
_shelx_F_squared_multiplier     1.000                                           
                                                                                
loop_                                                                           
 _refln_index_h                                                                 
 _refln_index_k                                                                 
 _refln_index_l                                                                 
 _refln_F_squared_calc                                                          
 _refln_F_squared_meas                                                          
 _refln_F_squared_sigma                                                         
 _refln_observed_status                                                         
  -1   2   0       4857.48        730.04        32.80 o                         
   0   2   0       4273.94       5199.87       110.40 o                         
  -1   3   0       1305.82       1197.47        31.97 o                         
   0   3   0         42.71         33.04        12.23 o                         
  -2   4   0     309592.69     328557.94      5743.19 o                         
  -1   4   0       7266.07       8333.72       127.99 o                         
   0   4   0        537.01        567.78        35.41 o                         
  -2   5   0       7720.92       8031.90       126.02 o                         
  -1   5   0        130.55        185.93        16.04 o                         
   0   5   0          2.92         48.48        20.37 o                         
  -3   6   0        745.20        957.14        46.67 o                         
  -2   6   0          1.35         56.60        17.56 o                         
  -1   6   0       1012.44       1028.74        42.64 o                         
   0   6   0      31276.15      33278.60       519.32 o                         
  -3   7   0         61.52         96.09        16.82 o                         
  -2   7   0        700.62        759.16        32.31 o                         
  -1   7   0       1859.09       1832.28        59.45 o                         
   0   7   0        682.35        622.82        60.17 o                         
  -4   8   0      11094.25      11793.91       224.28 o                         
  -3   8   0       1030.63        954.40        36.53 o                         
  -2   8   0          7.32        -20.01        23.44 o                         
  -1   8   0         24.04        -13.14        22.00 o                         
   0   8   0         69.50         16.15        37.35 o                         
  -4   9   0        370.65        346.38        34.11 o                         
  -3   9   0         35.47         14.91        24.31 o                         
  -2   9   0          3.24          1.14        25.74 o                         
  -1   9   0         83.81        173.00        42.45 o                         
   0   9   0        199.65        260.08        61.03 o                         
  -5  10   0         11.46        -32.17        45.86 o                         
  -4  10   0         23.00         18.41        33.90 o                         
  -3  10   0        128.48        108.27        34.67 o                         
  -2  10   0        680.54        726.80        72.87 o                         
  -1  10   0        121.64         55.41        58.42 o                         
   0  10   0          3.35       -100.48       174.29 o                         
  -5  11   0          6.16         39.86        55.02 o                         
  -4  11   0         62.24        149.86        56.29 o                         
  -3  11   0         62.37        125.84        72.69 o                         
  -2  11   0          4.03        -52.24        87.99 o                         
  -6  12   0        119.63        254.31       199.86 o                         
  -5  12   0         34.44          2.32        96.84 o                         
   0   2   1       8843.25      12032.21       155.76 o                         
  -1   3   1      15959.59      16157.34       151.29 o                         
   0   3   1        125.16        185.46        11.55 o                         
  -1   4   1      15390.13      17526.03       167.67 o                         
   0   4   1        652.32        959.81        36.79 o                         
  -2   5   1      10360.00      10896.96       109.53 o                         
  -1   5   1         19.78         23.09        10.19 o                         
   0   5   1       1396.71       1826.75        43.38 o                         
  -2   6   1         59.32        165.66        18.86 o                         
  -1   6   1       2208.01       2546.62        47.86 o                         
   0   6   1          0.07        627.47        82.67 o                         
  -3   7   1        621.02        750.16        20.10 o                         
  -2   7   1          1.66        -12.01        12.01 o                         
  -1   7   1       1845.20       1915.36        44.16 o                         
   0   7   1       1062.42        914.19        40.01 o                         
  -3   8   1        951.05       1095.25        28.47 o                         
  -2   8   1         62.33        100.12        16.62 o                         
  -1   8   1          0.63         -6.84        15.28 o                         
   0   8   1          3.84         23.31        27.29 o                         
  -4   9   1        494.90        397.86        27.09 o                         
  -3   9   1          1.12        -17.46        17.46 o                         
  -2   9   1         23.51         13.90        19.40 o                         
  -1   9   1         45.12         32.55        24.71 o                         
   0   9   1          2.10          5.16        38.39 o                         
  -4  10   1         13.08          8.72        24.51 o                         
  -3  10   1         59.02        119.03        26.51 o                         
  -2  10   1          0.82        102.70        33.10 o                         
  -1  10   1         77.70        108.75        42.38 o                         
   0  10   1         20.45        196.94       197.31 o                         
  -5  11   1          6.74          8.26        38.46 o                         
  -4  11   1          1.39         -6.15        37.79 o                         
  -3  11   1         55.06         47.21        49.05 o                         
  -2  11   1         34.57        141.83        84.62 o                         
  -5  12   1         15.84        -78.47        78.47 o                         
  -4  12   1          7.99         89.88       219.96 o                         
   0   1   2      19362.66      11781.19       260.06 o                         
  -1   2   2       2932.38       3021.38        47.10 o                         
   0   2   2     106205.88     124856.09      1453.00 o                         
  -1   3   2      19591.91      19625.88       167.18 o                         
   0   3   2       1936.10       2138.62        41.29 o                         
  -2   4   2       5109.17       5880.79       110.93 o                         
  -1   4   2       8124.43       8425.26        88.10 o                         
   0   4   2      29119.95      29561.11       396.51 o                         
  -2   5   2        757.85        987.34        26.79 o                         
  -1   5   2        214.16        245.56        12.61 o                         
   0   5   2       3001.37       3108.90        61.86 o                         
  -3   6   2          2.04        -13.35        13.35 o                         
  -2   6   2       8747.29       8879.88        87.83 o                         
  -1   6   2       3692.77       3747.19        63.38 o                         
   0   6   2       1980.31       2103.07        71.96 o                         
  -3   7   2       1582.42       1542.38        29.04 o                         
  -2   7   2        244.55        232.64        17.18 o                         
  -1   7   2        449.38        514.58        24.72 o                         
   0   7   2         21.44          9.63        18.95 o                         
  -4   8   2       1055.82       1250.89        54.97 o                         
  -3   8   2        844.04        991.01        27.65 o                         
  -2   8   2       1311.11       1314.99        32.75 o                         
  -1   8   2         18.56         15.39        18.70 o                         
   0   8   2        398.76        275.41        30.16 o                         
  -4   9   2          1.37         17.53        17.23 o                         
  -3   9   2          1.32          1.65        17.84 o                         
  -2   9   2         29.17        -19.55        19.55 o                         
  -1   9   2        213.59        148.93        26.73 o                         
   0   9   2         55.37         -0.49        43.20 o                         
  -5  10   2         18.46         38.91        34.43 o                         
  -4  10   2        171.17        134.83        24.61 o                         
  -3  10   2        168.95        232.96        27.57 o                         
  -2  10   2        146.96        105.34        30.45 o                         
  -1  10   2         48.07        100.84        44.19 o                         
   0  10   2         45.74         95.54       121.39 o                         
  -5  11   2         20.84        -12.88        38.78 o                         
  -4  11   2         13.51        -14.00        40.26 o                         
  -3  11   2         12.08         13.72        52.57 o                         
  -2  11   2          5.46        -80.26        80.26 o                         
  -6  12   2         33.39        -54.81        85.93 o                         
  -5  12   2         21.81        183.12       117.02 o                         
  -4  12   2         16.76         86.23       172.83 o                         
   0   1   3      32366.80      22556.42       285.70 o                         
   0   2   3     125835.55     143674.75      1535.04 o                         
  -1   3   3      10757.05      10274.72        90.34 o                         
   0   3   3       5009.38       4565.79        69.05 o                         
  -1   4   3       9407.69      10192.89       100.05 o                         
   0   4   3      25883.91      26383.89       362.16 o                         
  -2   5   3       3856.44       4340.44        53.34 o                         
  -1   5   3       1686.01       1790.12        35.12 o                         
   0   5   3        594.63        631.17        30.84 o                         
  -2   6   3       6320.38       6487.52        77.98 o                         
  -1   6   3       1426.16       1600.39        35.23 o                         
   0   6   3         70.05         94.37        21.56 o                         
  -3   7   3        341.31        351.30        19.14 o                         
  -2   7   3       1032.49        864.44        28.67 o                         
  -1   7   3        476.00        467.88        21.21 o                         
   0   7   3         75.72         33.90        20.30 o                         
  -3   8   3        363.26        416.95        19.87 o                         
  -2   8   3        411.26        488.94        22.44 o                         
  -1   8   3        105.12         69.08        17.99 o                         
   0   8   3         86.59         52.60        25.89 o                         
  -4   9   3         31.64         26.66        17.11 o                         
  -3   9   3        160.44        152.71        18.42 o                         
  -2   9   3         13.99          7.65        19.24 o                         
  -1   9   3         42.89         11.45        24.57 o                         
   0   9   3         63.62         -5.11        48.09 o                         
  -4  10   3         21.61         53.83        24.83 o                         
  -3  10   3         33.52         80.29        26.35 o                         
  -2  10   3          9.84         27.24        29.83 o                         
  -1  10   3          4.47         32.72        47.22 o                         
   0  10   3          3.90        -84.76       278.42 o                         
  -5  11   3          7.65        -36.65        37.87 o                         
  -4  11   3         24.34         27.28        41.40 o                         
  -3  11   3          0.90        -13.50        50.37 o                         
  -2  11   3          0.09         62.56        81.42 o                         
  -5  12   3          1.84         34.38        87.68 o                         
  -4  12   3          0.76        -83.31       195.48 o                         
  -3  12   3          2.05       -117.05       117.05 o                         
   0   0   4      19576.51      21018.38       891.34 o                         
   0   1   4       2225.93        657.73        19.63 o                         
  -1   2   4      12909.13      13260.36       145.97 o                         
   0   2   4     147176.31     164809.34      1829.32 o                         
  -1   3   4       1842.92       1853.62        23.01 o                         
   0   3   4       7836.28       7986.05       108.17 o                         
  -2   4   4       3632.65       4149.33        70.89 o                         
  -1   4   4       1568.17       1506.03        28.73 o                         
   0   4   4      44380.23      45665.35       547.67 o                         
  -2   5   4          0.17         13.92         8.74 o                         
  -1   5   4       3789.18       3597.85        51.68 o                         
   0   5   4          0.06         14.91        12.62 o                         
  -3   6   4       2980.50       2655.38        65.38 o                         
  -2   6   4      15205.60      15970.46       163.28 o                         
  -1   6   4        730.52        809.66        24.28 o                         
   0   6   4        157.75        180.67        20.80 o                         
  -3   7   4         46.37         44.71        11.79 o                         
  -2   7   4        839.92        764.59        28.58 o                         
  -1   7   4         75.52         80.82        12.17 o                         
   0   7   4        207.92        171.65        23.63 o                         
  -4   8   4         30.82         24.91        22.75 o                         
  -3   8   4        245.84        282.60        21.83 o                         
  -2   8   4       2360.20       2396.47        48.44 o                         
  -1   8   4        545.02        469.53        22.51 o                         
   0   8   4        903.85        940.84        49.71 o                         
  -4   9   4         32.17         33.63        17.35 o                         
  -3   9   4        267.35        240.95        19.94 o                         
  -2   9   4         41.44         52.22        19.66 o                         
  -1   9   4         38.89         19.57        25.19 o                         
   0   9   4         20.91         49.51        43.13 o                         
  -5  10   4        213.70        248.13        37.03 o                         
  -4  10   4        380.90        418.27        32.96 o                         
  -3  10   4         48.18         54.58        25.73 o                         
  -2  10   4          0.08         62.78        29.73 o                         
  -1  10   4         14.47         -2.06        43.03 o                         
   0  10   4         88.69        110.86        98.49 o                         
  -5  11   4          0.10         43.52        37.52 o                         
  -4  11   4         16.40         13.33        40.54 o                         
  -3  11   4          0.96        -11.42        43.43 o                         
  -2  11   4         20.43         54.87       123.83 o                         
  -6  12   4          0.09       -114.36       114.36 o                         
  -5  12   4          6.51        -31.98        92.80 o                         
  -4  12   4         36.13        -79.29       168.44 o                         
  -3  12   4         21.78        -88.42       187.81 o                         
   0   1   5       3057.72       4269.25        68.24 o                         
   0   2   5      75988.97      77679.94       801.34 o                         
  -1   3   5       8006.99       8446.18        71.08 o                         
   0   3   5       1217.75       1403.06        33.83 o                         
  -1   4   5       1651.70       1579.28        30.05 o                         
   0   4   5      19592.29      19939.43       261.06 o                         
  -2   5   5        303.90        287.41        13.28 o                         
  -1   5   5        314.83        297.59        13.09 o                         
   0   5   5       4419.67       4078.62        79.96 o                         
  -2   6   5       6863.52       6847.57        86.01 o                         
  -1   6   5       1714.83       1755.69        40.10 o                         
   0   6   5          3.61         36.21        18.64 o                         
  -3   7   5       1965.50       1927.64        46.47 o                         
  -2   7   5        125.84        103.23        13.66 o                         
  -1   7   5        123.22        161.34        13.25 o                         
   0   7   5         40.36         10.65        20.07 o                         
  -3   8   5        249.16        232.85        18.88 o                         
  -2   8   5        634.39        662.74        25.24 o                         
  -1   8   5          3.92         17.47        15.27 o                         
   0   8   5        433.05        559.81        36.82 o                         
  -4   9   5         27.25         37.62        17.21 o                         
  -3   9   5          5.90         13.39        18.43 o                         
  -2   9   5        341.71        333.06        23.33 o                         
  -1   9   5        210.50        166.03        25.21 o                         
   0   9   5          0.32         16.01        39.99 o                         
  -4  10   5        144.20        159.41        27.97 o                         
  -3  10   5         98.67        105.13        26.07 o                         
  -2  10   5          0.06        -27.04        27.04 o                         
  -1  10   5          9.31        -48.90        48.90 o                         
   0  10   5          8.72        -25.94        94.95 o                         
  -5  11   5         75.50        105.71        38.34 o                         
  -4  11   5          0.00        -40.16        43.56 o                         
  -3  11   5          4.28         83.52        48.66 o                         
  -2  11   5          1.50         77.10       133.73 o                         
  -5  12   5          7.97        -73.65        85.29 o                         
  -4  12   5          6.00        -74.90       168.08 o                         
   0   0   6     317455.25     351148.12     12588.58 o                         
   0   1   6       2110.42       1847.99        32.20 o                         
  -1   2   6      96482.48      93429.62       908.11 o                         
   0   2   6       5151.79       4889.52        60.33 o                         
  -1   3   6       6316.75       6637.41        57.58 o                         
   0   3   6      40954.07      43922.90       497.35 o                         
  -2   4   6      69385.45      71864.72       794.81 o                         
  -1   4   6        286.82        239.11        11.08 o                         
   0   4   6       3046.17       3177.63        62.75 o                         
  -2   5   6         20.73         21.39         9.42 o                         
  -1   5   6      17984.32      19236.81       180.59 o                         
   0   5   6       3080.70       2981.81        58.92 o                         
  -3   6   6      15187.84      16559.50       220.74 o                         
  -2   6   6       2348.04       2397.08        45.73 o                         
  -1   6   6        354.65        321.37        14.12 o                         
   0   6   6       5113.27       5186.88        98.74 o                         
  -3   7   6        875.16        833.33        23.03 o                         
  -2   7   6       1881.18       1803.37        44.94 o                         
  -1   7   6         47.63         51.37        12.28 o                         
   0   7   6          0.88        -20.09        20.09 o                         
  -4   8   6       1468.44       1330.89        45.80 o                         
  -3   8   6          6.72          9.30        16.83 o                         
  -2   8   6        498.13        515.56        22.36 o                         
  -1   8   6       1609.33       1777.51        48.75 o                         
   0   8   6        439.45        525.13        39.58 o                         
  -4   9   6          0.49        -16.81        16.81 o                         
  -3   9   6        599.69        570.68        25.42 o                         
  -2   9   6        213.42        225.03        20.94 o                         
  -1   9   6         13.25         40.88        22.23 o                         
   0   9   6         21.08         15.74        35.86 o                         
  -5  10   6        525.74        596.59        53.67 o                         
  -4  10   6        179.27        207.19        29.29 o                         
  -3  10   6          0.03         -6.25        26.21 o                         
  -2  10   6         45.37         12.32        32.33 o                         
  -1  10   6         10.05         25.75        44.88 o                         
   0  10   6         33.18         52.36       106.94 o                         
  -5  11   6         17.48         14.07        42.85 o                         
  -4  11   6         22.08          8.00        50.40 o                         
  -3  11   6          2.78        -51.71        51.71 o                         
  -2  11   6          5.05         76.37       132.27 o                         
  -6  12   6          4.04        184.15       184.52 o                         
  -5  12   6          1.86        -87.14       108.45 o                         
   0   1   7         27.41         25.58         8.35 o                         
   0   2   7      42983.44      45180.66       427.41 o                         
  -1   3   7        283.67        253.18         9.65 o                         
   0   3   7        159.36        163.59        14.58 o                         
  -1   4   7          1.20         11.34         9.00 o                         
   0   4   7      12474.57      13817.09       180.04 o                         
  -2   5   7         54.99         39.18         9.18 o                         
  -1   5   7         60.06         66.57        11.08 o                         
   0   5   7        759.38        710.26        26.31 o                         
  -2   6   7       4423.00       4718.76        59.28 o                         
  -1   6   7         31.91          9.19        11.91 o                         
   0   6   7          2.28         24.96        18.58 o                         
  -3   7   7        252.28        214.24        16.11 o                         
  -2   7   7         47.34         31.99        12.63 o                         
  -1   7   7          0.81         -1.21        11.83 o                         
   0   7   7         38.32         40.20        21.16 o                         
  -3   8   7          0.19        -16.40        16.40 o                         
  -2   8   7        474.47        521.49        21.87 o                         
  -1   8   7          6.00         50.69        16.31 o                         
   0   8   7        280.66        271.94        38.92 o                         
  -4   9   7          5.99         15.23        17.60 o                         
  -3   9   7         10.30         32.81        18.99 o                         
  -2   9   7        114.63        122.33        22.36 o                         
  -1   9   7         23.16         37.21        23.68 o                         
   0   9   7          5.55         26.98        37.52 o                         
  -4  10   7         93.68         76.78        25.78 o                         
  -3  10   7          5.60        -27.53        27.53 o                         
  -2  10   7          0.91         -1.04        31.73 o                         
  -1  10   7          0.45         30.07        49.17 o                         
   0  10   7          6.40        113.20       149.09 o                         
  -5  11   7         18.57         53.73        42.36 o                         
  -4  11   7          2.55        -28.24        49.82 o                         
  -3  11   7          0.06         58.10        70.23 o                         
  -2  11   7          0.69        -76.37       143.23 o                         
  -5  12   7          0.15       -116.26       116.26 o                         
   0   0   8        561.07        597.55        54.66 o                         
   0   1   8       3861.14       3494.70        50.14 o                         
  -1   2   8          0.42         28.85         9.41 o                         
   0   2   8      47479.73      47223.27       458.51 o                         
  -1   3   8       8504.63       8714.74        72.58 o                         
   0   3   8         19.25         39.36        12.82 o                         
  -2   4   8       1195.07       1392.19        35.63 o                         
  -1   4   8       1878.23       1806.24        37.37 o                         
   0   4   8      15188.04      15410.46       201.51 o                         
  -2   5   8         10.59         -5.43         9.17 o                         
  -1   5   8         78.89         92.03        11.43 o                         
   0   5   8       1961.11       2042.69        54.35 o                         
  -3   6   8        280.57        379.92        29.95 o                         
  -2   6   8       4515.03       4381.60        61.68 o                         
  -1   6   8       1541.82       1371.71        36.32 o                         
   0   6   8        694.58        709.32        35.93 o                         
  -3   7   8        908.62        912.35        27.16 o                         
  -2   7   8         11.57          9.34        12.96 o                         
  -1   7   8         27.56         10.10        13.00 o                         
   0   7   8        117.04        117.02        25.32 o                         
  -4   8   8        390.47        401.17        30.75 o                         
  -3   8   8        223.31        156.71        17.34 o                         
  -2   8   8        777.81        880.96        29.39 o                         
  -1   8   8         96.75         81.39        16.26 o                         
   0   8   8        194.64        128.11        32.19 o                         
  -4   9   8         17.77         -5.44        18.96 o                         
  -3   9   8         14.65         44.73        20.72 o                         
  -2   9   8         25.95          9.85        22.30 o                         
  -1   9   8        100.40         49.96        23.91 o                         
   0   9   8         14.93          2.62        38.41 o                         
  -5  10   8         48.43          0.29        35.17 o                         
  -4  10   8         93.99        134.09        27.21 o                         
  -3  10   8         66.17         58.67        31.69 o                         
  -2  10   8         59.07         70.58        36.30 o                         
  -1  10   8          9.73         15.14        50.56 o                         
   0  10   8         30.32       -120.82       121.02 o                         
  -5  11   8         10.87        -22.13        42.60 o                         
  -4  11   8          1.84        -18.11        49.70 o                         
  -3  11   8          0.91         70.33        70.16 o                         
  -2  11   8          7.04       -172.83       172.83 o                         
  -6  12   8         12.93        181.23       157.48 o                         
  -5  12   8          6.78       -139.23       139.23 o                         
   0   1   9        907.10        879.98        27.76 o                         
   0   2   9      77065.90      78950.94       723.11 o                         
  -1   3   9         17.72         24.26         8.09 o                         
   0   3   9       2057.72       2060.08        39.56 o                         
  -1   4   9        252.25        241.63        11.65 o                         
   0   4   9      21354.58      22443.42       266.60 o                         
  -2   5   9          3.30        -10.24        10.24 o                         
  -1   5   9        783.45        818.38        18.90 o                         
   0   5   9        303.71        254.03        19.47 o                         
  -2   6   9       6669.12       6929.89        82.71 o                         
  -1   6   9          0.26         18.93        13.02 o                         
   0   6   9         42.01         52.61        17.49 o                         
  -3   7   9         83.83         97.88        14.24 o                         
  -2   7   9        512.25        459.06        19.33 o                         
  -1   7   9          0.80          0.25        13.80 o                         
   0   7   9         65.64         40.05        22.45 o                         
  -3   8   9          0.07         -5.43        16.82 o                         
  -2   8   9        711.95        758.80        29.02 o                         
  -1   8   9         58.56         67.73        18.65 o                         
   0   8   9        250.40        276.25        38.07 o                         
  -4   9   9         27.31         11.33        19.48 o                         
  -3   9   9         87.18         89.16        22.11 o                         
  -2   9   9         36.56         54.34        24.33 o                         
  -1   9   9          3.84          1.51        25.83 o                         
   0   9   9         35.73         15.23        44.17 o                         
  -4  10   9         90.45         81.67        26.48 o                         
  -3  10   9          1.25         31.47        30.95 o                         
  -2  10   9          6.23         35.72        34.90 o                         
  -1  10   9          2.98         57.39        54.58 o                         
   0  10   9         17.26         79.29       185.98 o                         
  -5  11   9          3.87         -6.86        52.58 o                         
  -4  11   9         13.80         19.24        53.44 o                         
  -3  11   9          4.29        -33.09        71.07 o                         
  -2  11   9          7.18         77.46       134.10 o                         
  -1  11   9          4.16        -77.83       146.15 o                         
  -4  12   9          6.68        -90.25       156.75 o                         
   0   0  10       8789.82       8773.79       368.36 o                         
   0   1  10      14127.72      14601.48       172.66 o                         
  -1   2  10       9063.47       9542.68       104.22 o                         
   0   2  10      20040.95      20103.24       207.93 o                         
  -1   3  10       6910.51       7303.72        61.20 o                         
   0   3  10       4969.01       4950.28        70.11 o                         
  -2   4  10       4338.74       4164.95        67.37 o                         
  -1   4  10       6889.07       7176.48        74.96 o                         
   0   4  10       6430.41       6763.87        95.52 o                         
  -2   5  10       2695.44       2653.74        45.83 o                         
  -1   5  10       2079.13       2226.47        44.67 o                         
   0   5  10        599.76        553.01        28.90 o                         
  -3   6  10       1376.13       1614.73        41.35 o                         
  -2   6  10       2238.90       2396.23        51.79 o                         
  -1   6  10       1930.11       2156.96        35.93 o                         
   0   6  10       1105.38       1138.66        45.09 o                         
  -3   7  10        505.60        457.63        18.64 o                         
  -2   7  10        525.75        477.17        21.86 o                         
  -1   7  10        788.61        846.90        29.97 o                         
   0   7  10         71.55         55.42        24.14 o                         
  -4   8  10        560.05        507.80        34.41 o                         
  -3   8  10        736.71        803.37        31.42 o                         
  -2   8  10        311.42        342.84        21.84 o                         
  -1   8  10        133.09        150.70        19.56 o                         
   0   8  10        121.04        131.32        31.15 o                         
  -4   9  10         69.40         60.37        20.19 o                         
  -3   9  10         98.82         97.58        24.19 o                         
  -2   9  10          5.83        -17.81        24.89 o                         
  -1   9  10        115.72        139.58        34.70 o                         
   0   9  10         48.16        -40.49        50.97 o                         
  -5  10  10         31.39         36.17        38.65 o                         
  -4  10  10         45.39         19.69        28.32 o                         
  -3  10  10        111.57        102.88        35.66 o                         
  -2  10  10         74.95         78.70        37.36 o                         
  -1  10  10         49.87          7.56        55.78 o                         
   0  10  10         10.56        -77.10       144.33 o                         
  -5  11  10         11.54          4.16        47.24 o                         
  -4  11  10         20.98         -3.30        54.92 o                         
  -3  11  10         19.56         19.27        63.98 o                         
  -2  11  10          0.01         77.46       134.10 o                         
   0   1  11      15149.66      14694.32       164.63 o                         
   0   2  11         27.03         44.86        12.09 o                         
  -1   3  11       4080.40       3802.88        41.71 o                         
   0   3  11       1087.33       1147.77        27.61 o                         
  -1   4  11       5193.21       4955.27        50.60 o                         
   0   4  11        177.10        247.95        18.77 o                         
  -2   5  11       5249.43       5558.58        68.98 o                         
  -1   5  11        341.51        286.84        16.87 o                         
   0   5  11        401.76        400.65        24.88 o                         
  -2   6  11        143.07        210.27        14.68 o                         
  -1   6  11        509.43        400.16        19.80 o                         
   0   6  11          8.60        121.26        23.03 o                         
  -3   7  11        144.73        103.18        14.81 o                         
  -2   7  11        169.86        131.17        14.68 o                         
  -1   7  11        783.58        722.85        28.60 o                         
   0   7  11        731.99        877.72        38.77 o                         
  -3   8  11        297.50        306.58        21.62 o                         
  -2   8  11        159.86        204.37        20.58 o                         
  -1   8  11         10.30          1.15        19.34 o                         
   0   8  11         30.00         54.15        30.39 o                         
  -4   9  11        291.83        258.84        26.30 o                         
  -3   9  11         15.29         31.11        24.02 o                         
  -2   9  11         15.37        -15.79        26.31 o                         
  -1   9  11          7.57         39.90        27.29 o                         
   0   9  11          3.22          5.62        57.73 o                         
  -4  10  11         26.80         41.55        31.03 o                         
  -3  10  11         13.68         -1.35        34.30 o                         
  -2  10  11          0.18         26.09        44.12 o                         
  -1  10  11         28.11         -7.65        71.24 o                         
   0  10  11         19.18        -74.90       140.31 o                         
  -5  11  11          2.64        -53.25        53.42 o                         
  -4  11  11          0.76        -59.07        59.07 o                         
  -3  11  11         24.01         48.16        85.28 o                         
   0   0  12     144952.23     148154.19      4830.48 o                         
   0   1  12       1473.01       1368.06        48.06 o                         
  -1   2  12       1896.16       2036.76        51.80 o                         
   0   2  12        317.82        267.75        20.18 o                         
  -1   3  12         46.23         58.40         9.47 o                         
   0   3  12        186.95        220.97        14.31 o                         
  -2   4  12      45518.77      49503.47       506.63 o                         
  -1   4  12        840.27        874.60        23.62 o                         
   0   4  12         58.11         59.69        15.95 o                         
  -2   5  12       1231.12       1258.72        27.80 o                         
  -1   5  12        191.99        123.58        12.60 o                         
   0   5  12         26.12         10.91        17.53 o                         
  -3   6  12        432.98        400.87        22.42 o                         
  -2   6  12          4.92          2.11        13.34 o                         
  -1   6  12         68.48         80.09        13.63 o                         
   0   6  12       5494.61       6147.17       108.60 o                         
  -3   7  12          0.51         -7.70        14.54 o                         
  -2   7  12         75.50         71.87        16.05 o                         
  -1   7  12        322.54        311.78        18.32 o                         
   0   7  12        153.90        146.18        28.46 o                         
  -4   8  12       2028.75       2060.92        83.65 o                         
  -3   8  12        146.75        155.29        20.35 o                         
  -2   8  12          0.27        -16.00        18.55 o                         
  -1   8  12         30.72         19.84        20.74 o                         
   0   8  12         21.61        -32.87        32.87 o                         
  -4   9  12         79.92         77.81        25.49 o                         
  -3   9  12          0.34          8.35        25.19 o                         
  -2   9  12          5.25         -4.64        27.63 o                         
  -1   9  12          4.90         41.90        30.26 o                         
   0   9  12         35.21        -63.18        63.18 o                         
  -5  10  12         11.91         28.47        38.79 o                         
  -4  10  12          5.92          8.84        31.04 o                         
  -3  10  12         14.13          2.53        36.21 o                         
  -2  10  12        133.27        124.34        67.50 o                         
  -1  10  12         24.27        -25.41        98.32 o                         
   0  10  12          0.21        145.42       154.92 o                         
  -5  11  12          0.06        -59.03        59.03 o                         
  -4  11  12          9.71        -41.02        80.56 o                         
  -3  11  12         13.46        133.23       130.71 o                         
   0   1  13       1087.97       1103.31        39.35 o                         
   0   2  13       4321.50       4302.71        59.92 o                         
  -1   3  13        698.10        640.01        15.74 o                         
   0   3  13        229.39        190.27        17.89 o                         
  -1   4  13        707.35        767.04        21.70 o                         
   0   4  13       1418.45       1520.48        42.07 o                         
  -2   5  13        132.66        119.48        12.13 o                         
  -1   5  13         77.73         54.31        12.77 o                         
   0   5  13         12.20          2.56        17.19 o                         
  -2   6  13        524.10        591.68        22.82 o                         
  -1   6  13        202.15        207.42        16.39 o                         
   0   6  13          1.70         76.07        20.76 o                         
  -3   7  13         21.95         14.97        15.45 o                         
  -2   7  13         49.74         30.58        16.24 o                         
  -1   7  13         93.48        110.39        15.53 o                         
   0   7  13          1.15         41.73        24.45 o                         
  -3   8  13         87.96         69.26        21.17 o                         
  -2   8  13         53.82          5.63        18.93 o                         
  -1   8  13          4.20          5.16        21.89 o                         
   0   8  13         35.28         26.86        37.22 o                         
  -4   9  13          6.38         36.39        26.16 o                         
  -3   9  13          7.38         24.43        28.93 o                         
  -2   9  13          3.52        -18.18        28.50 o                         
  -1   9  13          4.05        -19.70        33.29 o                         
   0   9  13          3.05         39.74        73.78 o                         
  -4  10  13         10.12         15.74        35.41 o                         
  -3  10  13          6.50        -31.38        42.96 o                         
  -2  10  13          0.32         98.92        73.18 o                         
  -1  10  13          7.77          3.94       109.82 o                         
  -5  11  13          0.02        146.65       273.67 o                         
  -4  11  13          1.25        -75.62        88.33 o                         
   0   0  14        433.13        769.10        74.04 o                         
   0   1  14         34.79         44.56        15.12 o                         
  -1   2  14       1101.73       1170.02        34.88 o                         
   0   2  14      11105.38      11595.24       128.38 o                         
  -1   3  14       1071.42       1084.96        23.24 o                         
   0   3  14        548.13        529.42        24.45 o                         
  -2   4  14         13.49         11.34        15.89 o                         
  -1   4  14         28.50         29.89        10.55 o                         
   0   4  14       4112.47       4275.70        68.09 o                         
  -2   5  14        285.91        265.43        13.63 o                         
  -1   5  14        463.49        520.46        20.54 o                         
   0   5  14        387.65        450.55        27.89 o                         
  -3   6  14        516.87        642.47        34.10 o                         
  -2   6  14       1238.41       1228.18        30.79 o                         
  -1   6  14        195.64        154.75        15.80 o                         
   0   6  14         18.52         60.31        19.99 o                         
  -3   7  14        169.19        122.47        17.35 o                         
  -2   7  14         47.26         30.13        16.02 o                         
  -1   7  14         22.30         18.05        15.43 o                         
   0   7  14        119.14         84.51        27.25 o                         
  -4   8  14         15.80          9.48        31.25 o                         
  -3   8  14          6.41          3.07        21.70 o                         
  -2   8  14        259.99        243.20        23.76 o                         
  -1   8  14        110.95        106.95        22.76 o                         
   0   8  14         52.90        -19.12        38.88 o                         
  -4   9  14         35.86         18.48        27.44 o                         
  -3   9  14         39.55         42.80        30.33 o                         
  -2   9  14          5.87        -32.30        32.30 o                         
  -1   9  14         16.58         28.79        39.30 o                         
   0   9  14          0.00        -25.49        67.78 o                         
  -5  10  14         45.18         44.02        44.95 o                         
  -4  10  14         29.95         57.98        41.70 o                         
  -3  10  14          7.90         -6.18        45.76 o                         
  -2  10  14          4.31        -75.91        75.91 o                         
  -1  10  14          0.00         78.41        99.01 o                         
  -5  11  14          1.71       -104.50       195.48 o                         
  -4  11  14          0.68         23.84       101.11 o                         
   0   1  15       6496.87       7138.22       105.99 o                         
   0   2  15       2506.25       2547.63        49.35 o                         
  -1   3  15       3228.30       3197.63        41.73 o                         
   0   3  15        397.74        419.75        20.40 o                         
  -1   4  15       2846.12       2963.02        41.35 o                         
   0   4  15        486.09        480.99        29.94 o                         
  -2   5  15       1410.87       1473.28        34.72 o                         
  -1   5  15        176.51        165.06        14.39 o                         
   0   5  15        416.89        388.76        26.90 o                         
  -2   6  15        101.03         87.63        15.38 o                         
  -1   6  15        650.95        678.16        27.23 o                         
   0   6  15         14.01         17.68        20.95 o                         
  -3   7  15        235.81        187.58        19.11 o                         
  -2   7  15        127.47        104.21        17.75 o                         
  -1   7  15        304.30        293.77        21.16 o                         
   0   7  15         97.36         66.39        28.15 o                         
  -3   8  15        222.74        220.52        25.57 o                         
  -2   8  15          0.06          7.84        23.28 o                         
  -1   8  15         17.81          5.27        22.55 o                         
   0   8  15          0.05          0.47        43.45 o                         
  -4   9  15         52.25         25.27        28.56 o                         
  -3   9  15         25.41         29.50        31.34 o                         
  -2   9  15         16.98         22.29        36.79 o                         
  -1   9  15         30.07         12.60        42.52 o                         
   0   9  15         11.13         -2.62       111.54 o                         
  -4  10  15          0.81        -27.10        45.06 o                         
  -3  10  15         25.18        -10.87        47.15 o                         
  -2  10  15          2.34        127.45       147.83 o                         
  -1  10  15         11.24        -90.25       169.17 o                         
  -4  11  15          4.37       -102.69       135.11 o                         
   0   0  16       3280.71       3116.84       138.80 o                         
   0   1  16         16.91          4.95        17.38 o                         
  -1   2  16       1904.45       1834.88        45.32 o                         
   0   2  16       8780.37       8904.03       131.93 o                         
  -1   3  16         36.31         24.72        10.83 o                         
   0   3  16       1526.20       1633.66        46.82 o                         
  -2   4  16       1382.92       1486.51        49.36 o                         
  -1   4  16         45.23         46.36        12.13 o                         
   0   4  16       3439.77       3982.92        88.37 o                         
  -2   5  16          0.67         26.04        12.58 o                         
  -1   5  16        560.56        553.71        20.66 o                         
   0   5  16        172.48        200.11        21.35 o                         
  -3   6  16        307.21        224.07        23.68 o                         
  -2   6  16       1438.73       1690.24        37.03 o                         
  -1   6  16          5.76         -2.56        14.23 o                         
   0   6  16        255.19        273.12        26.46 o                         
  -3   7  16         27.64         25.95        17.60 o                         
  -2   7  16        242.58        276.66        21.80 o                         
  -1   7  16          8.21         51.66        19.56 o                         
   0   7  16         20.83         43.91        29.49 o                         
  -4   8  16        109.05         94.77        32.53 o                         
  -3   8  16         13.74         -7.60        23.74 o                         
  -2   8  16        255.96        229.77        26.98 o                         
  -1   8  16         50.56         43.02        27.92 o                         
   0   8  16        117.69        214.10        55.91 o                         
  -4   9  16          3.52         35.39        30.19 o                         
  -3   9  16         41.64         21.62        34.45 o                         
  -2   9  16         23.38         51.92        43.14 o                         
  -1   9  16          0.31        -23.37        45.54 o                         
   0   9  16         17.24         -2.47       119.72 o                         
  -5  10  16         18.99         -5.96        66.50 o                         
  -4  10  16         49.98         23.81        53.53 o                         
  -3  10  16          1.95        -14.40        59.43 o                         
  -2  10  16          9.21         83.07       112.25 o                         
  -1  10  16          1.02         94.27       163.33 o                         
   0   1  17        170.00        128.26        19.55 o                         
   0   2  17       2618.35       2935.48        69.70 o                         
  -1   3  17        665.53        632.06        19.77 o                         
   0   3  17        298.44        336.40        20.52 o                         
  -1   4  17        126.30        130.59        12.78 o                         
   0   4  17        734.67        784.00        42.56 o                         
  -2   5  17          2.55          1.47        12.09 o                         
  -1   5  17        109.53        126.42        14.92 o                         
   0   5  17        382.55        335.25        23.36 o                         
  -2   6  17        301.05        312.91        18.56 o                         
  -1   6  17        189.37        232.79        16.94 o                         
   0   6  17          4.79         24.49        22.58 o                         
  -3   7  17        195.95        232.23        19.07 o                         
  -2   7  17         63.51         50.34        19.69 o                         
  -1   7  17          7.21         -2.17        20.76 o                         
   0   7  17          0.18         -3.17        33.96 o                         
  -3   8  17         27.10         35.48        23.73 o                         
  -2   8  17         21.06          5.52        26.50 o                         
  -1   8  17          5.58         50.29        30.06 o                         
   0   8  17         23.98         24.37        63.54 o                         
  -4   9  17          0.22         -7.08        36.91 o                         
  -3   9  17          8.03        -36.24        36.26 o                         
  -2   9  17         29.08        121.78        43.59 o                         
  -1   9  17         26.42        -10.26        63.93 o                         
   0   9  17          2.35        210.83       186.71 o                         
  -4  10  17          7.22         62.18        68.74 o                         
  -3  10  17         12.78        168.13        73.66 o                         
  -2  10  17          0.30         96.10       135.92 o                         
   0   0  18       8886.69      10385.45       350.19 o                         
   0   1  18          1.20         23.33        20.63 o                         
  -1   2  18       1768.36       1732.31        46.46 o                         
   0   2  18         48.97         38.42        20.63 o                         
  -1   3  18         98.95         77.35        11.29 o                         
   0   3  18        677.59        626.35        31.48 o                         
  -2   4  18       2911.15       3254.92        80.63 o                         
  -1   4  18          0.03         -9.46        12.53 o                         
   0   4  18         24.39         14.57        17.35 o                         
  -2   5  18         30.60         33.28        12.93 o                         
  -1   5  18        408.05        365.34        19.58 o                         
   0   5  18         77.40         51.69        20.14 o                         
  -3   6  18        434.41        387.51        29.45 o                         
  -2   6  18         37.86         61.58        16.79 o                         
  -1   6  18         13.09          8.19        16.88 o                         
   0   6  18        346.42        360.67        34.07 o                         
  -3   7  18         31.07          5.76        19.12 o                         
  -2   7  18         20.60         12.14        20.71 o                         
  -1   7  18         11.02         -0.20        23.51 o                         
   0   7  18          7.09        -42.03        42.03 o                         
  -4   8  18        122.59         76.26        35.70 o                         
  -3   8  18          1.36        -25.94        25.94 o                         
  -2   8  18          3.95         49.69        29.72 o                         
  -1   8  18         53.69         23.23        36.57 o                         
   0   8  18         13.62         -6.95        74.97 o                         
  -4   9  18          3.57          7.50        44.89 o                         
  -3   9  18         14.74        -21.08        48.02 o                         
  -2   9  18          8.65         18.45        47.16 o                         
  -1   9  18          1.60        -80.40        80.40 o                         
  -5  10  18         19.02         43.59       119.84 o                         
  -4  10  18          4.35       -100.21       100.21 o                         
  -3  10  18          0.05        -94.09        94.09 o                         
   0   1  19        255.86        224.37        22.51 o                         
   0   2  19        265.28        181.45        23.36 o                         
  -1   3  19        223.11        171.57        14.82 o                         
   0   3  19         57.79         56.73        18.24 o                         
  -1   4  19        189.19        179.88        14.53 o                         
   0   4  19        108.09         54.75        18.82 o                         
  -2   5  19         33.84         -5.76        13.70 o                         
  -1   5  19         19.98         33.75        14.66 o                         
   0   5  19         17.32         13.06        23.29 o                         
  -2   6  19         45.25         55.52        18.58 o                         
  -1   6  19         77.68         88.56        22.11 o                         
   0   6  19          0.41         66.61        33.38 o                         
  -3   7  19         18.31          2.60        21.82 o                         
  -2   7  19         12.54         34.62        23.37 o                         
  -1   7  19         28.69         41.62        25.18 o                         
   0   7  19          0.27         19.05        45.80 o                         
  -3   8  19         30.81        108.35        28.67 o                         
  -2   8  19          6.22         46.20        34.06 o                         
  -1   8  19          0.94        -35.73        41.75 o                         
   0   8  19          4.23        -16.58        88.65 o                         
  -4   9  19          2.00        -63.56        63.56 o                         
  -3   9  19          1.69         -6.33        51.00 o                         
  -2   9  19          0.03        -22.63        54.68 o                         
  -1   9  19          3.73        -13.82        75.12 o                         
   0   0  20        692.05        619.90        71.22 o                         
   0   1  20        242.58        203.76        22.01 o                         
  -1   2  20        316.12        394.31        27.37 o                         
   0   2  20        280.39        277.31        36.18 o                         
  -1   3  20        566.07        614.53        25.66 o                         
   0   3  20        249.38        283.36        30.68 o                         
  -2   4  20        425.38        369.75        27.39 o                         
  -1   4  20        113.26         57.91        14.18 o                         
   0   4  20        105.18        117.83        19.40 o                         
  -2   5  20          0.71         -7.88        14.30 o                         
  -1   5  20         72.98         64.20        17.20 o                         
   0   5  20        228.53        324.40        31.03 o                         
  -3   6  20         27.45         28.91        28.29 o                         
  -2   6  20         15.99          9.99        21.30 o                         
  -1   6  20        114.05        108.09        23.37 o                         
   0   6  20        132.23        173.09        41.70 o                         
  -3   7  20        102.90        146.02        26.24 o                         
  -2   7  20         44.94         68.31        24.66 o                         
  -1   7  20          1.10        -29.57        29.57 o                         
   0   7  20          1.80        -16.53        48.42 o                         
  -4   8  20         68.25         41.63        52.07 o                         
  -3   8  20         12.22         53.65        34.98 o                         
  -2   8  20          5.74         29.76        36.32 o                         
  -1   8  20          1.59         78.84        54.13 o                         
   0   8  20          0.08       -176.85       176.85 o                         
  -4   9  20          0.24         18.87        75.68 o                         
  -3   9  20          3.86        -49.28        52.42 o                         
  -2   9  20         11.62        -29.39        66.25 o                         
  -1   9  20         10.48          0.06       171.00 o                         
   0   1  21         91.93         98.77        22.54 o                         
   0   2  21       1813.77       2343.45        62.03 o                         
  -1   3  21        104.67        123.31        16.95 o                         
   0   3  21         37.69         34.55        19.31 o                         
  -1   4  21         29.30         31.79        13.29 o                         
   0   4  21        680.35        657.27        39.09 o                         
  -2   5  21         43.76         43.93        16.11 o                         
  -1   5  21         19.81         21.13        18.06 o                         
   0   5  21         87.88        100.41        31.23 o                         
  -2   6  21        285.43        373.43        33.53 o                         
  -1   6  21         16.29         22.04        23.15 o                         
   0   6  21          2.42        -34.95        38.24 o                         
  -3   7  21         31.61         49.28        28.33 o                         
  -2   7  21         16.13         46.82        30.43 o                         
  -1   7  21          5.33         54.02        40.37 o                         
   0   7  21         15.03         50.74        65.78 o                         
  -3   8  21          2.90        -48.47        48.47 o                         
  -2   8  21         43.68         27.80        57.47 o                         
  -1   8  21          2.88        -41.11        65.47 o                         
  -4   9  21          5.51          4.22       173.25 o                         
  -3   9  21          3.91         16.02       161.13 o                         
  -2   9  21          9.50        -23.30       185.25 o                         
   0   0  22        229.27        230.90        58.54 o                         
   0   1  22        270.43        210.03        24.88 o                         
  -1   2  22        273.18        253.57        26.88 o                         
   0   2  22        132.16        167.40        32.55 o                         
  -1   3  22         95.51         92.34        16.02 o                         
   0   3  22        144.13        116.22        24.33 o                         
  -2   4  22         90.17         72.20        24.63 o                         
  -1   4  22        156.74        195.66        18.96 o                         
   0   4  22         50.96         97.57        26.69 o                         
  -2   5  22         86.01         97.71        23.82 o                         
  -1   5  22         90.62        110.28        23.42 o                         
   0   5  22          4.26        -41.53        41.53 o                         
  -3   6  22         80.72        107.22        41.35 o                         
  -2   6  22         23.18         24.56        28.00 o                         
  -1   6  22         41.21         28.62        29.46 o                         
   0   6  22         16.52        -33.01        53.06 o                         
  -3   7  22          7.57         16.76        39.93 o                         
  -2   7  22         16.02         55.78        48.09 o                         
  -1   7  22         27.68         33.51        51.98 o                         
   0   7  22          4.02         -9.63        88.17 o                         
  -3   8  22         21.90        -10.01        83.60 o                         
  -2   8  22          3.66        184.83       106.74 o                         
  -1   8  22         13.20         91.29       122.64 o                         
   0   1  23         98.58         91.45        23.80 o                         
   0   2  23          0.12         16.54        24.37 o                         
  -1   3  23         13.14         -4.44        18.70 o                         
   0   3  23         32.05         58.64        24.95 o                         
  -1   4  23         36.24         61.38        18.99 o                         
   0   4  23          2.79          8.05        27.29 o                         
  -2   5  23         55.87        121.84        27.51 o                         
  -1   5  23         13.70         14.59        25.09 o                         
   0   5  23          0.19         14.63        42.90 o                         
  -2   6  23          1.42         24.36        36.53 o                         
  -1   6  23          0.86        -37.23        37.23 o                         
   0   6  23          0.97        -60.24        60.24 o                         
  -3   7  23          0.00         79.20        56.72 o                         
  -2   7  23          9.15         20.93        65.97 o                         
  -1   7  23          8.58        -12.87        71.38 o                         
   0   7  23         12.13       -222.15       236.40 o                         
  -2   8  23          3.00       -218.50       218.50 o                         
  -1   8  23          1.10       -123.90       123.90 o                         
   0   0  24        475.59        525.21        83.29 o                         
   0   1  24          0.03        -10.71        25.20 o                         
  -1   2  24         87.60         80.33        29.13 o                         
   0   2  24          1.96        -20.30        26.37 o                         
  -1   3  24          5.24         10.41        19.52 o                         
   0   3  24         30.12         27.07        27.02 o                         
  -2   4  24        177.33        186.86        37.34 o                         
  -1   4  24          0.02         -1.43        21.08 o                         
   0   4  24          0.43         -8.78        29.67 o                         
  -2   5  24          3.44          1.67        26.59 o                         
  -1   5  24         23.10         27.10        25.99 o                         
   0   5  24          4.89        -10.94        51.92 o                         
  -3   6  24         28.36         73.72        76.16 o                         
  -2   6  24          1.54        -13.61        44.08 o                         
  -1   6  24          1.54         53.79        54.31 o                         
   0   6  24         26.42        -31.49       102.05 o                         
  -3   7  24          2.71         24.79        88.99 o                         
  -2   7  24          0.61         42.31       102.37 o                         
  -1   7  24          1.12       -120.75       120.75 o                         
   0   7  24          1.33        116.19       201.33 o                         
   0   1  25         22.12         68.44        27.62 o                         
   0   2  25        123.83        131.83        31.49 o                         
  -1   3  25          9.36         14.90        21.28 o                         
   0   3  25          5.04         20.89        29.02 o                         
  -1   4  25          4.63        -23.93        23.93 o                         
   0   4  25         61.39        113.20        37.77 o                         
  -2   5  25         12.72         46.43        31.86 o                         
  -1   5  25          1.85         45.43        41.40 o                         
   0   5  25          8.21        -12.66        70.62 o                         
  -2   6  25         29.76        148.76        86.73 o                         
  -1   6  25          0.39        -30.58        84.86 o                         
   0   6  25          0.04       -127.52       202.06 o                         
  -3   7  25          2.03        101.21       106.99 o                         
  -2   7  25          1.19        -10.97       116.64 o                         
  -1   7  25          0.55       -112.54       225.44 o                         
   0   0  26         56.93        271.87       126.24 o                         
   0   1  26         11.98          9.11        29.78 o                         
  -1   2  26         71.32         67.83        30.58 o                         
   0   2  26         82.41         71.18        32.02 o                         
  -1   3  26          0.00         12.01        21.94 o                         
   0   3  26         44.76         67.53        33.01 o                         
  -2   4  26         20.68         28.79        45.41 o                         
  -1   4  26          5.72         41.54        29.80 o                         
   0   4  26         38.00        122.63        50.60 o                         
  -2   5  26         15.90          1.44        46.04 o                         
  -1   5  26         26.03         33.82        61.52 o                         
   0   5  26          0.55        -63.67       115.52 o                         
  -3   6  26         21.78        110.71       175.38 o                         
  -2   6  26         11.74         25.01        98.03 o                         
  -1   6  26          0.00        -99.66       129.86 o                         
  -3   7  26          0.23         75.15       212.84 o                         
  -2   7  26          5.97        139.49       126.87 o                         
   0   1  27         57.56          9.31        33.41 o                         
   0   2  27          0.14          2.08        36.22 o                         
  -1   3  27         33.68         73.44        30.09 o                         
   0   3  27          1.79         45.76        44.72 o                         
  -1   4  27         31.88        113.72        43.92 o                         
   0   4  27          0.42        141.12        65.12 o                         
  -2   5  27         17.12         92.58        61.99 o                         
  -1   5  27          1.13        -41.74       106.68 o                         
  -2   6  27          0.22        153.46       163.33 o                         
   0   0  28         14.01        -91.06       110.42 o                         
   0   1  28          0.00        -13.51        42.40 o                         
  -1   2  28          7.66         23.61        45.79 o                         
   0   2  28         25.02          9.90        45.58 o                         
  -1   3  28          0.84         20.73        49.90 o                         
   0   3  28          7.39         39.57        79.75 o                         
  -2   4  28          8.46        -81.27        88.59 o                         
  -1   4  28          0.11        -54.65        79.78 o                         
   0   4  28         11.49       -118.58       118.58 o                         
  -2   5  28          0.01        -22.47        96.10 o                         
  -1   5  28          2.09       -165.88       165.88 o                         
   0   1  29          0.40        -53.09        53.09 o                         
   0   2  29          0.95         45.75        60.41 o                         
  -1   3  29          0.16        -57.70        57.70 o                         
   0   3  29          1.51         66.94        90.43 o                         
  -1   4  29          0.10         82.82       116.67 o                         
  -2   5  29          0.66       -178.31       189.63 o                         
   0   0  30         33.66        211.92       225.44 o                         
   0   1  30          1.43        -38.23        79.51 o                         
  -1   2  30          0.36        127.95        72.63 o                         
   0   2  30          0.65         26.51        90.75 o                         
  -1   3  30          0.28         -1.80        92.18 o                         
  -2   4  30         15.10         83.31       156.02 o                         
   0   1  31          6.22        -30.45        87.03 o                         
   0   2  31          1.44        101.01       132.34 o    
